# Supplementary material for: A prognostic signature of cuproptosis and TCA-related genes for hepatocellular carcinoma
Source: Front Oncol. 2022 Oct 17;12:1040736. doi: 10.3389/fonc.2022.1040736 (PMC9619237; doi:10.3389/fonc.2022.1040736)
Supplement: Supplementary file 1 [file DataSheet_1.xlsx]

## Sheet: COX_23gene
id	HR	HR.95L	HR.95H	cox_pvalue	logrank_pvalue
ACLY	1.39451	1.12911	1.7223	0.00201997	0.000123809
ACO1	0.931335	0.740465	1.17141	0.54323	0.0489231
ACO2	1.13645	0.948843	1.36114	0.16468	0.000342823
CDKN2A	1.22563	1.08659	1.38245	0.000927111	0.000109104
CS	1.23934	1.00121	1.53411	0.048716	0.00367003
DLAT	1.53517	1.23764	1.90424	9.63391e-05	2.96001e-05
DLD	1.14843	0.894771	1.474	0.27712	0.0054394
DLST	1.14022	0.865206	1.50264	0.351439	0.00765537
FDX1	0.877054	0.677654	1.13513	0.318831	0.0281417
GLS	1.3033	1.12427	1.51083	0.000442077	0.00324714
IDH1	1.26464	1.00531	1.59086	0.0449444	0.000600784
IDH3B	1.61217	1.1673	2.22657	0.00374348	3.76907e-06
IDH3G	1.36802	1.05934	1.76663	0.0163135	0.000634525
LIPT1	1.82055	1.26458	2.62094	0.00127043	5.23723e-07
MDH1	1.37388	1.04038	1.8143	0.0251585	0.0110184
MTF1	1.5386	1.1407	2.07528	0.00476895	0.000704388
OGDHL	0.879504	0.797446	0.970007	0.0101891	0.00275621
PCK1	0.920302	0.860296	0.984493	0.0157669	0.0119451
PCK2	0.879866	0.777001	0.996348	0.0436281	0.000145994
PDHA1	1.36167	1.01582	1.82528	0.0389304	0.0012428
PDHB	1.27622	0.908682	1.79241	0.15931	0.0215929
SDHA	1.12958	0.835335	1.52747	0.428726	0.0143831
SDHC	1.12122	0.854962	1.47041	0.408142	0.0155822

## Sheet: lasso_8gene
lasso coef
Gene	Coef
CDKN2A	0.106219
DLAT	0.231165
GLS	0.0529937
IDH1	0.00575049
IDH3B	0.0642889
IDH3G	0.0554525
LIPT1	0.147697
OGDHL	-0.03862

## Sheet: Risk score_TCGA 
Risk score in TCGA cohort
id	futime	fustat	CDKN2A	DLAT	GLS	IDH1	IDH3B	IDH3G	LIPT1	OGDHL	riskScore	risk
TCGA-DD-A4NG-01A	26.3671	1	0.452998	3.71165	1.43946	6.96643	5.71997	4.07016	1.88762	5.62743	1.67736	low
TCGA-2Y-A9H1-01A	40.4055	1	3.73043	3.34436	1.83925	5.61626	5.66627	4.98786	1.34511	5.70525	1.91831	low
TCGA-BC-A10Y-01A	23.3753	1	5.30502	3.92517	1.63618	7.36916	6.36481	5.75917	2.2318	4.98217	2.46571	high
TCGA-K7-AAU7-01A	11.8027	0	5.06392	4.56329	3.97146	7.02108	5.97157	5.51478	2.41084	4.16027	2.72872	high
TCGA-BC-A10W-01A	2.99178	1	5.03638	5.85151	4.37336	8.76007	6.49348	6.13754	3.41722	2.95781	3.31805	high
TCGA-DD-AACV-01A	50.3342	0	4.98572	3.04149	3.48893	8.22495	7.11674	5.24965	1.88229	5.59551	2.2754	high
TCGA-DD-AAD3-01A	42.5753	0	1.80704	3.59059	3.25824	7.86865	6.0716	5.13447	2.11126	5.76772	2.00401	low
TCGA-DD-A1EI-01A	6.01644	0	2.71471	4.56994	4.28952	6.86552	6.12473	5.15316	2.47687	4.97225	2.46487	high
TCGA-DD-AAC9-01A	11.4082	0	3.17391	3.51528	1.32879	7.39215	5.2254	5.11376	1.82237	5.81535	1.92674	low
TCGA-DD-AACT-01A	51.3534	0	1.96112	3.23129	3.13875	7.2229	5.98149	5.13857	2.55724	5.64901	1.99216	low
TCGA-GJ-A6C0-01A	1.01918	1	4.97418	3.3294	3.69128	8.18017	5.57178	5.31247	2.14358	3.5392	2.37336	high
TCGA-CC-5258-01A	4.2411	1	4.90153	5.8465	3.99188	6.89097	6.12223	4.31162	2.69861	1.63676	3.09136	high
TCGA-DD-AADP-01A	15.0575	0	2.41387	2.90919	3.34038	7.1721	5.81241	5.16568	1.68293	2.91609	1.94323	low
TCGA-DD-AACW-01A	46.8164	0	0.310178	3.03235	3.12015	7.37344	6.12984	4.85516	2.54206	2.63398	1.87871	low
TCGA-ZS-A9CD-01A	45.5671	1	2.327	4.52472	3.60008	6.4436	6.53752	6.67366	1.77496	5.91797	2.34493	high
TCGA-UB-A7MF-01A	7.03562	1	0.896572	3.75222	3.15286	6.94722	6.71963	6.24378	1.95873	5.14918	2.03832	low
TCGA-WX-AA46-01A	24.8548	0	0.577552	3.65022	1.47147	7.12105	5.49054	4.5273	2.18389	6.52519	1.69866	low
TCGA-CC-A8HV-01A	9.1726	1	5.68675	2.56216	4.05303	7.61194	6.00997	5.70099	2.9562	3.03428	2.47683	high
TCGA-DD-AADQ-01A	14.3342	0	2.08589	3.84573	1.57584	7.26303	5.56453	5.2377	1.98193	3.87871	2.02695	low
TCGA-DD-AADB-01A	40.8329	0	4.78793	4.62292	4.05402	6.75253	6.00568	5.01229	2.45828	4.03127	2.70234	high
TCGA-DD-A1EA-01A	79.3973	0	3.59167	5.17592	1.49446	8.01044	5.78326	5.78993	2.91464	6.84984	2.56207	high
TCGA-5R-AA1C-01A	17.0959	0	4.82749	4.57345	1.56671	9.50731	6.26754	6.2766	3.4077	5.06793	2.76626	high
TCGA-DD-A113-01A	79.726	0	3.67754	3.98224	4.66972	6.84004	7.09119	5.0562	2.35367	6.66208	2.42459	high
TCGA-2Y-A9H9-01A	22.9151	0	3.36598	3.96732	1.61561	7.47275	6.22861	5.18423	1.4336	6.76321	2.04168	low
TCGA-CC-A7IE-01A	7.13425	1	2.40277	4.61001	3.57048	6.56573	5.60529	4.9065	2.21715	0.333232	2.4949	high
TCGA-XR-A8TD-01A	33.863	0	3.66809	5.33046	3.22613	8.00061	4.97696	5.00751	1.68488	3.55043	2.54819	high
TCGA-DD-AAD2-01A	21.6329	0	1.29275	5.33776	3.6629	7.12857	6.20268	5.53876	2.30952	5.90964	2.42511	high
TCGA-DD-AACY-01A	47.6712	0	2.07974	2.5208	4.52324	6.31735	5.83376	5.97912	1.89901	5.51582	1.85372	low
TCGA-CC-A7IF-01A	21.337	1	3.74828	3.39069	1.9003	5.86262	4.54245	4.7725	1.7604	5.97691	1.90222	low
TCGA-DD-AACD-01A	12.526	1	1.18236	3.16038	0.839561	5.88176	5.43464	5.87201	1.57815	5.02214	1.64861	low
TCGA-ED-A4XI-01A	26.926	0	1.69349	3.51759	3.52787	7.97553	5.88144	5.04056	2.4494	6.50165	1.99414	low
TCGA-CC-A9FW-01A	8.15342	0	2.92428	5.01396	2.3477	7.44922	6.94671	5.72063	2.37106	1.59881	2.68919	high
TCGA-G3-A5SJ-01A	22.9479	0	4.52743	3.25966	3.885	7.52778	6.042	5.214	2.92991	2.85721	2.48355	high
TCGA-DD-AAE2-01A	20.9753	0	3.75951	3.31619	1.80065	7.3793	5.79607	5.16024	2.20459	1.64893	2.22448	low
TCGA-G3-A7M9-01A	1.8411	1	4.37283	5.58308	4.54884	8.19595	7.09852	6.08119	3.70458	5.19606	3.18334	high
TCGA-2Y-A9GS-01A	23.8027	1	3.37417	5.41403	3.18294	8.66911	6.57778	6.1564	2.78793	3.98417	2.85063	high
TCGA-DD-AADC-01A	13.9726	1	3.77878	4.66757	2.96359	6.68949	5.92615	5.35062	2.69197	4.20987	2.58858	high
TCGA-DD-AAVZ-01A	62.4658	0	0.876366	3.7274	4.06528	6.63618	5.68279	5.05174	2.81633	5.06615	2.07411	low
TCGA-CC-A3MA-01A	9.96164	1	4.00444	5.08431	5.9	5.84406	6.49282	6.36179	4.10452	2.87329	3.21239	high
TCGA-2Y-A9GY-01A	24.8877	1	5.04559	3.49021	3.67324	7.69398	6.81959	5.32211	2.98175	0.245628	2.74612	high
TCGA-ED-A627-01A	13.9068	0	1.11933	4.47286	3.64172	6.85073	6.06263	5.71339	2.57681	6.25514	2.23084	low
TCGA-2Y-A9GW-01A	41.7863	1	2.40824	5.19007	3.47699	6.23054	5.55525	6.41901	1.91037	5.47764	2.45936	high
TCGA-DD-AADO-01A	14.8932	0	0.942458	3.34805	2.17216	6.41792	6.84885	5.69631	2.13365	2.92948	1.98425	low
TCGA-DD-AADK-01A	34.4877	0	1.25506	3.55057	2.81913	6.61868	5.69251	5.11095	2.37642	5.42548	1.93238	low
TCGA-DD-A1EH-01A	49.1507	0	1.44886	4.32487	3.9469	8.16606	5.94624	4.77619	2.60503	2.4917	2.34543	high
TCGA-G3-AAV7-01A	11.8685	0	5.35479	5.29203	6.1828	7.69451	6.71358	7.44588	2.26856	2.05224	3.26432	high
TCGA-DD-AACA-01A	75.6493	0	0.310167	4.487	2.22171	7.57126	6.15932	4.9582	2.31503	4.51517	2.06993	low
TCGA-FV-A3R3-01A	12.0329	1	0.810709	3.99849	2.88529	6.79432	6.45442	5.20981	2.09057	5.59029	1.99912	low
TCGA-KR-A7K0-01A	2.13699	1	3.65459	4.21935	3.50489	7.86384	5.57516	5.08794	2.74781	6.12865	2.40423	high
TCGA-DD-AACC-01A	55.3973	1	1.15861	2.62041	2.87158	6.44918	5.50929	5.13693	2.37921	4.24632	1.74453	low
TCGA-BC-A3KG-01A	22.3562	0	5.03294	5.1037	3.56169	8.4085	6.4423	5.24354	2.05099	0.28794	2.94824	high
TCGA-G3-AAV2-01A	12.2301	0	3.72893	2.74386	1.39235	7.695	6.26431	6.92318	2.61348	6.35659	2.07555	low
TCGA-CC-A7IK-01A	8.6137	1	3.22868	3.98186	3.13884	8.25471	6.51175	4.66286	2.81328	1.36147	2.51736	high
TCGA-G3-A25S-01A	13.6767	1	2.48829	2.56701	2.65384	7.81067	7.45049	7.13407	2.83328	3.24587	2.21096	low
TCGA-DD-AADR-01A	66.674	0	3.22118	4.11551	2.23804	7.65166	5.58536	3.40696	2.2296	4.5976	2.15586	low
TCGA-UB-A7MD-01A	1.70959	1	4.18021	4.76272	3.26534	8.14661	6.39502	5.46951	2.70164	4.55776	2.70232	high
TCGA-DD-A4NS-01A	80.7452	1	2.33023	4.00751	3.87366	7.45754	5.91044	5.46834	2.5737	5.69688	2.2654	low
TCGA-DD-AAE3-01A	18.6082	0	2.28319	3.47524	2.10358	6.96643	6.31402	4.55179	2.2158	5.61328	1.96622	low
TCGA-DD-AACP-01A	13.6438	0	3.26715	3.82197	2.78326	7.10144	6.79513	5.77497	2.15483	3.58344	2.35583	high
TCGA-2Y-A9H8-01A	20.811	1	2.84226	3.44297	1.7892	7.4714	6.66503	5.33859	2.17241	4.21492	2.11818	low
TCGA-FV-A3I1-01A	8.12055	1	0.535709	5.37548	4.45132	8.07752	6.23131	5.65072	2.69758	5.50149	2.48178	high
TCGA-2Y-A9H7-01A	38.4	0	3.10603	2.857	1.92136	6.64358	5.88029	5.14752	2.54849	4.36343	2.00175	low
TCGA-DD-AAVU-01A	72.3945	0	3.34089	4.12593	2.90612	6.41864	6.73786	6.07169	1.94494	5.35175	2.34999	high
TCGA-BC-A110-01A	69.5671	1	1.88691	3.49311	2.49128	6.10983	5.50262	4.84184	1.88957	5.52346	1.86309	low
TCGA-ZP-A9CZ-01A	23.211	0	4.61147	4.02909	3.85431	7.18464	6.32547	5.67429	2.0759	5.86182	2.46832	high
TCGA-DD-AAE1-01A	18.1479	0	2.20925	3.10834	2.80472	6.85652	4.95135	4.34904	2.42646	0.443662	2.042	low
TCGA-GJ-A3OU-01A	28.8986	0	3.36551	4.38976	4.20101	7.26094	5.87379	5.73641	2.49051	4.04864	2.54382	high
TCGA-RC-A7SB-01A	19.3315	0	2.2671	3.46431	2.97349	7.47814	6.00727	4.74719	1.60327	6.15316	1.89083	low
TCGA-DD-AAVS-01A	59.9342	0	2.01268	4.00388	3.78555	8.22205	6.20563	5.30525	2.16399	4.29818	2.234	low
TCGA-CC-A8HS-01A	9.86301	1	5.9498	4.73813	5.1005	7.23927	7.02977	4.64482	2.60979	4.50821	2.96005	high
TCGA-FV-A3I0-01A	27.8795	0	1.82247	4.92249	5.10634	6.51491	7.18618	7.04566	2.99795	1.95736	2.85945	high
TCGA-2Y-A9GT-01A	53.3918	1	3.12344	3.03467	2.57597	7.47734	5.47514	5.72577	1.87036	6.28389	1.91585	low
TCGA-2Y-A9HA-01A	1.18356	1	3.31199	6.41822	3.31219	7.98345	6.99743	5.42971	2.76562	6.00008	2.9846	high
TCGA-FV-A2QQ-01A	23.9671	0	2.28388	5.43387	3.06291	7.44528	6.54724	6.28179	2.3769	6.50458	2.57296	high
TCGA-DD-AAEH-01A	25.7753	0	1.96394	3.82753	2.9882	7.75242	6.28763	5.60824	2.4194	6.35527	2.12345	low
TCGA-G3-A3CK-01A	19.2329	0	2.86519	3.95226	1.33929	8.14953	6.08179	5.41554	2.70082	6.27202	2.18378	low
TCGA-EP-A26S-01A	19.989	0	2.24017	3.97965	1.1823	8.62991	6.09856	4.93236	2.83001	4.56902	2.1773	low
TCGA-DD-A11A-01A	2.59726	1	2.9395	5.32508	2.70094	7.85512	6.73785	5.55718	2.35888	7.13668	2.54562	high
TCGA-DD-AAE6-01A	4.63562	0	3.59629	2.32601	2.95045	8.64848	6.20261	5.01282	1.80238	4.75469	1.88509	low
TCGA-XR-A8TE-01A	30.411	0	2.97549	5.05861	3.89826	8.25194	5.55049	4.93688	2.45859	0.533659	2.71258	high
TCGA-DD-A73B-01A	9.30411	1	3.54615	3.53304	2.23149	6.42114	6.21933	5.02208	1.34755	7.12413	1.95078	low
TCGA-EP-A3JL-01A	9.96164	0	1.46037	3.5611	3.10215	6.33584	6.25924	6.04087	2.20413	5.28693	2.0379	low
TCGA-CC-A3MB-01A	10.3562	1	3.10042	4.55319	4.5821	8.05551	6.61668	6.13134	2.26479	2.08539	2.69035	high
TCGA-DD-AAD0-01A	4.50411	0	3.15825	5.32101	0.60323	7.31529	6.04325	5.1102	2.34916	3.03929	2.54101	high
TCGA-MI-A75I-01A	20.7123	0	0.636496	4.19037	3.36453	7.27512	6.76048	5.28886	2.64775	5.72911	2.15412	low
TCGA-DD-AACZ-01A	5.62192	1	4.07723	6.42183	3.52093	7.24077	6.56853	5.59273	2.88132	1.02538	3.26419	high
TCGA-CC-A8HU-01A	11.3096	1	3.88719	3.90847	3.22516	6.65639	7.69988	6.08996	2.22327	6.58624	2.43232	high
TCGA-2Y-A9GZ-01A	27.8795	1	3.72203	3.6858	2.45758	7.7868	6.39697	4.84945	2.13256	6.14965	2.18004	low
TCGA-DD-AACO-01A	61.6767	0	4.57583	2.43323	2.36148	5.76133	6.13084	5.33756	1.54472	5.41352	1.916	low
TCGA-LG-A6GG-01A	12.7233	0	2.89368	5.29051	5.09705	7.59526	6.04745	4.67533	2.43814	4.74488	2.66904	high
TCGA-BC-4073-01B	27.9123	0	0.865812	5.38754	4.84511	8.53052	6.00972	5.43342	2.55272	3.45538	2.57443	high
TCGA-DD-A4NV-01A	78.8384	0	2.60492	4.24156	3.23079	7.07611	6.28193	5.96009	2.33075	6.59385	2.29305	high
TCGA-DD-A73G-01A	114.345	0	1.2361	2.0322	0.97455	5.61855	6.67255	6.29202	1.02148	4.40383	1.4437	low
TCGA-G3-AAV3-01A	13.5452	0	3.46297	3.7114	2.51435	8.29509	6.24175	6.21049	2.45201	5.08703	2.31808	high
TCGA-G3-A25U-01A	53.7863	0	4.37992	3.39615	2.4546	6.84071	5.90392	5.09686	2.35863	4.70732	2.24848	low
TCGA-BC-A5W4-01A	17.9836	1	3.30556	3.62063	3.81206	7.95713	6.57426	5.47947	2.37841	4.61906	2.33525	high
TCGA-UB-AA0U-01A	10.7507	0	3.72415	4.34035	3.96038	7.31155	6.16047	4.69906	2.26045	5.87985	2.41424	high
TCGA-EP-A12J-01A	18.7397	0	3.25825	4.93519	1.36239	8.22867	6.09348	5.95915	2.90142	5.24647	2.55456	high
TCGA-G3-A5SI-01A	25.2493	1	3.23984	3.18727	3.28816	6.07977	6.03693	5.88607	1.46361	5.65172	2.00254	low
TCGA-DD-AACA-02B	75.6493	0	0.374664	5.88513	2.04322	6.85192	6.06149	5.3666	2.29399	1.27676	2.5247	high
TCGA-DD-A4ND-01A	90.2795	0	2.11282	4.03866	3.85899	7.1053	6.09925	4.98609	2.27038	3.41106	2.27558	high
TCGA-ED-A8O5-01A	13.3479	0	1.43142	4.71754	3.97674	7.49379	6.92666	5.41617	2.41386	5.24067	2.39619	high
TCGA-UB-A7ME-01A	15.9781	0	1.66361	3.00549	3.53879	6.51839	5.97067	5.43286	2.22133	3.16543	1.98744	low
TCGA-CC-5264-01A	3.35342	1	5.45769	4.16612	4.62608	7.39464	6.84361	6.95259	2.38555	6.57954	2.7542	high
TCGA-DD-AADA-01A	40.537	0	0.805685	2.70917	3.14249	6.98752	4.56373	5.30201	2.78495	2.64368	1.8152	low
TCGA-2Y-A9HB-01A	8.54795	0	3.1068	4.6466	2.61068	7.84525	6.53631	5.80311	2.48036	6.82555	2.43235	high
TCGA-DD-AACS-01A	59.3096	0	2.54297	4.14439	4.60904	7.77201	5.11833	6.02637	1.65678	4.74401	2.24181	low
TCGA-DD-AAE0-01A	18.2466	0	1.34976	4.49623	4.73864	6.7994	7.22494	5.35918	2.48454	2.15866	2.51822	high
TCGA-G3-A5SK-01A	24.4603	0	1.23544	3.62482	2.30628	7.00876	4.97498	4.80932	1.87579	4.85689	1.80768	low
TCGA-BC-A69I-01A	12.7233	0	2.67869	3.2206	1.37008	6.93127	6.11724	6.01633	2.22195	5.93631	1.96729	low
TCGA-BC-A10R-01A	10.126	1	0.780446	3.48827	3.44963	7.62986	5.64147	5.18615	2.25956	5.84527	1.87421	low
TCGA-BC-A10X-01A	25.3151	1	0.426387	4.15037	2.36624	7.23817	5.80469	4.90667	2.07575	6.16638	1.88543	low
TCGA-BC-A10S-01A	46.7836	1	2.81015	3.60655	2.21057	6.07125	5.76334	5.33368	2.27775	6.06699	2.05266	low
TCGA-DD-AAVX-01A	56.4822	0	2.14357	3.64139	1.96324	7.38801	5.73919	4.8972	2.13622	3.68117	2.02985	low
TCGA-DD-AAVQ-01A	89.6877	0	0.87311	3.20579	3.45463	6.35085	6.03814	5.72191	2.89191	0.889374	2.15166	low
TCGA-RC-A7SH-01A	15.3863	0	1.84896	3.38961	3.81588	5.71271	5.24985	5.46032	2.20224	2.51543	2.08344	low
TCGA-G3-A3CJ-01A	19.5288	0	1.67571	2.84799	0.648893	7.0572	5.87104	5.10898	2.0564	6.13128	1.639	low
TCGA-DD-A115-01A	83.5726	1	4.36875	4.32429	2.40876	7.40598	5.91258	4.80439	1.79988	0.795252	2.51556	high
TCGA-BC-A10Q-01A	37.3151	1	3.69243	5.20473	4.70921	7.18827	6.94594	5.45142	2.50806	5.9334	2.77638	high
TCGA-DD-A1EE-01A	11.474	1	2.85305	5.28727	1.21458	8.76635	5.99977	5.7932	2.91178	5.63982	2.55928	high
TCGA-ZP-A9CY-01A	25.7096	0	2.91005	3.53907	2.64813	7.4508	5.75331	5.06465	2.36474	6.24348	2.06926	low
TCGA-FV-A23B-01A	60.8877	1	2.88434	3.55793	3.35868	7.16132	6.41926	5.14272	2.3735	4.51085	2.22223	low
TCGA-HP-A5MZ-01A	2.99178	1	1.50911	4.70694	3.82296	6.72889	5.8487	6.14492	2.30754	5.48301	2.33549	high
TCGA-CC-A1HT-01A	3.32055	1	6.0991	4.88541	5.10641	7.1994	7.15011	6.16786	3.66867	0.534493	3.41209	high
TCGA-ZP-A9D4-01A	12.9863	0	3.40866	4.59619	0.941573	7.9446	5.76731	4.38392	2.40296	5.99639	2.25733	low
TCGA-DD-AACA-02A	75.6493	0	0.392131	5.27527	2.84628	7.29741	5.78959	4.98615	2.56373	4.32267	2.31433	high
TCGA-HP-A5N0-01A	24.7233	1	1.85584	3.41358	3.56682	8.04077	6.14188	5.98527	2.74292	6.32547	2.10907	low
TCGA-EP-A2KB-01A	19.5945	1	0.144173	3.12733	2.39065	6.40097	6.28612	4.25961	2.28083	1.03785	1.83887	low
TCGA-DD-A4NN-01A	29.5562	1	0.900006	2.65114	3.91551	7.73155	6.88569	5.80006	2.77114	4.53589	1.95882	low
TCGA-ES-A2HS-01A	22.6192	1	2.6534	1.74902	0.576743	6.33327	6.41885	6.2825	1.75772	5.45072	1.56328	low
TCGA-G3-A3CG-01A	22.126	0	1.23285	5.03351	1.57336	6.99992	5.84444	5.82755	2.26399	4.84309	2.26439	low
TCGA-DD-AAVR-01A	82.6192	0	0.883119	3.57081	2.31893	7.22714	6.15818	5.35399	2.79786	5.73019	1.96843	low
TCGA-DD-AAD1-01A	18.5425	0	2.28882	4.91435	4.93882	6.70282	5.86926	5.15603	2.7921	5.7916	2.53137	high
TCGA-DD-A73D-01A	22.7836	0	2.24986	3.13467	0.549823	7.96818	5.83674	4.39917	3.03875	0.487819	2.08772	low
TCGA-DD-AAVW-01A	76.1753	0	0.760552	4.01965	4.3241	7.5798	5.61528	4.77001	1.9596	5.25361	1.99477	low
TCGA-DD-A4NF-01A	30.9699	0	2.22883	4.40016	1.61635	8.67439	5.92024	6.08065	2.65276	6.60159	2.24409	low
TCGA-DD-AACN-01A	42.8055	0	1.09785	4.405	4.59014	6.50809	6.78652	5.56353	2.52901	4.76146	2.35002	high
TCGA-DD-A3A2-01A	70.0603	1	1.07833	3.875	2.25907	6.69552	5.61848	4.38917	1.82121	5.64608	1.82406	low
TCGA-K7-A5RF-01A	20.7452	0	1.90602	3.41867	2.39161	7.13345	5.69849	5.0027	2.23716	6.5074	1.88336	low
TCGA-DD-A116-01A	53.326	1	0.45248	4.38875	1.42141	6.96637	6.25555	5.34856	1.5157	3.53148	1.96421	low
TCGA-DD-A4NI-01A	26.8274	0	2.25523	3.60333	2.51198	7.13594	5.24814	4.19168	1.93867	6.31248	1.85905	low
TCGA-BC-A10T-01A	27.5178	1	3.43295	4.06482	2.45576	7.22422	5.92936	4.91027	2.05187	6.13992	2.19538	low
TCGA-DD-AADJ-01A	35.0466	0	0.233815	2.79362	2.8109	5.75854	5.65578	5.34711	1.93566	3.9791	1.64503	low
TCGA-DD-AACE-01A	71.8027	0	1.63847	3.91357	1.88367	6.35941	6.29	4.60912	1.7397	6.82342	1.8685	low
TCGA-FV-A3R2-01A	6.37808	1	0.492581	5.19202	3.59002	8.32051	7.36935	5.61359	2.57343	6.89032	2.38967	high
TCGA-DD-AAE7-01A	21.1726	0	2.27794	3.05999	1.78968	6.94134	5.83408	4.87549	2.23074	5.84795	1.83313	low
TCGA-DD-AADD-01A	40.4712	0	4.258	5.34406	3.2777	8.07022	7.24712	5.4767	2.70966	4.49129	2.90411	high
TCGA-4R-AA8I-01A	8.6137	1	2.35169	4.75812	2.3529	7.6907	6.28409	5.08452	2.77989	7.02827	2.34372	high
TCGA-DD-A39X-01A	55.6932	1	0.576413	3.53782	2.69905	6.40977	6.67057	6.64824	2.50198	5.49178	2.01389	low
TCGA-DD-AADS-01A	15.5836	0	2.10696	2.73801	0.408171	6.24007	6.53948	4.91225	1.55066	6.5061	1.58482	low
TCGA-DD-AAE9-01A	23.737	0	2.78931	3.67748	1.65119	7.38533	5.97216	5.72995	1.92902	0.63351	2.23848	low
TCGA-ZS-A9CF-02A	79.2986	0	3.76735	4.02481	1.55913	7.86346	5.7792	5.01197	2.43403	4.52541	2.2926	high
TCGA-G3-AAUZ-01A	15.7808	0	5.24805	2.7789	0.881774	6.10436	5.64991	4.82182	1.63454	3.98783	1.99968	low
TCGA-WX-AA47-01A	18.2795	1	1.26054	3.53089	2.05635	6.85272	5.00254	5.79949	1.80948	3.80991	1.86182	low
TCGA-NI-A4U2-01A	58.8822	1	1.54543	3.57824	2.86448	6.65661	4.92897	5.30627	1.95166	4.41597	1.91023	low
TCGA-DD-AACI-01A	53.1945	0	2.57329	2.6665	4.24628	7.36303	6.62036	7.18912	2.63152	4.41609	2.19949	low
TCGA-UB-A7MB-01A	19.7589	0	5.96787	5.51743	3.95241	7.16323	6.59917	5.60775	1.72883	4.93272	2.96004	high
TCGA-DD-AAVP-01A	90.4767	0	1.76052	3.14943	1.48298	7.05001	6.84303	7.20062	2.55321	4.79586	2.06528	low
TCGA-RG-A7D4-01A	36.0986	0	3.52113	3.87609	2.65297	6.98483	6.7801	5.43298	2.78244	2.97371	2.48406	high
TCGA-5R-AAAM-01A	1.51233	1	2.17646	4.26034	3.05182	7.87919	6.18976	4.90488	1.76055	6.14191	2.11581	low
TCGA-DD-A3A4-01A	20.1205	1	1.86892	4.08259	2.88352	9.09115	5.13646	4.6907	2.5333	0.136719	2.30657	high
TCGA-BC-A217-01A	45.9288	1	5.15272	3.62991	3.20869	6.80268	7.09891	6.19933	2.8067	5.0808	2.61406	high
TCGA-DD-A4NQ-01A	12.263	1	3.76279	4.76322	4.18854	8.20935	5.70065	5.42462	3.20283	4.37492	2.74133	high
TCGA-UB-A7MC-01A	16.4384	0	4.04509	3.84211	2.51013	8.01287	6.42167	5.86183	2.60117	5.77825	2.39585	high
TCGA-MR-A8JO-01A	10.8493	0	2.05356	3.83679	4.08894	5.59232	4.98062	5.17166	2.19344	4.15795	2.12427	low
TCGA-DD-AAEG-01A	23.6384	0	2.14999	4.78976	4.5357	7.39377	6.72861	6.07361	3.16543	6.61704	2.59983	high
TCGA-DD-A39W-01A	27.189	1	1.12021	4.79959	3.57394	7.86412	6.0342	4.91259	3.17496	1.18846	2.54649	high
TCGA-DD-A39Z-01A	19.7589	1	2.59007	3.34511	2.20304	7.02705	6.2887	5.30655	2.22232	6.89916	1.96589	low
TCGA-BC-A10Z-01A	1.11781	1	4.30617	4.51872	3.73452	9.43754	4.90144	4.89329	1.7633	3.88122	2.45114	high
TCGA-WQ-AB4B-01A	12.9863	0	2.63415	2.68812	2.70747	5.97189	5.86925	5.30523	1.92713	5.65439	1.81679	low
TCGA-CC-A123-01A	7.2	0	1.06145	2.49516	2.04195	5.37127	5.99611	5.23822	1.59354	1.29711	1.68986	low
TCGA-YA-A8S7-01A	13.5452	1	5.68449	4.02486	5.12645	7.51982	6.36015	6.9681	2.72609	2.95065	2.93309	high
TCGA-2Y-A9H2-01A	56.9096	0	2.62938	3.75603	4.4851	6.34209	6.81346	6.1736	2.79337	5.03328	2.42027	high
TCGA-5C-A9VG-01A	10.7836	0	0.805189	5.04692	2.33812	6.6592	6.38691	6.1993	2.14685	4.95964	2.29432	high
TCGA-CC-A3M9-01A	9.86301	1	5.66142	4.09763	5.76866	6.15135	7.26996	7.38221	2.76275	0.235401	3.16536	high
TCGA-EP-A2KA-01A	20.6137	1	2.55057	3.53954	3.70556	7.28137	5.6354	7.39432	2.61245	5.06473	2.28996	high
TCGA-DD-AADW-01A	19.2986	0	5.23698	5.67581	5.31537	7.36132	6.41714	5.77843	2.28839	3.65896	3.12199	high
TCGA-DD-AAED-01A	25.0849	0	4.48772	2.68774	4.0693	6.45256	4.68931	4.72621	2.99154	2.02953	2.27776	high
TCGA-LG-A9QD-01A	12.0329	0	2.67739	3.62346	1.6196	6.76671	5.8027	5.24491	1.82194	5.2115	1.97847	low
TCGA-DD-AADV-01A	18.8712	0	3.01713	4.03049	2.87017	8.12767	6.43439	5.32705	2.43796	6.25995	2.27841	high
TCGA-G3-A3CH-01A	25.6438	0	3.87779	4.03312	2.21421	6.02666	5.52229	5.06875	2.15838	6.27187	2.20887	low
TCGA-G3-AAV1-01A	11.8027	1	1.47857	5.54948	2.02854	7.50879	6.3917	5.09471	2.05728	5.82111	2.36305	high
TCGA-ZS-A9CG-01A	11.211	0	1.84208	4.46424	1.96326	7.13947	6.11135	6.25546	1.86128	5.10113	2.19041	low
TCGA-DD-AAW3-01A	53.6877	0	3.08395	4.15144	1.93799	7.48089	6.1417	4.89343	2.21214	5.80773	2.20159	low
TCGA-ED-A7PY-01A	12.8219	0	0.729399	3.1126	4.02237	7.23731	5.71177	4.95909	2.51367	3.25912	1.93937	low
TCGA-ZP-A9D2-01A	25.1507	1	3.46245	5.08423	6.30762	8.20522	6.79471	5.83445	3.2909	4.65437	2.99119	high
TCGA-G3-A25Y-01A	14.8603	1	4.48057	4.3731	4.92816	6.64449	6.66515	5.93075	2.52604	3.02891	2.79969	high
TCGA-G3-A3CI-01A	5.91781	0	0.312168	3.22012	4.04231	7.45151	5.85691	5.47493	1.26211	6.15257	1.66354	low
TCGA-K7-A5RG-01A	17.063	0	4.11922	3.48519	3.34567	7.92068	6.05856	5.07123	2.64697	5.11992	2.32997	high
TCGA-EP-A3RK-01A	11.9342	0	2.75617	4.94308	2.80577	8.06751	6.23131	6.61749	3.15302	4.05088	2.70732	high
TCGA-CC-A7IJ-01A	12.5589	0	6.34081	4.07923	4.93383	7.03051	7.66494	6.50227	2.96274	2.72571	3.10404	high
TCGA-MI-A75H-01A	24.5589	0	3.84971	2.97736	1.47616	7.40774	6.16847	5.39872	2.27564	5.59637	2.03391	low
TCGA-G3-AAV5-01A	11.6384	0	4.65311	3.72977	3.04797	7.2739	6.21734	5.42423	2.78537	6.24228	2.4306	high
TCGA-ED-A7XP-01A	13.1507	0	2.89017	5.77198	3.94057	7.40635	6.05387	5.27709	2.67314	4.68314	2.78846	high
TCGA-DD-A1ED-01A	75.6493	0	0.396488	3.19387	2.54575	7.60874	5.48348	4.75643	2.04186	6.05499	1.64311	low
TCGA-ED-A5KG-01A	28.0767	0	2.57992	4.55725	5.48885	7.20725	6.59579	5.77481	3.56297	1.42117	2.87545	high
TCGA-ED-A459-01A	29.9178	0	3.01625	4.22592	3.52011	7.35179	5.78656	6.5494	2.0959	4.52996	2.3959	high
TCGA-2Y-A9GX-01A	80.2849	0	2.3947	4.97862	4.20081	7.16915	5.5844	5.36803	2.17829	6.24218	2.40643	high
TCGA-DD-A73E-01A	1.44658	0	2.73537	4.0257	0.859217	8.85196	6.78922	5.43886	3.05353	2.45738	2.41175	high
TCGA-QA-A7B7-01A	3.09041	0	3.88562	4.85449	3.84774	7.889	6.18555	5.47379	2.93605	1.12414	2.87562	high
TCGA-DD-AACL-01A	3.51781	1	5.1855	4.24818	3.0818	7.00921	6.28726	5.47215	2.9682	3.88184	2.73258	high
TCGA-MR-A520-01A	7.52877	0	0.248109	3.52164	3.28363	7.47596	5.88774	5.2587	1.51908	6.6766	1.69407	low
TCGA-DD-A1EF-01A	12.9534	1	1.6062	5.28877	2.46763	7.28573	7.01364	4.91072	2.34648	2.3342	2.54549	high
TCGA-G3-A25T-01A	51.0575	0	3.19958	4.35745	5.0456	6.24982	7.35161	6.65642	2.7551	6.52987	2.64695	high
TCGA-FV-A4ZP-01A	81.7315	1	4.24483	2.29886	1.08066	5.74541	6.49964	6.66844	1.73091	1.70085	2.05021	low
TCGA-WX-AA44-01A	20.2192	0	4.92839	3.93704	4.78767	7.37816	5.72666	5.88802	2.4693	5.64754	2.57101	high
TCGA-DD-A4NE-01A	21.6986	1	4.04781	3.77261	5.43226	8.25166	4.93161	5.57504	2.10293	3.8385	2.42593	high
TCGA-CC-A7IG-01A	9.83014	1	6.67651	3.40302	2.92242	5.95905	6.6372	6.39424	1.89255	5.27017	2.54224	high
TCGA-ZP-A9D0-01A	35.8685	0	0.43682	3.2662	2.04107	7.63571	6.93869	5.26374	2.17653	7.03619	1.7412	low
TCGA-G3-A25X-01A	58.4877	0	6.40559	3.29488	4.23651	5.7101	6.62517	5.78589	2.20769	2.40464	2.67937	high
TCGA-BC-4072-01B	48.9863	1	3.33675	4.84474	4.32846	7.93855	6.61616	5.27671	2.82882	5.98454	2.65403	high
TCGA-XR-A8TC-01A	44.0219	0	0.633146	4.33058	3.80941	6.58383	5.74914	4.78706	2.16621	5.26355	2.05979	low
TCGA-O8-A75V-01A	17.6877	0	2.4453	4.1838	2.86255	6.89248	5.81052	5.0982	1.95457	5.95201	2.1333	low
TCGA-DD-AADI-01A	35.6712	0	0.896957	3.08358	3.60524	5.29695	6.32901	5.91847	2.49818	4.68082	1.95289	low
TCGA-BC-A8YO-01A	18.4767	0	6.23172	4.66079	4.28882	8.41153	6.73966	5.86681	2.95637	2.4146	3.117	high
TCGA-DD-A39V-01A	21.1397	1	2.8397	4.15662	1.79767	6.26228	6.62381	6.10834	2.30575	0.831763	2.46677	high
TCGA-DD-A1EC-01A	19.7918	0	2.88911	4.37255	3.74248	6.6834	5.80298	5.53959	2.25044	3.08689	2.44784	high
TCGA-DD-AACQ-01A	14.2027	1	4.97496	3.47276	3.41526	8.01713	5.73771	4.91751	2.22588	4.50779	2.35453	high
TCGA-DD-A1EB-01A	66.3123	0	2.53314	4.3817	1.80611	7.56428	5.91824	4.9596	1.84996	3.68071	2.20776	low
TCGA-KR-A7K7-01A	31.2658	0	2.55828	3.44932	2.07448	6.66987	6.288	6.51611	2.36886	0.211075	2.3247	high
TCGA-DD-AAVV-01A	80.7123	0	2.41457	3.63983	3.76836	6.78667	6.47879	6.1952	2.72707	3.77308	2.35372	high
TCGA-DD-AADN-01A	29.5233	0	4.41757	4.20934	1.93518	6.54158	6.06528	5.5201	1.20381	1.65537	2.39236	high
TCGA-LG-A9QC-01A	13.9726	0	2.53093	4.65472	2.75212	7.59482	6.20141	5.03021	2.92743	4.47639	2.47148	high
TCGA-RC-A7S9-01A	21.0411	0	4.21291	3.64754	3.93548	7.23214	5.6331	5.47142	2.07755	5.32399	2.30761	high
TCGA-BC-A112-01A	5.03014	1	3.43507	4.79503	6.05033	7.37305	6.35642	6.0492	2.89272	0.538823	2.98687	high
TCGA-2Y-A9H0-01A	120.822	0	3.99832	3.64168	3.00737	7.60348	6.0383	5.98913	1.52644	5.1999	2.21456	low
TCGA-CC-A7IL-01A	9.13973	1	1.54852	3.26688	3.13753	7.6223	5.8438	4.73721	2.08173	0.285356	2.0646	low
TCGA-KR-A7K2-01A	27.2548	0	2.45641	4.53079	3.39891	6.16848	5.79104	5.3252	1.90358	5.73202	2.25125	low
TCGA-DD-AADU-01A	18.2137	0	2.92639	3.07163	0.874754	6.85106	5.72193	4.39577	2.14717	5.28856	1.83115	low
TCGA-ED-A66Y-01A	9.73151	1	4.36651	4.18962	5.07431	5.97944	6.12547	6.41584	2.41521	4.85338	2.65445	high
TCGA-CC-A8HT-01A	4.60274	1	4.45139	4.71691	3.96643	8.19173	6.22125	5.7587	3.30947	2.25354	2.94157	high
TCGA-DD-AADY-01A	18.2466	0	1.24358	3.49721	5.23469	7.75735	6.00712	4.57114	2.91466	5.43714	2.12272	low
TCGA-BC-A216-01A	44.4164	0	4.3489	4.04867	3.67192	6.70732	5.51496	5.11285	2.87492	4.49615	2.52006	high
TCGA-RC-A7SF-01A	19.0356	0	3.03588	2.67382	3.44511	5.90196	4.89958	4.58528	1.72029	3.94768	1.82795	low
TCGA-RC-A7SK-01A	15.5178	0	2.78746	2.93709	4.5839	6.63773	6.73744	4.71042	2.01291	6.66237	1.99047	low
TCGA-DD-AAD8-01A	40.0767	0	4.18431	2.94727	3.46488	8.40436	5.76054	5.08079	2.75029	4.14515	2.25591	low
TCGA-DD-AAEE-01A	26.6301	0	1.95179	4.41811	2.49246	7.83771	6.20602	5.05983	2.37697	5.41259	2.22738	low
TCGA-DD-A119-01A	7.33151	1	1.53038	4.65618	2.5231	6.86664	5.90346	4.63047	2.18625	5.12834	2.17324	low
TCGA-G3-AAV6-01A	2.13699	1	0.249648	3.45932	3.70481	7.80172	5.97138	5.44631	2.69565	2.11879	2.06961	low
TCGA-DD-A73F-01A	35.6712	0	2.88683	4.34605	2.96662	7.38139	6.0577	5.22647	1.75107	4.18746	2.28713	high
TCGA-DD-A4NP-01A	108.756	0	0.207851	2.98491	1.41381	7.59612	5.95196	5.40953	2.1257	6.08816	1.59214	low
TCGA-DD-AAEK-01A	35.0795	0	2.53285	3.61658	3.04866	7.62873	5.83963	4.2646	2.16682	6.27145	2.00023	low
TCGA-DD-A11D-01A	51.2877	1	2.33678	3.72459	2.92093	8.0262	5.66192	4.68436	2.2526	3.91197	2.11553	low
TCGA-DD-A1EG-01A	45.1068	1	3.31025	4.40068	1.66547	8.01102	6.30029	5.85337	2.20675	5.30829	2.35377	high
TCGA-PD-A5DF-01A	21.0082	1	4.29366	4.24146	4.39708	8.12278	6.16535	5.40273	1.94145	4.78333	2.51425	high
TCGA-DD-A3A9-01A	30.6082	1	1.77906	2.70715	3.40075	7.18059	6.79511	6.21673	3.03173	5.02613	2.07153	low
TCGA-2Y-A9H4-01A	47.737	0	3.97114	3.93735	0.988399	7.79888	6.37141	5.36805	1.81845	5.62371	2.18789	low
TCGA-DD-A118-01A	112.997	0	0.811519	4.9484	3.22648	5.94875	6.87803	5.64512	2.36272	5.44099	2.32934	high
TCGA-DD-A4NL-01A	56.2521	0	1.14115	3.60959	2.36441	7.62113	5.20479	4.92917	1.76157	6.0993	1.75732	low
TCGA-5C-A9VH-01A	10.5863	0	1.16069	4.37181	5.51764	6.62738	5.94381	5.9681	2.62643	4.77919	2.38082	high
TCGA-3K-AAZ8-01A	13.0192	0	3.26259	4.44005	1.55929	7.46381	6.01216	5.36468	2.10378	6.09354	2.25788	low
TCGA-MI-A75G-01A	22.9479	0	3.30768	4.80639	2.90922	8.23676	5.8608	5.41957	2.04344	5.77274	2.42013	high
TCGA-DD-A3A6-01A	107.112	1	3.3722	2.99795	4.25855	3.94675	5.70868	7.04256	1.28506	3.36101	2.11712	low
TCGA-CC-A5UD-01A	9.99452	1	5.34852	4.05417	2.8642	6.49417	7.31709	6.49621	3.19253	1.53433	2.93734	high
TCGA-DD-A3A3-01A	17.589	1	1.27547	3.92348	1.95405	5.93123	4.78714	4.87807	1.39179	5.22828	1.76202	low
TCGA-CC-A7IH-01A	12	0	2.10356	3.73823	1.6686	7.77955	6.18301	6.19194	2.45733	3.74287	2.18	low
TCGA-DD-A4NH-01A	30.1479	0	4.55387	3.41746	4.86294	7.70497	5.86789	5.34951	2.70666	1.95654	2.57381	high
TCGA-K7-A6G5-01A	16.8329	0	1.54817	3.52838	2.74977	7.31946	6.11924	6.50404	1.64973	5.71103	1.94506	low
TCGA-DD-AACU-01A	51.5178	0	2.56473	4.93562	2.60667	7.90029	6.61978	5.55963	2.5739	5.41175	2.50196	high
TCGA-XR-A8TG-01A	29.5233	0	3.77855	4.41262	3.92278	7.83542	6.39731	5.03214	1.80919	5.86063	2.40554	high
TCGA-DD-A1EJ-01A	33.0411	1	2.17533	4.98643	3.90214	7.59053	6.47221	5.41686	2.74051	3.82185	2.60783	high
TCGA-CC-5259-01A	8.21918	0	2.97706	2.72107	1.7821	5.78437	4.35883	4.60753	1.66728	2.85875	1.74451	low
TCGA-2Y-A9H3-01A	49.8411	0	1.69566	2.93758	1.63868	4.56841	6.57719	5.5868	2.33656	5.99128	1.81865	low
TCGA-UB-AA0V-01A	10.3233	0	0.436876	3.67824	3.04799	6.74127	5.41017	4.54383	2.18617	6.54742	1.76679	low
TCGA-GJ-A9DB-01A	2.20274	1	3.07529	4.47282	2.95244	8.30652	6.68799	5.64957	1.73445	7.05525	2.29179	high
TCGA-DD-A4NK-01A	39.7808	1	1.58809	3.95593	2.17748	7.68039	6.00938	4.89381	2.17001	7.75123	1.92158	low
TCGA-2Y-A9H6-01A	11.737	0	1.0016	3.20335	2.40764	7.09111	5.41707	5.28435	2.5228	6.91869	1.76196	low
TCGA-BD-A2L6-01A	44.811	0	4.19581	3.47792	3.26524	6.89543	6.46219	5.14429	1.80685	5.8673	2.20332	low
TCGA-G3-A5SM-01A	17.0959	0	2.06661	3.97697	2.73891	7.09635	5.85331	5.56346	2.54297	4.67715	2.20457	low
TCGA-DD-AAD5-01A	44.2192	0	4.46415	3.71881	3.99246	6.69277	5.85216	5.55985	3.25358	1.83656	2.67806	high
TCGA-BD-A3EP-01A	13.4466	0	2.67896	4.67011	3.92987	7.03925	6.08748	5.42393	1.79139	4.77821	2.38504	high
TCGA-CC-5260-01A	2.86027	1	4.30205	5.17947	6.11987	7.01477	6.61224	5.45599	3.34951	4.09695	3.08306	high
TCGA-FV-A2QR-01A	19.1014	1	2.33796	4.4567	5.25928	7.57262	5.86981	6.13273	1.89613	1.69564	2.53283	high
TCGA-DD-AAW2-01A	60.9863	0	2.13863	3.75894	1.99647	7.30958	6.08394	5.91092	2.60031	5.78014	2.12367	low
TCGA-DD-AA3A-01A	13.4795	1	0.655832	4.21491	6.39937	6.22376	6.58569	6.42883	4.49587	5.20032	2.66199	high
TCGA-CC-5263-01A	4.2411	1	5.84846	4.17368	4.54532	8.128	6.6178	6.08172	2.37084	3.77143	2.84085	high
TCGA-BC-A10U-01A	27.5178	1	2.15303	4.30576	2.44765	8.12887	5.83348	6.57324	2.29248	4.39387	2.30892	high
TCGA-ZS-A9CE-01A	40.8	0	2.33417	4.00832	0.473505	7.71103	5.93358	4.71039	2.36354	4.86576	2.04779	low
TCGA-G3-A7M8-01A	14.137	0	0.363284	3.63276	2.69084	6.67399	5.87348	5.15819	1.72976	1.65884	1.91438	low
TCGA-5R-AA1D-01A	14.7616	0	1.54557	3.59148	4.04767	7.01439	5.14263	5.08419	2.24079	4.36872	2.02402	low
TCGA-ED-A82E-01A	13.4137	0	2.69515	5.75886	5.25124	6.70231	7.12838	6.52706	3.22997	6.66504	2.97422	high
TCGA-DD-A3A1-01A	7.66027	1	3.54286	4.61011	3.18171	7.40831	6.45739	6.00169	2.75172	6.01298	2.57538	high
TCGA-MI-A75E-01A	16.6685	0	3.13426	3.00213	3.27011	7.61684	5.96084	5.97563	2.04312	5.88584	2.03304	low
TCGA-DD-AAEA-01A	18.9041	0	3.61995	4.00531	2.96875	6.80004	5.64952	4.90306	2.21277	4.99292	2.27591	high
TCGA-ZS-A9CF-01A	79.2986	0	5.12577	3.41931	1.84518	8.48788	6.05089	5.36422	2.44336	4.51339	2.35451	high
TCGA-G3-A25V-01A	28.274	0	2.80993	3.6103	2.08009	7.6032	5.94593	5.37084	2.24121	5.76256	2.07555	low
TCGA-CC-A9FS-01A	6.93699	0	2.3953	3.52774	2.48009	6.2681	4.65905	5.66842	1.82454	3.50841	1.98523	low
TCGA-BC-A69H-01A	14.5973	0	6.51601	3.25261	2.39908	6.43991	7.06554	5.05023	2.12521	1.52325	2.59753	high
TCGA-DD-A3A7-01A	13.7753	1	3.638	3.15349	3.94446	7.09122	6.53068	6.29109	1.41612	4.56408	2.16681	low
TCGA-CC-5261-01A	3.18904	1	4.45808	4.8207	5.87537	7.34806	7.05196	5.80645	3.27222	5.53675	2.98634	high
TCGA-G3-AAV0-01A	15.6493	0	2.81471	1.7478	2.69587	5.60722	5.78273	6.10099	1.80724	5.84525	1.62938	low
TCGA-DD-AAE4-01A	19.989	0	4.32343	2.79884	1.35448	6.71221	6.10784	5.93616	1.84353	5.67906	1.9914	low
TCGA-CC-A7II-01A	13.1178	0	5.47871	4.6981	3.60306	5.11034	7.21539	5.53154	2.52906	2.01571	2.95461	high
TCGA-G3-A7M5-01A	14.6959	0	1.98715	3.20462	2.48801	6.90523	6.016	5.66901	2.24058	6.27343	1.9132	low
TCGA-CC-A3MC-01A	11.9342	0	3.35905	4.74547	4.20981	7.90894	5.90185	5.87273	2.27759	4.63521	2.58482	high
TCGA-ED-A66X-01A	13.3479	0	0.441614	6.54222	4.48595	6.94836	6.58466	5.7485	2.28614	4.28931	2.75102	high
TCGA-G3-A6UC-01A	22.0603	0	3.00002	3.73203	2.01816	7.98037	6.84791	6.13647	2.3527	6.0646	2.22802	low
TCGA-BD-A3ER-01A	36.6575	0	2.39393	4.42096	3.64491	7.0781	5.25603	5.33051	2.22601	5.73297	2.25098	low
TCGA-DD-A3A5-01A	102.74	1	4.45405	3.54229	2.02701	7.961	5.16077	5.35278	2.07901	6.06371	2.14665	low
TCGA-DD-AACH-01A	6.41096	1	3.74016	4.96757	2.51781	8.63133	7.5092	6.03539	2.79885	4.15168	2.79915	high
TCGA-CC-5262-01A	3.3863	1	3.93385	4.6948	3.53889	7.73683	5.99451	5.43771	2.71571	4.72068	2.64086	high
TCGA-DD-AADG-01A	37.6438	0	2.75175	3.58045	1.97489	7.48664	6.17159	4.86944	2.19491	4.15016	2.09837	low
TCGA-DD-AAW0-01A	66.2466	0	0.702949	5.02708	3.77437	7.24207	6.10974	5.12808	2.33081	7.09941	2.22565	low
TCGA-DD-AACJ-01A	69.1068	0	3.44916	4.3346	2.83027	6.59541	5.92765	5.44532	2.33303	5.86244	2.3575	high
TCGA-DD-AADL-01A	20.9096	0	2.96623	4.26073	3.40603	7.70847	6.09541	4.50886	1.94902	7.07125	2.1815	low
TCGA-DD-A4NO-01A	73.8082	0	2.22627	5.33592	4.51855	7.73779	6.57887	5.74533	2.24335	6.57076	2.57302	high
TCGA-CC-A5UE-01A	8.94247	1	4.20019	4.93137	3.79881	7.87493	7.07556	7.08609	3.60671	5.26464	3.0099	high
TCGA-G3-A7M7-01A	11.8685	0	1.17713	4.77177	2.73824	6.45264	6.27445	5.73986	1.55555	5.46233	2.15078	low
TCGA-ES-A2HT-01A	14.4	1	0.432332	3.86368	2.06033	6.1499	5.81245	6.41143	1.54012	5.22528	1.8385	low
TCGA-DD-AACX-01A	5.58904	0	3.21484	4.56517	5.07557	7.80371	4.96674	5.0722	2.22539	5.89364	2.41228	high
TCGA-2Y-A9GV-01A	83.2438	1	1.70995	3.70507	2.08102	7.63005	5.46755	4.84765	1.66623	5.71815	1.83785	low
TCGA-DD-AACF-01A	12	1	4.02786	3.80253	1.03067	6.02734	5.85452	5.76603	1.76364	5.81301	2.12824	low
TCGA-UB-A7MA-01A	27.8795	0	6.12173	4.11911	5.50727	6.52847	7.4606	5.94169	2.61353	4.77813	2.94243	high
TCGA-G3-A25Z-01A	21.5342	0	3.0723	4.39374	1.89172	6.75646	6.02495	5.12633	2.33483	6.65306	2.24063	low
TCGA-MI-A75C-01A	9.56712	0	4.15156	3.54402	0.778476	7.19614	5.85166	5.80173	3.20454	4.54	2.33875	high
TCGA-DD-A4NA-01A	33.1397	0	1.6175	5.49739	5.01546	8.25854	6.18566	5.98506	3.60027	2.88726	2.90569	high
TCGA-ZP-A9CV-01A	35.7699	1	2.08234	5.21352	4.1749	7.98219	6.51308	6.90954	3.02035	5.93688	2.7122	high
TCGA-DD-A1EK-01A	18.3452	1	3.60774	4.11954	3.96314	7.56961	4.9258	4.51844	1.64646	5.28715	2.19528	low
TCGA-KR-A7K8-01A	29.7863	0	3.01666	3.40244	2.20261	7.0917	5.29561	5.77229	2.21456	0.0276224	2.25101	low
TCGA-DD-AAD6-01A	22.0932	0	4.30637	3.72949	2.71981	6.90794	5.89853	4.77891	2.17004	2.43229	2.37419	high
TCGA-DD-A4NB-01A	32.5151	0	1.02735	3.94426	4.24869	8.32353	5.87577	5.73118	2.26461	5.50427	2.11138	low
TCGA-DD-A11C-01A	21.7644	0	3.82257	4.65614	2.24735	6.82629	6.25747	4.64608	1.80856	5.89042	2.34027	high
TCGA-WJ-A86L-01A	11.3425	0	4.32005	3.23776	3.04239	6.79873	4.78553	4.70188	1.38004	3.29201	2.05273	low
TCGA-ED-A8O6-01A	1.8411	1	0.789682	4.64806	3.59965	7.28115	6.56094	5.37909	2.39721	0.779414	2.43502	high
TCGA-DD-AAEB-01A	15.7151	0	2.3692	2.06937	0.672199	6.73581	5.01738	4.76535	1.51009	5.08954	1.41767	low
TCGA-2Y-A9GU-01A	63.7479	0	0.677375	3.82454	3.84585	6.48486	5.92777	5.13026	2.44612	3.8766	2.07429	low
TCGA-DD-A73A-01A	23.9342	0	2.69254	3.43362	1.63455	7.31906	5.39043	4.91125	1.91818	5.89802	1.88286	low
TCGA-DD-AAVY-01A	64.7671	0	1.99103	3.91312	2.38998	8.42499	6.2992	5.84765	2.49261	4.92904	2.19819	low
TCGA-DD-A1EL-01A	13.6438	1	2.76662	5.71493	5.22034	8.11112	6.60968	5.86485	2.7707	0.367227	3.08344	high
TCGA-DD-A4NJ-01A	30.5096	0	4.16474	4.78024	3.78357	6.79311	6.4923	5.269	2.00879	5.96883	2.56271	high
TCGA-G3-A5SL-01A	20.4164	0	1.27491	4.33588	1.64335	7.72166	6.18822	5.08633	2.1861	4.80455	2.08643	low
TCGA-DD-AACG-01A	15.4192	1	3.66464	4.09944	2.25407	6.67846	6.24366	4.94625	2.40163	0.756023	2.49596	high
TCGA-ED-A7XO-01A	14.0384	0	5.02631	3.15931	2.18028	6.39086	6.66533	5.29129	1.88083	6.25905	2.1745	low
TCGA-DD-AACB-01A	76.4055	0	3.39572	4.10788	2.08007	7.05392	6.92445	6.1582	2.47563	4.45874	2.44119	high
TCGA-G3-A7M6-01A	20.7781	0	4.3833	4.84912	5.10488	6.22775	6.5928	5.61482	2.91269	4.37046	2.88949	high
TCGA-DD-A73C-01A	23.0466	0	1.13378	5.09744	3.63377	8.21978	6.60669	5.53861	2.36831	7.41393	2.33395	high
TCGA-DD-AAW1-01A	65.3918	0	2.53219	3.61242	1.68269	7.39919	5.41253	6.04031	2.33958	4.00236	2.10965	low
TCGA-XR-A8TF-01A	22.7836	1	1.89401	3.43381	2.18967	5.76038	6.69527	5.03697	2.08318	6.38961	1.91478	low
TCGA-CC-A5UC-01A	11.4082	1	2.08666	6.69228	3.54365	7.59056	6.38115	4.71078	2.22092	2.71184	2.89486	high
TCGA-DD-A39Y-01A	5.62192	1	3.93717	5.51207	2.75115	6.83962	6.5764	6.12144	2.08797	1.65339	2.8843	high
TCGA-DD-A114-01A	37.7753	1	5.80945	4.88548	5.93031	8.22006	6.1017	7.19101	2.12277	2.81553	3.10379	high
TCGA-NI-A8LF-01A	26.2685	0	2.41256	4.15681	1.75103	6.98926	5.9383	4.49029	1.83793	5.26892	2.04889	low
TCGA-DD-AADF-01A	3.78082	1	4.2152	3.52065	1.71717	6.40064	6.64345	5.55203	1.31689	5.19007	2.11843	low
TCGA-DD-AAEI-01A	50.3342	0	3.44996	4.84064	0.969602	6.86831	5.31445	5.41315	1.34402	4.41947	2.24598	low
TCGA-2Y-A9H5-01A	18.2466	1	0.819856	4.44571	4.74579	7.13171	5.84792	5.08959	2.87448	2.79757	2.38199	high

## Sheet: Risk score_ICGC
Risk score in ICGC cohort
id	futime	fustat	CDKN2A	DLAT	GLS	IDH1	IDH3B	IDH3G	LIPT1	OGDHL	riskScore	risk
RK326	18.7397	0	1.17451	4.05295	4.13005	8.12912	6.31645	5.46134	3.8816	2.66436	2.5066	low
RK337	6.90411	0	2.8243	4.44404	2.35777	7.67696	6.43453	5.18421	3.30641	5.32198	2.48036	low
RK338	5.91781	0	3.77304	5.30973	2.97682	7.74188	6.54198	5.88233	3.60584	6.24301	2.8687	high
RK305	23.6712	0	3.64918	5.55799	2.37029	7.27308	5.47791	4.86697	2.90147	5.73679	2.6689	high
RK289	9.86301	0	5.19072	3.99741	4.01168	8.13638	6.53793	5.05891	4.40653	3.41816	2.95447	high
RK297	6.90411	0	3.994	3.35727	3.13799	6.74976	5.70963	7.65428	4.34319	5.54002	2.62447	low
RK285	10.8493	0	3.94089	4.31415	3.31609	7.72514	6.54672	6.29751	2.93395	5.68148	2.62005	low
RK284	10.8493	0	1.14967	3.44675	0.154092	6.58333	6.92987	5.54823	2.32696	6.66882	1.80422	low
RK280	2.9589	0	2.10812	4.51954	3.20826	8.54282	6.98335	5.73984	3.06473	5.3829	2.49983	low
RK277	18.7397	0	4.46291	6.48632	4.55079	7.83824	6.70766	6.9836	4.06066	4.1903	3.5161	high
RK267	16.7671	0	4.03096	4.65527	2.32336	8.04963	5.90414	5.2143	3.26824	4.30029	2.65907	high
RK268	16.7671	0	3.60646	5.22714	5.12595	8.43046	6.22021	5.4005	3.71554	6.18934	2.92064	high
RK270	12.8219	0	1.43655	4.76072	2.53036	8.39193	6.61563	5.26867	3.78359	4.76649	2.52767	low
RK264	12.8219	0	2.66697	3.79225	1.0046	7.55799	6.37016	6.20435	3.03641	6.90989	2.19181	low
RK265	16.7671	0	0.763793	5.05487	2.05446	8.18048	6.39947	4.98463	3.23407	5.57476	2.35575	low
RK266	16.7671	0	2.53539	4.45731	3.81353	6.98794	6.58917	5.73477	3.27519	5.87994	2.54023	low
RK259	14.7945	0	0.408509	4.6729	2.54149	7.48515	6.49539	5.7553	3.15202	4.66066	2.32361	low
RK260	13.8082	0	3.44292	5.39473	2.47438	7.71163	6.12066	5.75215	3.31849	4.21774	2.82796	high
RK261	13.8082	0	3.1718	2.89231	0.691245	7.22164	6.50446	4.86721	3.33224	5.46264	2.05293	low
RK262	4.93151	0	5.49008	6.12579	3.93163	8.10583	6.54325	5.2846	3.92624	2.63198	3.44614	high
RK263	12.8219	0	2.06443	3.79244	1.50573	7.62908	6.12129	6.55827	3.55713	6.90283	2.23562	low
RK254	17.7534	0	4.04606	5.48236	2.56288	7.09429	6.56322	5.56487	2.71672	3.5995	2.86648	high
RK256	17.7534	0	3.16533	4.976	1.86986	8.70961	6.20129	4.82277	2.86924	5.43127	2.5158	low
RK257	18.7397	0	3.02393	5.04835	3.47182	8.53111	6.65585	4.91623	3.33499	4.06473	2.75735	high
RK258	23.6712	1	3.72515	4.70542	3.77169	8.00394	6.96709	5.70572	3.09548	4.22222	2.78775	high
RK237	16.7671	0	3.00177	4.56287	3.93773	7.62764	6.34589	5.81383	3.27243	6.55135	2.58684	low
RK241	30.5753	0	0.0981202	6.3492	1.66637	8.73853	6.72644	5.72358	3.07861	4.58338	2.64421	low
RK243	17.7534	0	2.66263	4.24534	3.33184	7.55592	5.60538	5.21219	3.61446	5.63121	2.44998	low
RK244	23.6712	0	1.92448	5.40559	2.4424	8.57313	6.42408	5.60179	3.25496	5.8561	2.61095	low
RK245	22.6849	0	1.52433	4.69937	3.12584	6.30308	6.10656	6.44756	2.68228	5.26465	2.3931	low
RK235	0.986301	1	4.37835	5.46622	3.56292	7.35286	6.09556	5.66661	2.23251	7.13799	2.71993	high
RK236	17.7534	0	3.75908	5.35606	3.43006	8.83074	6.5961	5.44897	3.63878	4.3571	2.96536	high
RK232	15.7808	1	3.94478	5.73067	4.15861	8.07144	6.73043	5.69739	4.53832	5.67837	3.21017	high
RK233	17.7534	0	4.14668	4.10217	4.35021	8.94297	5.99965	5.18784	3.73018	6.3479	2.64987	high
RK229	15.7808	0	3.05815	5.60095	3.36545	8.20339	6.76943	5.43988	3.29474	6.83893	2.80446	high
RK230	18.7397	0	2.88938	4.72331	3.02428	7.65818	6.36568	5.07098	2.5166	6.25729	2.42356	low
RK227	15.7808	0	2.21808	3.80124	1.05895	8.27257	6.54852	6.26605	3.34622	6.71744	2.22127	low
RK228	2.9589	1	4.91885	4.37585	2.91623	7.0182	6.67742	6.26378	2.75805	0.257107	2.90297	high
RK223	22.6849	0	0.558781	4.44273	3.28657	7.71679	6.51374	5.6779	3.19882	6.62202	2.25523	low
RK224	20.7123	0	3.51642	5.14522	4.08183	7.84427	6.59481	5.51804	3.43257	1.0317	3.02143	high
RK222	23.6712	0	0.573239	4.77483	4.38682	8.91451	5.48357	4.56105	3.85858	4.44956	2.45192	low
RK269	12.8219	0	2.90235	5.58608	5.12411	6.76945	7.55902	6.94294	3.98884	2.71552	3.2653	high
RK272	11.8356	0	0.863426	3.4093	3.43091	6.3648	6.8618	5.68311	4.4732	3.15577	2.39333	low
RK208	16.7671	0	3.77755	5.30268	6.15309	7.48079	6.96293	6.80154	3.95476	6.46368	3.15542	high
RK226	15.7808	0	3.4458	3.61513	2.0974	5.43332	6.25929	5.81943	2.49026	3.26672	2.31085	low
RK194	42.411	0	4.04316	5.16017	5.83266	6.37723	6.10151	5.69159	4.05862	1.51769	3.21679	high
RK182	0.328767	1	5.69745	5.37624	4.74955	7.52872	6.58662	6.96629	3.26165	3.86472	3.2852	high
RK184	19.726	0	4.50408	5.11362	5.66848	7.65268	6.73034	6.3765	4.07889	0.409806	3.37781	high
RK180	15.7808	0	3.23322	4.58813	4.51805	7.52234	6.8728	6.024	4.52762	3.08493	3.0122	high
RK204	24.6575	0	0.542074	3.66925	2.78877	7.07439	5.69433	5.61051	2.8416	6.93072	1.92348	low
RK177	24.6575	0	5.08339	5.6439	3.73008	7.60383	6.84797	5.46441	3.39744	3.40385	3.19962	high
RK167	33.5342	0	3.59293	5.4963	2.81739	7.68986	6.03284	5.1148	3.48478	4.02241	2.87654	high
RK170	18.7397	1	3.35593	7.27001	4.94918	8.4239	6.64453	7.04374	3.64818	3.19827	3.58083	high
RK165	32.5479	0	2.92034	4.87092	3.76427	8.137	6.65669	5.40078	3.13104	4.9889	2.67967	high
RK166	8.87671	1	5.22676	4.27434	4.49223	7.78951	6.34053	5.69801	3.76574	4.10875	2.94722	high
RK157	26.6301	0	3.30814	4.91018	3.91312	7.65757	6.44862	5.93985	3.25354	6.84805	2.69788	high
RK159	10.8493	0	0.765576	4.80109	5.09156	6.68426	6.8962	6.11029	3.23843	5.10261	2.56285	low
RK147	28.6027	0	3.6839	5.17391	4.02801	7.68207	6.51561	5.39367	3.62947	5.33255	2.89306	high
RK148	23.6712	0	1.32534	5.18369	2.16676	8.80868	6.11504	5.37745	2.98387	1.59187	2.5751	low
RK146	29.589	0	2.56943	4.65072	5.03667	6.34461	6.25762	5.78282	4.25809	4.03386	2.84749	high
RK141	6.90411	0	0.737816	4.07468	3.87391	7.44925	5.81724	4.78165	3.17912	4.4432	2.20552	low
RK142	20.7123	0	2.48837	4.87531	5.11602	5.85145	6.88774	6.49281	4.36765	4.34767	2.97611	high
RK137	30.5753	0	1.59025	5.07829	4.77321	6.91707	6.11843	6.08214	3.08908	5.89356	2.59482	low
RK138	7.89041	1	0.335194	5.3896	4.49224	8.60005	6.92995	5.96478	3.64296	1.32017	2.83236	high
RK133	35.5068	0	2.37323	3.80537	2.48104	7.33224	5.70489	6.15869	3.74118	5.38036	2.35844	low
RK130	28.6027	0	3.11625	4.02541	4.60038	7.80783	5.49742	5.28923	3.24871	4.98833	2.48413	low
RK115	29.589	0	2.75124	5.38061	3.6348	8.26241	6.47043	5.27267	3.26755	6.59739	2.71236	high
RK126	29.589	0	3.9625	4.65452	4.16041	6.31598	6.3111	6.8716	3.37755	4.90334	2.84992	high
RK109	30.5753	0	3.54669	5.43958	4.63037	7.3385	5.83983	5.40088	3.16275	6.35406	2.81841	high
RK112	29.589	0	2.2729	4.77161	4.01506	8.05874	5.60619	5.4086	3.15704	5.18988	2.52976	low
RK108	32.5479	0	1.84104	4.02025	3.46902	8.23615	6.18541	5.16208	3.18813	6.40763	2.26342	low
RK106	34.5205	0	0.916193	4.87964	4.14262	7.49115	6.35278	5.54435	3.58409	4.6158	2.55489	low
RK107	33.5342	0	2.22904	6.68925	1.72034	8.54874	6.60332	3.85091	3.25027	4.64978	2.86196	high
RK100	12.8219	1	4.43535	6.70579	3.80277	8.302	6.39958	5.46641	3.2438	4.71369	3.28213	high
RK103	33.5342	0	2.31024	4.92169	3.62088	8.06172	6.16909	5.27831	3.4715	6.47491	2.57333	low
RK098	8.87671	1	3.52607	5.98324	3.02395	8.65113	6.40924	4.95108	3.61052	2.35044	3.09674	high
RK099	35.5068	0	3.44845	6.52091	4.06913	8.09557	6.32849	5.0457	3.44037	0.869679	3.29709	high
RK092	39.4521	0	3.62488	4.80123	4.64034	7.10488	6.27581	5.36277	3.37148	5.88524	2.75319	high
RK096	38.4658	0	2.26083	3.89362	1.97681	8.09492	6.15108	5.50914	3.59134	7.19334	2.24509	low
RK091	7.89041	0	0.180807	5.22021	2.64084	6.51915	7.48819	5.74621	2.51069	4.57481	2.39757	low
RK307	41.4247	1	4.25402	3.9598	4.88231	7.25565	5.96467	7.13693	4.79157	1.04563	3.11423	high
RK308	47.3425	0	4.32855	5.64318	3.62199	7.17543	6.70441	6.24798	4.24469	1.99619	3.32481	high
RK086	34.5205	0	4.76889	4.76265	4.73692	8.09765	6.42096	5.36131	3.02304	5.51309	2.84877	high
RK089	44.3836	0	3.38987	6.04181	3.18692	7.85844	6.50912	5.04313	3.20475	5.1829	2.94209	high
RK083	38.4658	0	1.005	4.92597	3.56399	7.96786	6.01762	5.58757	3.70456	5.05737	2.5287	low
RK084	2.9589	1	4.58639	5.30348	5.68263	8.68412	6.43975	5.65086	3.52359	0.687841	3.28544	high
RK082	29.589	0	1.95499	3.97123	2.74799	7.83038	5.57545	5.03025	3.4689	5.84227	2.24042	low
RK056	44.3836	0	3.70695	4.1619	4.28586	8.12947	5.71635	4.89417	2.89473	6.20344	2.45657	low
RK054	22.6849	0	3.59862	5.7181	4.75588	8.67714	5.89671	5.40384	3.68157	4.65358	3.04879	high
RK055	47.3425	1	2.20964	3.61039	1.68156	7.00967	5.26782	5.14612	3.23621	6.24401	2.05959	low
RK051	17.7534	1	3.3067	5.91612	2.35595	7.91358	6.60971	5.62406	3.1194	2.02096	3.00867	high
RK052	31.5616	0	2.81648	6.36573	2.76964	7.8718	6.134	4.95681	3.40636	5.52421	2.92172	high
RK058	19.726	0	3.10011	4.74395	2.47578	8.36522	6.02782	5.83701	2.66321	6.08377	2.47483	low
RK050	48.3288	0	2.05505	4.64822	5.77684	7.29299	6.4141	6.45632	3.65908	6.68878	2.69336	high
RK048	71.0137	0	4.06397	5.50157	4.8744	7.81527	6.61062	6.46847	3.32694	3.72872	3.13776	high
RK049	65.0959	0	3.86899	4.61403	4.65943	8.22666	6.17714	6.24661	3.44125	5.91487	2.79514	high
RK047	45.3699	0	3.07104	4.08993	3.39112	7.43759	5.9963	5.31768	3.31232	5.9679	2.43325	low
RK044	41.4247	0	3.28833	5.18544	2.49346	6.42126	6.08557	8.30029	2.67374	5.69514	2.7435	high
RK037	42.411	0	3.95164	5.60055	2.94301	7.49245	6.24745	5.5682	3.04855	6.15887	2.83626	high
RK041	1.9726	1	5.99094	4.95253	2.95749	8.17709	5.82772	5.43559	4.0591	0.745948	3.23174	high
RK036	43.3973	0	2.28918	4.0218	3.6289	7.30452	6.18366	5.54653	3.81131	6.95441	2.40662	low
RK034	43.3973	0	1.26576	5.58678	5.88271	8.64531	6.69498	5.23967	3.04226	5.49698	2.74538	high
RK035	43.3973	0	0.645496	4.64177	2.50541	8.35276	6.82847	5.10096	3.14086	6.9753	2.23875	low
RK032	21.6986	1	3.02247	4.95158	2.20256	7.34567	6.21479	4.96078	2.82059	6.39579	2.46886	low
RK033	46.3562	0	0.821003	4.76785	4.43466	7.31477	6.21951	5.58652	3.413	3.3933	2.54911	low
RK031	11.8356	1	3.60597	4.95182	1.8976	9.17967	6.47549	5.43967	3.67043	2.48364	2.8452	high
RK029	48.3288	0	2.92065	4.56259	1.56515	8.74056	5.75493	5.17108	2.97855	6.60869	2.33957	low
RK026	55.2329	0	1.26348	3.66175	3.72536	7.13324	5.94443	5.57396	3.43295	5.37251	2.20992	low
RK027	13.8082	1	2.83884	6.34517	3.67921	8.27528	7.90963	5.44166	3.61786	2.78612	3.24789	high
RK024	50.3014	0	0.630755	5.74078	5.7757	7.31912	5.91165	5.51426	3.50086	5.55036	2.73078	high
RK025	18.7397	1	2.60584	4.70055	5.05909	8.43957	5.9714	5.13164	3.08748	6.71675	2.5451	low
RK023	16.7671	1	1.52914	5.13354	3.63409	8.86649	6.61557	5.09333	3.01989	5.37282	2.53897	low
RK021	27.6164	0	3.44293	3.51426	2.25038	7.98857	6.22715	5.30823	3.41819	3.47102	2.40877	low
RK022	36.4932	1	2.63323	4.98681	2.8584	7.36858	6.5372	4.77447	3.20303	4.78276	2.59972	low
RK019	52.274	0	2.6643	4.3259	3.34363	8.57167	5.58952	4.61798	2.68867	6.16984	2.28373	low
RK020	51.2877	0	0.354578	5.05892	4.21694	8.31537	6.1072	5.36156	2.9113	5.40681	2.38952	low
RK016	56.2192	0	2.70093	3.9419	4.0325	7.87491	6.15069	5.42963	3.38168	6.70362	2.39418	low
RK018	52.274	0	0.463548	3.00284	1.9552	6.9671	5.77668	5.29904	2.54799	5.81474	1.70406	low
RK014	14.7945	0	0.784122	4.9512	4.69374	7.09596	6.44004	5.92768	3.82159	5.96286	2.59426	low
RK015	55.2329	0	3.20523	4.39187	3.49831	7.95872	5.64328	5.98112	3.54459	6.74088	2.54452	low
RK012	55.2329	0	1.88868	4.05733	1.2196	7.28868	5.5232	5.71302	2.77448	7.24639	2.04688	low
RK080	44.3836	0	3.20423	4.42808	2.60881	8.03455	6.228	6.00879	3.09621	1.00751	2.70041	high
RK073	12.8219	0	0.45348	4.41924	2.68231	7.54364	5.73683	4.77647	2.62479	6.19745	2.03728	low
RK079	38.4658	0	2.45156	5.49025	4.03326	9.02327	7.2997	5.24627	3.07942	6.7868	2.74811	high
RK068	41.4247	0	0.899707	4.57655	4.03284	7.96792	6.10877	4.70153	3.18633	3.71021	2.3938	low
RK069	39.4521	0	1.52333	5.05223	5.89152	8.31647	6.81387	4.86859	4.01342	4.15282	2.83017	high
RK066	18.7397	1	3.87575	4.22225	3.38781	7.60328	6.07233	4.89102	3.17782	0.76657	2.71233	high
RK067	19.726	0	4.30441	4.67393	4.57876	7.36436	6.94798	6.33236	4.34468	3.33767	3.13328	high
RK071	39.4521	0	3.62624	3.13026	3.54226	8.28066	5.74156	4.98681	2.68302	3.57944	2.24781	low
RK072	3.94521	1	4.02079	3.97236	4.11644	8.91995	6.3959	5.11003	3.96725	2.56061	2.79641	high
RK063	41.4247	0	2.3964	4.7999	3.67328	8.90409	5.75504	4.87936	3.23156	5.31705	2.52248	low
RK064	19.726	0	3.74939	4.4499	1.97459	8.09118	6.62162	5.10704	3.25041	1.58332	2.70591	high
RK061	38.4658	0	4.364	5.69213	3.09779	7.06919	6.11902	4.86055	3.41324	3.87146	3.0017	high
RK062	37.4795	0	2.7584	4.06175	1.06974	8.04844	5.56878	4.6254	2.74661	6.29363	2.11201	low
RK065	39.4521	0	1.31073	3.9926	3.32224	7.57347	5.95031	5.05498	3.40706	6.58674	2.19347	low
RK039	41.4247	0	2.73734	2.85342	2.66459	7.87849	5.72077	4.96761	3.29948	6.41934	2.01954	low
RK312	9.86301	0	0.297277	4.42207	5.15628	6.16609	7.19721	6.5207	4.03482	2.10066	2.70161	high
RK316	7.89041	1	1.03223	4.64488	4.59758	6.65071	6.71866	7.26884	3.56603	0.354688	2.81327	high
RK309	47.3425	1	0.575587	4.65867	3.42249	7.0335	6.87383	6.28654	3.88713	2.85529	2.61424	low
RK310	32.5479	0	2.34343	5.9917	5.1928	7.30908	7.46308	6.5162	3.76992	6.59517	3.09444	high
RK255	21.6986	0	2.65475	5.03525	2.25435	7.51131	6.09463	6.21509	3.35882	5.9025	2.61321	low
RK220	28.6027	0	3.17909	4.14452	3.77058	7.50979	5.98198	5.26517	3.23669	6.31059	2.44963	low
RK219	22.6849	0	1.41263	3.65781	2.7261	7.48938	5.7821	4.80413	2.76155	6.7427	1.96874	low
RK217	23.6712	0	2.28786	3.98221	1.56525	7.80452	6.89088	5.26025	2.974	5.24229	2.26289	low
RK216	15.7808	0	5.12674	4.74942	3.31005	8.7767	6.36043	5.42175	3.49867	5.55562	2.88008	high
RK214	15.7808	1	3.84681	6.31572	0.803632	8.97861	6.67611	5.61728	3.50497	6.68845	2.96286	high
RK213	17.7534	0	4.77903	4.32885	2.43113	6.85976	6.47404	6.72988	2.53123	0.111858	2.83552	high
RK212	18.7397	0	1.6613	4.87791	2.21641	8.60093	6.08942	4.89447	3.75606	5.43826	2.47861	low
RK207	7.89041	0	3.2685	3.4464	3.19107	8.23939	6.44177	5.34995	3.08414	4.08535	2.3689	low
RK211	18.7397	0	2.39429	4.82097	4.17136	7.73701	6.21569	5.18956	2.84951	6.98958	2.47261	low
RK210	19.726	0	1.62027	4.01661	1.85037	7.68387	6.00838	5.22838	2.25717	6.7953	1.98999	low
RK205	23.6712	0	3.78829	3.80629	2.73051	7.72449	6.722	5.77116	4.00815	1.8444	2.74433	high
RK201	19.726	0	1.46138	5.10806	5.02147	7.72541	6.15358	6.08255	3.41299	4.44278	2.71197	high
RK202	19.726	0	1.13532	4.78751	4.0107	7.80816	6.23318	5.40663	3.35412	5.0371	2.48614	low
RK199	20.7123	0	4.51783	5.58716	4.32059	6.963	6.31572	5.48798	2.86888	3.17028	3.05208	high
RK200	20.7123	0	4.01703	5.15441	4.41939	7.27754	7.03242	6.15063	4.55888	3.44864	3.22758	high
RK197	12.8219	1	3.02282	4.14423	3.36264	7.82064	4.60802	4.91972	2.82943	5.82562	2.26423	low
RK198	4.93151	0	2.63323	4.94229	4.89508	7.91689	6.36937	5.76936	3.9497	1.92433	2.96557	high
RK195	19.726	0	4.38069	5.63255	1.32944	7.86269	7.21619	5.42853	3.46908	2.52022	3.06302	high
RK196	25.6438	0	3.43391	4.25023	3.08921	7.48187	5.75639	5.09166	3.15593	4.22279	2.50944	low
RK193	29.589	0	2.50397	4.0926	2.60885	8.55984	6.59369	5.15667	3.34019	6.43133	2.35432	low
RK191	18.7397	0	2.70844	5.30018	5.10595	6.99685	6.05111	5.61152	3.83314	1.68213	3.0251	high
RK187	23.6712	0	2.53325	4.66526	3.73331	8.10361	5.8158	5.26147	2.96934	4.60597	2.5183	low
RK186	22.6849	1	4.13578	2.97925	2.35114	7.01309	6.15384	5.21763	3.22694	2.24183	2.36791	low
RK188	5.91781	1	4.32576	5.03311	6.36431	8.26382	6.23944	7.13979	3.28598	4.45408	3.11811	high
RK185	26.6301	0	3.45745	4.32044	4.17737	7.81126	5.5911	5.54811	3.2201	6.31508	2.53109	low
RK190	22.6849	0	3.11269	4.63418	1.83591	7.30123	6.43794	5.47904	3.34089	6.7009	2.49353	low
RK178	24.6575	0	2.52598	5.05621	4.56977	8.924	6.39934	5.31129	3.87987	6.13915	2.7725	high
RK181	28.6027	0	2.57614	4.69369	1.80512	7.88107	6.02868	4.62964	3.74042	1.52579	2.63746	low
RK175	25.6438	0	3.49171	4.59323	4.22574	8.63691	6.18637	4.98651	3.28533	4.16781	2.70479	high
RK171	26.6301	0	3.1268	6.74822	3.74383	7.64596	6.39471	5.9884	3.83046	6.10122	3.20775	high
RK081	39.4521	0	3.61246	4.20017	2.04379	7.75855	6.03355	5.03878	3.53672	5.36122	2.49019	low
RK070	41.4247	0	0.348217	2.6644	1.08033	7.55456	5.71379	4.65228	2.31632	6.39914	1.47389	low
RK077	37.4795	0	3.14635	4.52386	1.5591	8.70605	6.36501	5.19951	2.89335	7.33236	2.35434	low
RK059	14.7945	0	1.64699	5.70061	2.62893	8.16883	6.595	5.23694	2.89276	4.4718	2.64796	low
RK163	26.6301	1	3.45769	3.98177	3.96209	7.4629	7.17612	5.95449	3.68975	5.19543	2.67646	high
RK149	29.589	0	2.11535	2.86016	2.42722	7.51156	5.7404	4.84773	2.93592	6.16781	1.89097	low
RK162	23.6712	0	2.57734	5.83853	2.1391	7.36609	6.5575	5.95035	3.36537	6.34863	2.78256	high
RK119	3.94521	1	3.29897	6.77874	1.22523	8.01895	6.13938	5.76578	3.33235	4.40803	3.06483	high
RK111	29.589	0	3.10208	5.45127	2.20458	8.32999	6.90233	4.93963	3.29766	3.44304	2.82612	high
RK010	52.274	0	2.32863	6.42583	4.43172	7.76016	6.60095	6.09372	3.12681	6.69565	2.97777	high
RK005	53.2603	0	1.68689	4.76211	3.23661	7.28725	6.29053	6.34868	3.60874	5.96262	2.55263	low
RK006	42.411	1	2.91796	4.59523	6.02525	8.38884	7.20605	4.98181	3.32183	4.96202	2.77826	high
RK007	53.2603	0	1.8927	4.15423	1.99458	8.08962	6.75146	6.13833	3.54371	4.69015	2.43027	low
RK001	43.3973	1	2.19837	6.57541	4.11286	7.24427	6.55483	6.54123	3.00799	6.16343	3.0035	high
RK002	39.4521	1	3.47561	5.08205	4.78209	8.46347	7.00453	5.76626	3.49955	5.90648	2.90489	high
RK003	23.6712	1	3.87911	5.76337	2.29418	8.09056	5.84542	5.57457	2.38613	3.37667	2.81937	high
RK004	54.2466	0	2.11207	3.6297	2.5328	8.35922	5.90372	6.32814	3.12218	7.21681	2.15857	low
RK172	26.6301	0	3.94038	5.21493	2.29067	8.10056	6.61931	4.93067	2.92452	5.25948	2.71982	high
RK169	4.93151	1	0.854765	3.93804	2.54942	7.07477	5.79338	4.88291	3.80683	5.42617	2.17284	low
RK164	32.5479	0	2.61692	4.1408	2.54689	7.51535	5.65645	4.82885	2.97542	6.39691	2.23719	low
RK134	36.4932	0	4.47991	4.40968	1.03586	8.35198	6.06575	5.64854	3.69895	3.33865	2.71871	high
RK131	14.7945	0	1.07681	4.38554	3.46538	7.76743	5.64517	4.34836	2.88414	6.73243	2.1265	low
RK128	29.589	1	4.41154	5.18616	2.77979	7.34691	7.15175	6.0273	3.21336	6.82368	2.86209	high
RK125	30.5753	0	3.02693	4.18925	3.61741	8.46895	5.59911	4.92259	3.51669	6.65507	2.42565	low
RK124	31.5616	0	3.58445	4.88	4.23637	7.56987	5.81962	5.46628	3.20294	5.65599	2.70874	high
RK120	27.6164	0	1.88935	4.24783	2.47453	8.06076	6.18181	5.72876	3.49991	5.98156	2.36114	low
RK118	29.589	0	3.48995	5.07152	2.88979	7.64111	6.40095	5.44516	4.12134	4.18338	2.90075	high
RK117	31.5616	0	1.02426	3.37347	2.44811	7.89128	5.86505	5.98094	3.3909	6.63468	2.01705	low
RK116	29.589	0	0.832615	3.71605	3.22596	7.91046	5.6061	4.49327	3.1096	6.49422	1.98195	low
RK113	5.91781	1	2.14808	4.38605	4.60659	6.28498	6.64356	6.07923	3.77547	4.15999	2.68352	high
RK156	32.5479	0	3.48857	4.08237	4.11459	7.30477	6.50301	6.11818	3.90551	1.62845	2.84559	high
RK155	27.6164	0	3.56799	3.66247	2.74445	7.9963	6.31062	5.71134	3.66709	6.83053	2.41728	low
RK153	33.5342	0	2.93111	4.74729	4.27432	7.51782	6.23006	6.5469	4.28178	4.12477	2.91517	high
RK152	34.5205	0	3.57944	4.6022	4.0539	7.74204	6.16828	6.06197	3.74721	6.88229	2.72379	high
RK151	18.7397	1	3.55352	5.02215	3.04146	7.99631	7.54197	5.75391	3.72212	5.06815	2.90351	high
RK150	31.5616	0	0.96297	4.59669	2.76284	7.03015	5.95949	6.03186	3.68843	5.8548	2.38799	low
RK145	33.5342	0	3.38036	3.97028	3.7348	8.09942	6.80148	5.66485	4.1452	5.59741	2.6688	high
RK143	31.5616	0	3.27485	6.35213	2.13347	8.66554	6.45359	5.62797	3.47471	5.19992	3.0185	high
RK140	30.5753	0	2.70272	5.43462	3.17554	7.8955	5.17964	5.05261	3.31801	5.92485	2.63148	low
RK135	24.6575	0	3.38321	4.18931	1.68109	7.8373	6.07763	5.75456	3.54204	5.58494	2.47923	low
RK075	39.4521	0	0.138768	4.43652	2.62446	7.58959	5.21137	4.54874	2.87884	6.47484	1.98544	low
RK074	0.657534	1	0.798947	4.08199	1.11366	6.76953	6.54817	6.60872	2.67289	5.51007	2.09585	low
RK060	40.4384	0	1.07105	4.21153	3.72895	7.50482	6.95294	5.09965	3.07011	0.986951	2.47321	low
RK057	42.411	0	2.83079	4.76913	3.63427	8.48963	6.46406	5.8308	3.44089	5.46346	2.68067	high
RK053	39.4521	0	2.68306	5.65397	3.38763	8.12128	5.49181	5.7562	3.76463	5.13392	2.84823	high
RK043	41.4247	0	3.34323	2.88376	2.74862	7.81486	6.25424	5.355	3.1894	7.4939	2.09302	low
RK040	5.91781	1	3.42226	4.58852	0.493483	7.2561	5.31709	5.60851	1.8461	0	2.41759	low
RK038	28.6027	0	2.83169	6.02092	4.53615	8.09625	6.38484	5.40092	3.37141	4.1759	3.0262	high
RK085	20.7123	0	6.34446	4.39309	3.29228	8.27227	7.6529	6.06553	3.97709	1.12187	3.2839	high
RK076	43.3973	0	1.55226	4.49508	4.16793	7.72862	6.58183	5.80113	3.06797	6.01886	2.43481	low
RK105	33.5342	0	0.282563	3.99948	3.17347	7.76771	6.63546	5.00589	3.82132	4.18302	2.27442	low
RK104	34.5205	0	2.59982	4.56589	3.73739	8.52097	6.06265	5.71913	2.93488	6.53785	2.46657	low
RK102	34.5205	0	0.540488	4.22571	4.45204	7.59615	6.94482	6.38139	4.08313	3.79818	2.57058	low
RK101	34.5205	0	4.86179	3.95041	2.9474	8.32924	6.37605	6.70167	3.6438	0.984117	2.91541	high
RK095	34.5205	0	5.20176	4.95402	4.65187	8.00208	6.24078	5.54065	3.42727	6.33282	2.96034	high
RK093	35.5068	0	2.33127	4.95013	4.05545	7.50056	6.64536	6.58372	3.69117	0.0514983	2.98546	high
RK088	36.4932	0	4.73322	5.63816	3.90049	8.5052	7.25961	5.45371	4.43803	0.275167	3.47571	high
RK110	30.5753	0	3.0284	5.27228	1.89161	8.24123	5.76183	5.3856	2.80291	4.64314	2.59181	low
RK030	25.6438	1	4.5288	4.41012	3.14165	8.65447	6.49796	5.40235	2.60151	6.46795	2.56853	low
RK028	12.8219	0	3.64883	4.65205	2.41274	7.92219	7.29516	6.12343	3.80027	5.83834	2.78076	high

## Sheet: Go_TCGA
Go enrichment results in TCGA
ONTOLOGY	ID	Description	GeneRatio	BgRatio	pvalue	p.adjust	qvalue	geneID	Count
BP	GO:0140014	mitotic nuclear division	56/502	286/18866	1.92379e-32	8.67245e-29	6.81832e-29	KIF2A/ANLN/BUB1B/CDCA8/BUB1/NCAPD2/KIF23/KIF2C/SGO2/NCAPG/NCAPH/TRIP13/MAD2L1/CHEK1/RACGAP1/CCNB1/PLK1/NEK2/INCENP/KIF4A/CENPF/TPX2/DLGAP5/PRC1/TTK/KIF11/NUF2/KIF18A/CDC20/MKI67/SGO1/NUSAP1/KIF18B/CDCA5/KNTC1/CCNB2/NCAPG2/CDC6/CDK1/NDC80/KIFC1/PKMYT1/CDT1/MYBL2/TACC3/ZWINT/SMC4/BIRC5/PSRC1/UBE2C/AURKB/CDC25C/PTTG1/AURKA/FLNA/SPHK1	56
BP	GO:0000280	nuclear division	64/502	428/18866	7.57839e-30	1.70817e-26	1.34297e-26	KIF2A/ANLN/BUB1B/CDCA8/BUB1/NCAPD2/FANCD2/KIF23/KIF2C/SGO2/NCAPG/NCAPH/TRIP13/MAD2L1/CHEK1/TOP2A/RACGAP1/CCNB1/PLK1/NEK2/INCENP/KIF4A/CENPF/TPX2/DLGAP5/PRC1/TTK/KIF11/RAD54L/NUF2/KIF18A/CDC20/MKI67/SGO1/NUSAP1/KIF18B/CDCA5/KNTC1/ASPM/CCNB2/NCAPG2/CDC6/CDK1/NDC80/KIFC1/PKMYT1/CDT1/RAD51/MYBL2/TACC3/ZWINT/SMC4/BIRC5/PSRC1/CKS2/UBE2C/AURKB/CDC25C/CDC25B/PTTG1/AURKA/LIF/FLNA/SPHK1	64
BP	GO:0007059	chromosome segregation	56/502	334/18866	8.77667e-29	1.31884e-25	1.03688e-25	BUB1B/CDCA8/BUB1/ECT2/NCAPD2/FANCD2/RCC2/KIF23/KIF2C/SGO2/NCAPG/NCAPH/TRIP13/MAD2L1/TOP2A/RACGAP1/CCNB1/PLK1/NEK2/INCENP/KIF4A/CENPH/CENPF/DLGAP5/PRC1/TTK/HJURP/NUF2/KIF18A/CDC20/MKI67/SGO1/NUSAP1/KIF18B/CDCA5/NCAPG2/SPC25/CDC6/NDC80/KIFC1/CDT1/OIP5/TACC3/ZWINT/SMC4/SKA3/BIRC5/FEN1/PSRC1/UBE2C/SKA1/RMI2/AURKB/PTTG1/CENPW/FAM83D	56
BP	GO:0000070	mitotic sister chromatid segregation	40/502	161/18866	1.28788e-27	1.45144e-24	1.14113e-24	BUB1B/CDCA8/BUB1/NCAPD2/KIF23/KIF2C/SGO2/NCAPG/NCAPH/TRIP13/MAD2L1/RACGAP1/CCNB1/PLK1/NEK2/INCENP/KIF4A/CENPF/DLGAP5/PRC1/TTK/NUF2/KIF18A/CDC20/SGO1/NUSAP1/KIF18B/CDCA5/NCAPG2/CDC6/NDC80/KIFC1/CDT1/TACC3/ZWINT/SMC4/PSRC1/UBE2C/AURKB/PTTG1	40
BP	GO:0000819	sister chromatid segregation	43/502	196/18866	3.21722e-27	2.78782e-24	2.1918e-24	BUB1B/CDCA8/BUB1/NCAPD2/KIF23/KIF2C/SGO2/NCAPG/NCAPH/TRIP13/MAD2L1/TOP2A/RACGAP1/CCNB1/PLK1/NEK2/INCENP/KIF4A/CENPF/DLGAP5/PRC1/TTK/NUF2/KIF18A/CDC20/SGO1/NUSAP1/KIF18B/CDCA5/NCAPG2/CDC6/NDC80/KIFC1/CDT1/TACC3/ZWINT/SMC4/FEN1/PSRC1/UBE2C/RMI2/AURKB/PTTG1	43
BP	GO:0048285	organelle fission	64/502	476/18866	3.7105e-27	2.78782e-24	2.1918e-24	KIF2A/ANLN/BUB1B/CDCA8/BUB1/NCAPD2/FANCD2/KIF23/KIF2C/SGO2/NCAPG/NCAPH/TRIP13/MAD2L1/CHEK1/TOP2A/RACGAP1/CCNB1/PLK1/NEK2/INCENP/KIF4A/CENPF/TPX2/DLGAP5/PRC1/TTK/KIF11/RAD54L/NUF2/KIF18A/CDC20/MKI67/SGO1/NUSAP1/KIF18B/CDCA5/KNTC1/ASPM/CCNB2/NCAPG2/CDC6/CDK1/NDC80/KIFC1/PKMYT1/CDT1/RAD51/MYBL2/TACC3/ZWINT/SMC4/BIRC5/PSRC1/CKS2/UBE2C/AURKB/CDC25C/CDC25B/PTTG1/AURKA/LIF/FLNA/SPHK1	64
BP	GO:0098813	nuclear chromosome segregation	47/502	272/18866	7.27566e-25	4.68552e-22	3.68378e-22	BUB1B/CDCA8/BUB1/ECT2/NCAPD2/FANCD2/RCC2/KIF23/KIF2C/SGO2/NCAPG/NCAPH/TRIP13/MAD2L1/TOP2A/RACGAP1/CCNB1/PLK1/NEK2/INCENP/KIF4A/CENPF/DLGAP5/PRC1/TTK/NUF2/KIF18A/CDC20/SGO1/NUSAP1/KIF18B/CDCA5/NCAPG2/CDC6/NDC80/KIFC1/CDT1/TACC3/ZWINT/SMC4/FEN1/PSRC1/UBE2C/RMI2/AURKB/PTTG1/FAM83D	47
BP	GO:1902850	microtubule cytoskeleton organization involved in mitosis	31/502	144/18866	1.1253e-19	6.34107e-17	4.98538e-17	KIF2A/KIF23/MAD2L1/RACGAP1/CCNB1/PLK1/NEK2/KIF4A/CENPH/TPX2/DLGAP5/PRC1/TTK/KIF11/NUF2/CDC20/NUSAP1/SPC25/CENPA/NDC80/KIFC1/MYBL2/TACC3/BIRC5/STMN1/PSRC1/AURKB/ARHGEF2/AURKA/ITGB1/FLNA	31
BP	GO:0051983	regulation of chromosome segregation	26/502	107/18866	4.21615e-18	2.11182e-15	1.66033e-15	BUB1B/BUB1/ECT2/RCC2/KIF2C/TRIP13/MAD2L1/RACGAP1/CCNB1/PLK1/NEK2/CENPF/DLGAP5/TTK/CDC20/MKI67/CDCA5/CDC6/NDC80/CDT1/TACC3/FEN1/UBE2C/RMI2/AURKB/PTTG1	26
BP	GO:0000075	cell cycle checkpoint	35/502	219/18866	1.15007e-17	5.18452e-15	4.07609e-15	BUB1B/BUB1/FANCD2/TRIP13/MSH2/MAD2L1/CHEK1/TOP2A/CCNB1/PLK1/CENPF/TTK/TOPBP1/GTSE1/CDC20/ORC1/KNTC1/CDC45/PRKDC/CDC6/CDK1/NDC80/DTL/CDT1/ZWINT/CDKN2B/H2AX/WDR76/AURKB/CDC25C/SOX4/E2F1/AURKA/TGFB1/SFN	35
BP	GO:0007052	mitotic spindle organization	26/502	118/18866	5.72197e-17	2.34497e-14	1.84362e-14	KIF2A/KIF23/RACGAP1/CCNB1/PLK1/NEK2/KIF4A/CENPH/TPX2/DLGAP5/PRC1/TTK/KIF11/NUF2/CDC20/SPC25/NDC80/KIFC1/MYBL2/TACC3/BIRC5/STMN1/PSRC1/AURKB/AURKA/FLNA	26
BP	GO:0007093	mitotic cell cycle checkpoint	30/502	166/18866	7.79667e-17	2.92895e-14	2.30275e-14	BUB1B/BUB1/FANCD2/TRIP13/MSH2/MAD2L1/TOP2A/CCNB1/PLK1/CENPF/TTK/TOPBP1/GTSE1/CDC20/ORC1/KNTC1/PRKDC/CDC6/CDK1/NDC80/CDT1/ZWINT/CDKN2B/AURKB/CDC25C/SOX4/E2F1/AURKA/TGFB1/SFN	30
BP	GO:0007088	regulation of mitotic nuclear division	29/502	163/18866	3.98864e-16	1.38314e-13	1.08743e-13	ANLN/BUB1B/BUB1/TRIP13/MAD2L1/CHEK1/CCNB1/PLK1/NEK2/CENPF/DLGAP5/TTK/KIF11/CDC20/MKI67/NUSAP1/CDCA5/KNTC1/CDC6/NDC80/PKMYT1/CDT1/TACC3/UBE2C/AURKB/CDC25C/PTTG1/AURKA/SPHK1	29
BP	GO:0007051	spindle organization	30/502	183/18866	1.25832e-15	4.05178e-13	3.18553e-13	KIF2A/KIF23/RACGAP1/CCNB1/PLK1/NEK2/INCENP/KIF4A/CENPH/TPX2/DLGAP5/PRC1/TTK/KIF11/MAPRE1/NUF2/CDC20/ASPM/SPC25/NDC80/KIFC1/MYBL2/TACC3/BIRC5/STMN1/PSRC1/AURKB/CENPW/AURKA/FLNA	30
BP	GO:0051783	regulation of nuclear division	30/502	188/18866	2.68082e-15	8.05675e-13	6.33426e-13	ANLN/BUB1B/BUB1/TRIP13/MAD2L1/CHEK1/CCNB1/PLK1/NEK2/CENPF/DLGAP5/TTK/KIF11/CDC20/MKI67/NUSAP1/CDCA5/KNTC1/CDC6/NDC80/PKMYT1/CDT1/TACC3/UBE2C/AURKB/CDC25C/PTTG1/AURKA/LIF/SPHK1	30
BP	GO:0071103	DNA conformation change	40/502	355/18866	1.25226e-14	3.52823e-12	2.77391e-12	NAA40/NCAPD2/NCAPG/NCAPH/TOP2A/CCNB1/MCM6/INCENP/CENPH/NAP1L1/CENPO/MCM8/HJURP/RAD54L/DNMT1/NUSAP1/MCM2/CDCA5/NCAPG2/RFC4/HMGA1/CDK1/CHAF1B/CENPA/MCM4/RAD51/OIP5/MCM3/SMC4/HMGB2/CENPU/CENPM/ASF1B/H2AX/MCM5/MCM7/CENPW/CDKN2A/RECQL4/SOX9	40
BP	GO:0033045	regulation of sister chromatid segregation	20/502	84/18866	4.82994e-14	1.28079e-11	1.00696e-11	BUB1B/BUB1/TRIP13/MAD2L1/CCNB1/PLK1/CENPF/DLGAP5/TTK/CDC20/CDCA5/CDC6/NDC80/CDT1/TACC3/FEN1/UBE2C/RMI2/AURKB/PTTG1	20
BP	GO:0010965	regulation of mitotic sister chromatid separation	17/502	61/18866	2.34209e-13	5.86562e-11	4.61158e-11	BUB1B/BUB1/TRIP13/MAD2L1/CCNB1/PLK1/CENPF/DLGAP5/TTK/CDC20/CDC6/NDC80/CDT1/TACC3/UBE2C/AURKB/PTTG1	17
BP	GO:0006260	DNA replication	33/502	273/18866	3.90412e-13	9.26304e-11	7.28265e-11	CHEK1/MCM6/NAP1L1/MCM8/TOPBP1/GINS1/EXO1/MCM2/ORC1/CCNA2/CDC45/MCM10/RRM2/RFC4/HMGA1/CDC6/CDK1/CHAF1B/DTL/MCM4/CDC7/PCLAF/CDT1/RAD51/MCM3/PRIM1/FEN1/MCM5/MCM7/RMI2/FAM111B/RECQL4/S100A11	33
BP	GO:0051304	chromosome separation	20/502	94/18866	4.75101e-13	1.07088e-10	8.41929e-11	BUB1B/BUB1/NCAPD2/NCAPH/TRIP13/MAD2L1/TOP2A/CCNB1/PLK1/CENPF/DLGAP5/TTK/CDC20/CDC6/NDC80/CDT1/TACC3/UBE2C/AURKB/PTTG1	20
BP	GO:0051306	mitotic sister chromatid separation	17/502	64/18866	5.59036e-13	1.20006e-10	9.43496e-11	BUB1B/BUB1/TRIP13/MAD2L1/CCNB1/PLK1/CENPF/DLGAP5/TTK/CDC20/CDC6/NDC80/CDT1/TACC3/UBE2C/AURKB/PTTG1	17
BP	GO:1905818	regulation of chromosome separation	17/502	66/18866	9.70787e-13	1.98923e-10	1.56394e-10	BUB1B/BUB1/TRIP13/MAD2L1/CCNB1/PLK1/CENPF/DLGAP5/TTK/CDC20/CDC6/NDC80/CDT1/TACC3/UBE2C/AURKB/PTTG1	17
BP	GO:1901987	regulation of cell cycle phase transition	44/502	486/18866	1.36115e-12	2.59078e-10	2.03689e-10	ANLN/BUB1B/BUB1/RCC2/TRIP13/MAD2L1/CHEK1/CCNB1/PLK1/NEK2/CENPF/TPX2/DLGAP5/TTK/TOPBP1/GTSE1/EZH2/MAPRE1/CDC20/HMMR/ORC1/CDCA5/KNTC1/CDC45/PRKDC/CDC6/CDK1/NDC80/DTL/CDC7/CDT1/CDK4/CDKN2B/UBE2C/AURKB/CDC25C/CDC25B/SOX4/FAM83D/CDKN2A/E2F1/AURKA/SFN/UBD	44
BP	GO:0007091	metaphase/anaphase transition of mitotic cell cycle	16/502	58/18866	1.42367e-12	2.59078e-10	2.03689e-10	BUB1B/BUB1/TRIP13/MAD2L1/CCNB1/PLK1/CENPF/DLGAP5/TTK/CDC20/CDC6/NDC80/CDT1/TACC3/UBE2C/AURKB	16
BP	GO:1901990	regulation of mitotic cell cycle phase transition	42/502	448/18866	1.43677e-12	2.59078e-10	2.03689e-10	ANLN/BUB1B/BUB1/RCC2/TRIP13/MAD2L1/CCNB1/PLK1/NEK2/CENPF/TPX2/DLGAP5/TTK/TOPBP1/GTSE1/EZH2/MAPRE1/CDC20/HMMR/ORC1/CDCA5/KNTC1/CDC45/PRKDC/CDC6/CDK1/NDC80/DTL/CDC7/CDT1/CDK4/CDKN2B/UBE2C/AURKB/CDC25C/CDC25B/SOX4/CDKN2A/E2F1/AURKA/SFN/UBD	42
BP	GO:0006323	DNA packaging	30/502	240/18866	1.96672e-12	3.40999e-10	2.68095e-10	NAA40/NCAPD2/NCAPG/NCAPH/TOP2A/CCNB1/INCENP/CENPH/NAP1L1/CENPO/HJURP/DNMT1/NUSAP1/MCM2/CDCA5/NCAPG2/HMGA1/CDK1/CHAF1B/CENPA/OIP5/SMC4/HMGB2/CENPU/CENPM/ASF1B/H2AX/CENPW/CDKN2A/SOX9	30
BP	GO:0044784	metaphase/anaphase transition of cell cycle	16/502	60/18866	2.53625e-12	4.2346e-10	3.32926e-10	BUB1B/BUB1/TRIP13/MAD2L1/CCNB1/PLK1/CENPF/DLGAP5/TTK/CDC20/CDC6/NDC80/CDT1/TACC3/UBE2C/AURKB	16
BP	GO:0044843	cell cycle G1/S phase transition	34/502	310/18866	2.79692e-12	4.50305e-10	3.54032e-10	CCNB1/MCM6/MCM8/GTSE1/EZH2/MCM2/ORC1/CCNA2/CDC45/MCM10/RRM2/PRKDC/CDC6/CDK1/MCM4/CDC7/CDT1/MCM3/IQGAP3/CDK4/PRIM1/CDKN2B/MCM5/MCM7/CDC25C/TYMS/CDKN3/SOX4/FAM83D/CDKN2A/E2F1/AURKA/ITGB1/SFN	34
BP	GO:0033047	regulation of mitotic sister chromatid segregation	17/502	72/18866	4.51515e-12	7.01872e-10	5.51815e-10	BUB1B/BUB1/TRIP13/MAD2L1/CCNB1/PLK1/CENPF/DLGAP5/TTK/CDC20/CDC6/NDC80/CDT1/TACC3/UBE2C/AURKB/PTTG1	17
BP	GO:0000082	G1/S transition of mitotic cell cycle	32/502	287/18866	8.02643e-12	1.2061e-09	9.48245e-10	CCNB1/MCM6/MCM8/GTSE1/EZH2/MCM2/ORC1/CDC45/MCM10/RRM2/PRKDC/CDC6/CDK1/MCM4/CDC7/CDT1/MCM3/IQGAP3/CDK4/PRIM1/CDKN2B/MCM5/MCM7/CDC25C/TYMS/CDKN3/SOX4/CDKN2A/E2F1/AURKA/ITGB1/SFN	32
BP	GO:0010948	negative regulation of cell cycle process	36/502	359/18866	8.81347e-12	1.2608e-09	9.91247e-10	BUB1B/BUB1/TRIP13/MAD2L1/CHEK1/CCNB1/PLK1/NEK2/CENPF/TTK/TOPBP1/GTSE1/EZH2/CDC20/CCNF/ORC1/RRM2/PRKDC/CDC6/CDK1/NDC80/DTL/CDC7/CDT1/RAD51/CDK4/CDKN2B/AURKB/CDC25C/PTTG1/SOX4/CDKN2A/E2F1/AURKA/LIF/SFN	36
BP	GO:0045930	negative regulation of mitotic cell cycle	35/502	341/18866	8.94978e-12	1.2608e-09	9.91247e-10	BUB1B/BUB1/FANCD2/TRIP13/MSH2/MAD2L1/CHEK1/TOP2A/CCNB1/PLK1/CENPF/TTK/TOPBP1/GTSE1/EZH2/CDC20/ORC1/KNTC1/PRKDC/CDC6/CDK1/NDC80/CDT1/ZWINT/CDK4/CDKN2B/AURKB/CDC25C/PTTG1/SOX4/CDKN2A/E2F1/AURKA/TGFB1/SFN	35
BP	GO:0030071	regulation of mitotic metaphase/anaphase transition	15/502	56/18866	1.15048e-11	1.57163e-09	1.23562e-09	BUB1B/BUB1/TRIP13/MAD2L1/CCNB1/PLK1/CENPF/DLGAP5/TTK/CDC20/CDC6/NDC80/CDT1/UBE2C/AURKB	15
BP	GO:0006270	DNA replication initiation	13/502	39/18866	1.24091e-11	1.59829e-09	1.25658e-09	MCM6/TOPBP1/MCM2/ORC1/CDC45/MCM10/CDC6/MCM4/CDT1/MCM3/PRIM1/MCM5/MCM7	13
BP	GO:2000816	negative regulation of mitotic sister chromatid separation	13/502	39/18866	1.24091e-11	1.59829e-09	1.25658e-09	BUB1B/BUB1/TRIP13/MAD2L1/CCNB1/PLK1/CENPF/TTK/CDC20/NDC80/CDT1/AURKB/PTTG1	13
BP	GO:1905819	negative regulation of chromosome separation	13/502	40/18866	1.7942e-11	2.24673e-09	1.76639e-09	BUB1B/BUB1/TRIP13/MAD2L1/CCNB1/PLK1/CENPF/TTK/CDC20/NDC80/CDT1/AURKB/PTTG1	13
BP	GO:1902099	regulation of metaphase/anaphase transition of cell cycle	15/502	58/18866	2.00547e-11	2.44342e-09	1.92103e-09	BUB1B/BUB1/TRIP13/MAD2L1/CCNB1/PLK1/CENPF/DLGAP5/TTK/CDC20/CDC6/NDC80/CDT1/UBE2C/AURKB	15
BP	GO:0051225	spindle assembly	20/502	115/18866	2.43968e-11	2.89423e-09	2.27546e-09	KIF2A/KIF23/RACGAP1/PLK1/NEK2/INCENP/KIF4A/TPX2/PRC1/KIF11/MAPRE1/CDC20/ASPM/KIFC1/MYBL2/BIRC5/AURKB/CENPW/AURKA/FLNA	20
BP	GO:0051784	negative regulation of nuclear division	15/502	60/18866	3.41436e-11	3.71322e-09	2.91935e-09	BUB1B/BUB1/TRIP13/MAD2L1/CHEK1/CCNB1/PLK1/CENPF/TTK/CDC20/NDC80/CDT1/AURKB/PTTG1/LIF	15
BP	GO:0007094	mitotic spindle assembly checkpoint	12/502	34/18866	3.56098e-11	3.71322e-09	2.91935e-09	BUB1B/BUB1/TRIP13/MAD2L1/CCNB1/PLK1/CENPF/TTK/CDC20/NDC80/CDT1/AURKB	12
BP	GO:0031577	spindle checkpoint	12/502	34/18866	3.56098e-11	3.71322e-09	2.91935e-09	BUB1B/BUB1/TRIP13/MAD2L1/CCNB1/PLK1/CENPF/TTK/CDC20/NDC80/CDT1/AURKB	12
BP	GO:0071173	spindle assembly checkpoint	12/502	34/18866	3.56098e-11	3.71322e-09	2.91935e-09	BUB1B/BUB1/TRIP13/MAD2L1/CCNB1/PLK1/CENPF/TTK/CDC20/NDC80/CDT1/AURKB	12
BP	GO:0071174	mitotic spindle checkpoint	12/502	34/18866	3.56098e-11	3.71322e-09	2.91935e-09	BUB1B/BUB1/TRIP13/MAD2L1/CCNB1/PLK1/CENPF/TTK/CDC20/NDC80/CDT1/AURKB	12
BP	GO:0033048	negative regulation of mitotic sister chromatid segregation	13/502	42/18866	3.62426e-11	3.71322e-09	2.91935e-09	BUB1B/BUB1/TRIP13/MAD2L1/CCNB1/PLK1/CENPF/TTK/CDC20/NDC80/CDT1/AURKB/PTTG1	13
BP	GO:0051321	meiotic cell cycle	29/502	254/18866	4.38883e-11	4.39663e-09	3.45665e-09	BUB1B/BUB1/NCAPD2/FANCD2/SGO2/NCAPH/TRIP13/TOP2A/PLK1/NEK2/INCENP/TTK/RAD54L/NUF2/KIF18A/CDC20/EXO1/SGO1/ASPM/PKMYT1/RAD51/SMC4/H2AX/CKS2/CDC25C/CDC25B/PTTG1/AURKA/LIF	29
BP	GO:0045839	negative regulation of mitotic nuclear division	14/502	52/18866	5.21895e-11	5.11457e-09	4.0211e-09	BUB1B/BUB1/TRIP13/MAD2L1/CHEK1/CCNB1/PLK1/CENPF/TTK/CDC20/NDC80/CDT1/AURKB/PTTG1	14
BP	GO:1903046	meiotic cell cycle process	25/502	193/18866	6.48237e-11	6.21756e-09	4.88828e-09	BUB1B/BUB1/NCAPD2/FANCD2/SGO2/NCAPH/TRIP13/TOP2A/PLK1/INCENP/TTK/RAD54L/NUF2/KIF18A/CDC20/SGO1/ASPM/RAD51/SMC4/CKS2/CDC25C/CDC25B/PTTG1/AURKA/LIF	25
BP	GO:0033046	negative regulation of sister chromatid segregation	13/502	44/18866	7.02319e-11	6.59595e-09	5.18576e-09	BUB1B/BUB1/TRIP13/MAD2L1/CCNB1/PLK1/CENPF/TTK/CDC20/NDC80/CDT1/AURKB/PTTG1	13
BP	GO:0045841	negative regulation of mitotic metaphase/anaphase transition	12/502	36/18866	7.74387e-11	7.12436e-09	5.60121e-09	BUB1B/BUB1/TRIP13/MAD2L1/CCNB1/PLK1/CENPF/TTK/CDC20/NDC80/CDT1/AURKB	12
BP	GO:0051985	negative regulation of chromosome segregation	13/502	45/18866	9.6391e-11	8.69062e-09	6.8326e-09	BUB1B/BUB1/TRIP13/MAD2L1/CCNB1/PLK1/CENPF/TTK/CDC20/NDC80/CDT1/AURKB/PTTG1	13
BP	GO:0000727	double-strand break repair via break-induced replication	8/502	12/18866	1.07197e-10	9.47537e-09	7.44958e-09	MCM6/MCM2/CDC45/MCM4/CDC7/MCM3/MCM5/MCM7	8
BP	GO:1902100	negative regulation of metaphase/anaphase transition of cell cycle	12/502	37/18866	1.11867e-10	9.69798e-09	7.62459e-09	BUB1B/BUB1/TRIP13/MAD2L1/CCNB1/PLK1/CENPF/TTK/CDC20/NDC80/CDT1/AURKB	12
BP	GO:0090307	mitotic spindle assembly	15/502	65/18866	1.17787e-10	1.00186e-08	7.87667e-09	KIF2A/KIF23/RACGAP1/PLK1/NEK2/KIF4A/TPX2/PRC1/KIF11/CDC20/KIFC1/MYBL2/BIRC5/AURKB/FLNA	15
BP	GO:1901988	negative regulation of cell cycle phase transition	29/502	270/18866	1.92605e-10	1.60789e-08	1.26413e-08	BUB1B/BUB1/TRIP13/MAD2L1/CHEK1/CCNB1/PLK1/CENPF/TTK/TOPBP1/GTSE1/EZH2/CDC20/ORC1/PRKDC/CDC6/CDK1/NDC80/DTL/CDT1/CDK4/CDKN2B/AURKB/CDC25C/SOX4/CDKN2A/E2F1/AURKA/SFN	29
BP	GO:0031570	DNA integrity checkpoint	22/502	161/18866	3.2414e-10	2.65677e-08	2.08876e-08	FANCD2/MSH2/CHEK1/TOP2A/CCNB1/PLK1/TOPBP1/GTSE1/ORC1/CDC45/PRKDC/CDC6/CDK1/DTL/CDT1/H2AX/WDR76/CDC25C/SOX4/E2F1/AURKA/SFN	22
BP	GO:0140013	meiotic nuclear division	23/502	177/18866	3.5591e-10	2.86508e-08	2.25254e-08	BUB1B/BUB1/FANCD2/SGO2/NCAPH/TRIP13/TOP2A/PLK1/INCENP/TTK/RAD54L/NUF2/KIF18A/CDC20/SGO1/ASPM/RAD51/SMC4/CKS2/CDC25B/PTTG1/AURKA/LIF	23
BP	GO:0033260	nuclear DNA replication	14/502	60/18866	4.21047e-10	3.32997e-08	2.61804e-08	MCM6/GINS1/MCM2/CDC45/RFC4/MCM4/CDC7/CDT1/RAD51/MCM3/PRIM1/FEN1/MCM5/MCM7	14
BP	GO:0051310	metaphase plate congression	14/502	61/18866	5.33305e-10	4.14507e-08	3.25887e-08	CDCA8/KIF2C/CCNB1/INCENP/CENPF/NUF2/KIF18A/CDCA5/NDC80/KIFC1/CDT1/PSRC1/AURKB/FAM83D	14
BP	GO:0045787	positive regulation of cell cycle	35/502	396/18866	5.60794e-10	4.28485e-08	3.36877e-08	ECT2/RCC2/KIF23/MAD2L1/CHEK1/RACGAP1/CCNB1/DLGAP5/GTSE1/EZH2/NUSAP1/CDCA5/CDC45/CDC6/CDK1/NDC80/DTL/CDC7/CDT1/CDK4/FEN1/PSRC1/CKS2/UBE2C/AURKB/CDC25C/CDC25B/SRC/SOX4/FAM83D/E2F1/AURKA/ASNS/SPHK1/SFN	35
BP	GO:0090068	positive regulation of cell cycle process	30/502	302/18866	6.28109e-10	4.71919e-08	3.71025e-08	ECT2/RCC2/KIF23/MAD2L1/RACGAP1/CCNB1/DLGAP5/GTSE1/EZH2/NUSAP1/CDCA5/CDC45/CDC6/CDK1/NDC80/DTL/CDC7/CDT1/CDK4/FEN1/UBE2C/AURKB/CDC25C/CDC25B/SOX4/FAM83D/E2F1/AURKA/SPHK1/SFN	30
BP	GO:0008608	attachment of spindle microtubules to kinetochore	11/502	34/18866	6.98448e-10	5.16164e-08	4.05811e-08	ECT2/RCC2/KIF2C/RACGAP1/CCNB1/NEK2/NUF2/SGO1/NDC80/CDT1/AURKB	11
BP	GO:1901991	negative regulation of mitotic cell cycle phase transition	27/502	251/18866	7.95204e-10	5.78191e-08	4.54576e-08	BUB1B/BUB1/TRIP13/MAD2L1/CCNB1/PLK1/CENPF/TTK/TOPBP1/GTSE1/EZH2/CDC20/ORC1/PRKDC/CDC6/CDK1/NDC80/CDT1/CDK4/CDKN2B/AURKB/CDC25C/SOX4/CDKN2A/E2F1/AURKA/SFN	27
BP	GO:0044839	cell cycle G2/M phase transition	28/502	273/18866	1.14733e-09	8.20976e-08	6.45456e-08	RCC2/MELK/CHEK1/CCNB1/PLK1/NEK2/CENPF/TPX2/TOPBP1/GTSE1/MAPRE1/FOXM1/HMMR/ORC1/CCNB2/CCNA2/CDC6/CDK1/DTL/PKMYT1/CDC7/CDK4/CDKN2B/AURKB/CDC25C/CDC25B/AURKA/USH1C	28
BP	GO:0044786	cell cycle DNA replication	14/502	65/18866	1.31064e-09	9.23179e-08	7.25808e-08	MCM6/GINS1/MCM2/CDC45/RFC4/MCM4/CDC7/CDT1/RAD51/MCM3/PRIM1/FEN1/MCM5/MCM7	14
BP	GO:0033044	regulation of chromosome organization	32/502	356/18866	2.06852e-09	1.4346e-07	1.12789e-07	NAA40/BUB1B/BUB1/TRIP13/MAD2L1/CHEK1/TOP2A/CCNB1/PLK1/NEK2/CENPF/DLGAP5/TTK/CDC20/MKI67/DNMT1/MCM2/CDCA5/CDC45/HMGA1/CDC6/NDC80/CDT1/TACC3/FEN1/UBE2C/RMI2/AURKB/PTTG1/SRC/LIF/PKIB	32
BP	GO:0050000	chromosome localization	15/502	79/18866	2.17505e-09	1.46345e-07	1.15057e-07	CDCA8/KIF2C/CCNB1/INCENP/CENPF/DLGAP5/NUF2/KIF18A/CDCA5/NDC80/KIFC1/CDT1/PSRC1/AURKB/FAM83D	15
BP	GO:0051303	establishment of chromosome localization	15/502	79/18866	2.17505e-09	1.46345e-07	1.15057e-07	CDCA8/KIF2C/CCNB1/INCENP/CENPF/DLGAP5/NUF2/KIF18A/CDCA5/NDC80/KIFC1/CDT1/PSRC1/AURKB/FAM83D	15
BP	GO:0051383	kinetochore organization	9/502	22/18866	2.27601e-09	1.50886e-07	1.18627e-07	CENPH/CENPF/DLGAP5/NUF2/CENPA/NDC80/CDT1/SMC4/CENPW	9
BP	GO:0006261	DNA-dependent DNA replication	20/502	151/18866	3.61648e-09	2.36277e-07	1.85762e-07	MCM6/TOPBP1/GINS1/MCM2/ORC1/CDC45/MCM10/RFC4/HMGA1/CDC6/MCM4/CDC7/CDT1/RAD51/MCM3/PRIM1/FEN1/MCM5/MCM7/RECQL4	20
BP	GO:0045931	positive regulation of mitotic cell cycle	21/502	168/18866	4.25628e-09	2.74104e-07	2.15502e-07	RCC2/MAD2L1/CCNB1/DLGAP5/NUSAP1/CDCA5/CDC45/CDC6/CDK1/NDC80/DTL/CDC7/CDT1/CDK4/UBE2C/AURKB/CDC25C/CDC25B/AURKA/ASNS/SPHK1	21
BP	GO:0000086	G2/M transition of mitotic cell cycle	26/502	254/18866	4.72864e-09	3.00236e-07	2.36047e-07	RCC2/MELK/CCNB1/PLK1/NEK2/CENPF/TPX2/TOPBP1/MAPRE1/FOXM1/HMMR/ORC1/CCNB2/CCNA2/CDC6/CDK1/DTL/PKMYT1/CDC7/CDK4/CDKN2B/AURKB/CDC25C/CDC25B/AURKA/USH1C	26
BP	GO:0000281	mitotic cytokinesis	14/502	72/18866	5.41447e-09	3.39006e-07	2.66528e-07	ANLN/ECT2/KIF23/KIF20A/RACGAP1/PLK1/INCENP/KIF4A/PRC1/CEP55/NUSAP1/CENPA/CKAP2/STMN1	14
BP	GO:0065004	protein-DNA complex assembly	25/502	243/18866	8.46484e-09	5.22733e-07	4.10975e-07	MCM6/CENPH/CENPF/DLGAP5/NAP1L1/CENPO/HJURP/MCM2/CDC45/CHAF1B/CENPA/MCM4/CDT1/RAD51/OIP5/MCM3/HMGB2/CENPU/CENPM/ASF1B/H2AX/MCM5/MCM7/CENPW/SOX9	25
BP	GO:0000079	regulation of cyclin-dependent protein serine/threonine kinase activity	16/502	102/18866	1.14939e-08	7.00195e-07	5.50497e-07	CCNB1/PLK1/CCNF/CCNB2/CCNA2/CDC6/PKMYT1/CDK4/CDKN2B/PSRC1/CKS2/CDC25C/CDKN3/SRC/CDKN2A/SFN	16
BP	GO:1904029	regulation of cyclin-dependent protein kinase activity	16/502	106/18866	2.0263e-08	1.21794e-06	9.5755e-07	CCNB1/PLK1/CCNF/CCNB2/CCNA2/CDC6/PKMYT1/CDK4/CDKN2B/PSRC1/CKS2/CDC25C/CDKN3/SRC/CDKN2A/SFN	16
BP	GO:0001523	retinoid metabolic process	16/502	108/18866	2.66341e-08	1.57982e-06	1.24206e-06	AGRN/APOC3/SCPEP1/RBP4/RDH16/TTR/APOA1/CYP2C8/ADH1C/ADH1B/APOA2/ADH4/CYP3A4/ADH1A/AKR1B10/GPC3	16
BP	GO:0042493	response to drug	32/502	397/18866	2.86682e-08	1.67839e-06	1.31956e-06	CCNB1/CENPF/CAD/RAD54L/CDK1/BAK1/RAD51/HMGB2/CDK4/ADAM9/MCM7/ABCC1/ATP1A1/TYMS/ITGA2/SRC/CA9/SLC22A1/FBP1/ICAM1/CYP2A6/APOA1/CYP2C8/CPS1/CYP2C9/UCHL1/MDK/CYP2A7/APOA2/CYP3A4/COL1A1/OTC	32
BP	GO:0007080	mitotic metaphase plate congression	11/502	47/18866	3.10968e-08	1.77448e-06	1.39511e-06	CDCA8/KIF2C/CCNB1/NUF2/KIF18A/CDCA5/NDC80/KIFC1/CDT1/PSRC1/AURKB	11
BP	GO:0030261	chromosome condensation	11/502	47/18866	3.10968e-08	1.77448e-06	1.39511e-06	NCAPD2/NCAPG/NCAPH/TOP2A/CCNB1/INCENP/NUSAP1/CDCA5/NCAPG2/CDK1/SMC4	11
BP	GO:0006721	terpenoid metabolic process	17/502	124/18866	3.21063e-08	1.80919e-06	1.42239e-06	AGRN/APOC3/SCPEP1/RBP4/RDH16/TTR/APOA1/CYP2C8/CYP2C9/ADH1C/ADH1B/APOA2/ADH4/CYP3A4/ADH1A/AKR1B10/GPC3	17
BP	GO:1901989	positive regulation of cell cycle phase transition	16/502	110/18866	3.47861e-08	1.936e-06	1.52209e-06	RCC2/CCNB1/DLGAP5/EZH2/CDCA5/CDC45/CDC6/CDK1/DTL/CDC7/CDT1/CDK4/UBE2C/CDC25C/CDC25B/FAM83D	16
BP	GO:0071824	protein-DNA complex subunit organization	26/502	282/18866	4.11556e-08	2.26256e-06	1.77883e-06	MCM6/CENPH/CENPF/DLGAP5/NAP1L1/CENPO/HJURP/MCM2/CDC45/HMGA1/CHAF1B/CENPA/MCM4/CDT1/RAD51/OIP5/MCM3/HMGB2/CENPU/CENPM/ASF1B/H2AX/MCM5/MCM7/CENPW/SOX9	26
BP	GO:0016101	diterpenoid metabolic process	16/502	114/18866	5.82725e-08	3.16497e-06	2.48831e-06	AGRN/APOC3/SCPEP1/RBP4/RDH16/TTR/APOA1/CYP2C8/ADH1C/ADH1B/APOA2/ADH4/CYP3A4/ADH1A/AKR1B10/GPC3	16
BP	GO:0061640	cytoskeleton-dependent cytokinesis	15/502	100/18866	6.121e-08	3.28494e-06	2.58263e-06	ANLN/ECT2/KIF23/KIF20A/RACGAP1/PLK1/INCENP/KIF4A/PRC1/CEP55/NUSAP1/CENPA/CKAP2/STMN1/AURKB	15
BP	GO:2001251	negative regulation of chromosome organization	18/502	148/18866	8.36723e-08	4.36115e-06	3.42876e-06	BUB1B/BUB1/TRIP13/MAD2L1/TOP2A/CCNB1/PLK1/CENPF/TTK/CDC20/DNMT1/MCM2/HMGA1/NDC80/CDT1/AURKB/PTTG1/SRC	18
BP	GO:0006268	DNA unwinding involved in DNA replication	7/502	16/18866	8.4166e-08	4.36115e-06	3.42876e-06	MCM6/MCM2/HMGA1/MCM4/RAD51/MCM7/RECQL4	7
BP	GO:1902969	mitotic DNA replication	7/502	16/18866	8.4166e-08	4.36115e-06	3.42876e-06	MCM6/GINS1/MCM2/CDC45/MCM4/RAD51/MCM3	7
BP	GO:0006090	pyruvate metabolic process	18/502	152/18866	1.26263e-07	6.4681e-06	5.08525e-06	DLAT/NUP205/PKM/NUP210/ENO1/ALDOA/HIF1A/ENO2/SLC16A3/PFKFB3/PFKP/FBP1/ME1/ALDOB/HKDC1/AGXT/PCK1/SDS	18
BP	GO:0006310	DNA recombination	26/502	299/18866	1.32888e-07	6.73101e-06	5.29195e-06	KPNA2/FANCD2/TRIP13/MSH2/CHEK1/TOP2A/MCM6/MCM8/RAD54L/EXO1/MCM2/CDC45/PRKDC/MCM4/CDC7/RAD51/MCM3/RAD51AP1/HMGB2/FEN1/H2AX/MCM5/MCM7/RMI2/RECQL4/TGFB1	26
BP	GO:0000724	double-strand break repair via homologous recombination	17/502	138/18866	1.58595e-07	7.94382e-06	6.24547e-06	CHEK1/MCM6/MCM8/RAD54L/MCM2/CDC45/MCM4/CDC7/RAD51/MCM3/RAD51AP1/FEN1/H2AX/MCM5/MCM7/RMI2/RECQL4	17
BP	GO:0044774	mitotic DNA integrity checkpoint	15/502	108/18866	1.74082e-07	8.62374e-06	6.78002e-06	FANCD2/MSH2/TOP2A/CCNB1/TOPBP1/GTSE1/ORC1/PRKDC/CDC6/CDK1/CDC25C/SOX4/E2F1/AURKA/SFN	15
BP	GO:1901992	positive regulation of mitotic cell cycle phase transition	14/502	94/18866	1.8488e-07	9.05912e-06	7.12232e-06	RCC2/CCNB1/DLGAP5/CDCA5/CDC45/CDC6/CDK1/DTL/CDC7/CDT1/CDK4/UBE2C/CDC25C/CDC25B	14
BP	GO:0000725	recombinational repair	17/502	140/18866	1.95841e-07	9.45089e-06	7.43034e-06	CHEK1/MCM6/MCM8/RAD54L/MCM2/CDC45/MCM4/CDC7/RAD51/MCM3/RAD51AP1/FEN1/H2AX/MCM5/MCM7/RMI2/RECQL4	17
BP	GO:0046394	carboxylic acid biosynthetic process	29/502	367/18866	1.97068e-07	9.45089e-06	7.43034e-06	CAD/PKM/GLS/MID1IP1/PLOD2/SLC27A5/ELOVL7/ASNS/APOC1/APOC3/PYCR1/CYP4A22/CYP4A11/TGFB1/AGXT/CDO1/CYP8B1/PTGES/ACSM2A/APOA5/ACSM2B/APOA1/CYP2C8/CPS1/CYP2C9/SDS/CYP3A4/OTC/BHMT	29
BP	GO:0016053	organic acid biosynthetic process	29/502	368/18866	2.08711e-07	9.90387e-06	7.78647e-06	CAD/PKM/GLS/MID1IP1/PLOD2/SLC27A5/ELOVL7/ASNS/APOC1/APOC3/PYCR1/CYP4A22/CYP4A11/TGFB1/AGXT/CDO1/CYP8B1/PTGES/ACSM2A/APOA5/ACSM2B/APOA1/CYP2C8/CPS1/CYP2C9/SDS/CYP3A4/OTC/BHMT	29
BP	GO:0010639	negative regulation of organelle organization	31/502	416/18866	2.73904e-07	1.28621e-05	1.01122e-05	BUB1B/BUB1/TRIP13/MAD2L1/CHEK1/TOP2A/CCNB1/PLK1/NEK2/CENPF/TPX2/TTK/MAPRE1/CDC20/CCNF/DNMT1/MCM2/HMGA1/NDC80/CDT1/CKAP2/PRKCD/STMN1/MID1IP1/AURKB/PTTG1/ARHGEF2/SRC/LIF/PFN2/CAPG	31
BP	GO:0051255	spindle midzone assembly	6/502	12/18866	2.77837e-07	1.29123e-05	1.01517e-05	KIF23/RACGAP1/INCENP/KIF4A/PRC1/AURKB	6
BP	GO:0006720	isoprenoid metabolic process	17/502	144/18866	2.95181e-07	1.35783e-05	1.06753e-05	AGRN/APOC3/SCPEP1/RBP4/RDH16/TTR/APOA1/CYP2C8/CYP2C9/ADH1C/ADH1B/APOA2/ADH4/CYP3A4/ADH1A/AKR1B10/GPC3	17
BP	GO:0031638	zymogen activation	11/502	58/18866	3.12113e-07	1.42122e-05	1.11737e-05	BAK1/ENO1/CLEC3B/MMP14/ASPH/F9/HPR/HP/F12/SERPINE1/HGFAC	11
BP	GO:0010971	positive regulation of G2/M transition of mitotic cell cycle	8/502	27/18866	3.37989e-07	1.52365e-05	1.1979e-05	RCC2/CCNB1/CDK1/DTL/CDC7/CDK4/CDC25C/CDC25B	8
BP	GO:0042572	retinol metabolic process	10/502	47/18866	3.48059e-07	1.55352e-05	1.22138e-05	RBP4/RDH16/TTR/CYP2C8/ADH1C/ADH1B/ADH4/CYP3A4/ADH1A/AKR1B10	10
BP	GO:1902749	regulation of cell cycle G2/M phase transition	21/502	217/18866	3.72956e-07	1.64832e-05	1.29592e-05	RCC2/CHEK1/CCNB1/PLK1/NEK2/CENPF/TPX2/TOPBP1/GTSE1/MAPRE1/HMMR/ORC1/CDC6/CDK1/DTL/CDC7/CDK4/AURKB/CDC25C/CDC25B/AURKA	21
BP	GO:0072401	signal transduction involved in DNA integrity checkpoint	12/502	73/18866	4.65099e-07	2.01602e-05	1.58501e-05	CHEK1/CCNB1/PLK1/GTSE1/PRKDC/CDK1/DTL/CDC25C/SOX4/E2F1/AURKA/SFN	12
BP	GO:0072422	signal transduction involved in DNA damage checkpoint	12/502	73/18866	4.65099e-07	2.01602e-05	1.58501e-05	CHEK1/CCNB1/PLK1/GTSE1/PRKDC/CDK1/DTL/CDC25C/SOX4/E2F1/AURKA/SFN	12
BP	GO:0051988	regulation of attachment of spindle microtubules to kinetochore	6/502	13/18866	5.04383e-07	2.16548e-05	1.70251e-05	ECT2/RCC2/RACGAP1/CCNB1/NEK2/AURKB	6
BP	GO:0072395	signal transduction involved in cell cycle checkpoint	12/502	74/18866	5.41892e-07	2.30457e-05	1.81187e-05	CHEK1/CCNB1/PLK1/GTSE1/PRKDC/CDK1/DTL/CDC25C/SOX4/E2F1/AURKA/SFN	12
BP	GO:0034754	cellular hormone metabolic process	16/502	134/18866	5.63662e-07	2.37476e-05	1.86704e-05	SPP1/SCPEP1/RBP4/RDH16/TTR/UGT2B11/HSD17B6/CYP2C8/CYP2C9/ADH1C/ADH1B/ADH4/CYP3A4/ADH1A/AFP/AKR1B10	16
BP	GO:0000077	DNA damage checkpoint	17/502	151/18866	5.84412e-07	2.43938e-05	1.91785e-05	FANCD2/MSH2/CHEK1/CCNB1/PLK1/TOPBP1/GTSE1/PRKDC/CDK1/DTL/H2AX/WDR76/CDC25C/SOX4/E2F1/AURKA/SFN	17
BP	GO:0006302	double-strand break repair	23/502	262/18866	5.97008e-07	2.46909e-05	1.94121e-05	FANCD2/TRIP13/MSH2/CHEK1/MCM6/MCM8/RAD54L/FOXM1/MCM2/CDCA5/CDC45/PRKDC/MCM4/CDC7/RAD51/MCM3/RAD51AP1/FEN1/H2AX/MCM5/MCM7/RMI2/RECQL4	23
BP	GO:0000910	cytokinesis	18/502	172/18866	8.11988e-07	3.32768e-05	2.61623e-05	ANLN/ECT2/KIF23/KIF20A/RACGAP1/PLK1/INCENP/KIF4A/PRC1/CEP55/NUSAP1/CDC6/CENPA/CKAP2/STMN1/AURKB/CDC25B/AURKA	18
BP	GO:1902751	positive regulation of cell cycle G2/M phase transition	8/502	30/18866	8.30565e-07	3.37314e-05	2.65198e-05	RCC2/CCNB1/CDK1/DTL/CDC7/CDK4/CDC25C/CDC25B	8
BP	GO:0045132	meiotic chromosome segregation	13/502	93/18866	1.06967e-06	4.3054e-05	3.38493e-05	BUB1B/BUB1/FANCD2/SGO2/NCAPH/TRIP13/TOP2A/PLK1/TTK/NUF2/SGO1/SMC4/PTTG1	13
BP	GO:0071459	protein localization to chromosome, centromeric region	7/502	22/18866	1.09204e-06	4.35657e-05	3.42516e-05	RCC2/TTK/CDK1/CENPA/NDC80/CDT1/AURKB	7
BP	GO:0031497	chromatin assembly	19/502	195/18866	1.20615e-06	4.76958e-05	3.74987e-05	NAA40/CENPH/NAP1L1/CENPO/HJURP/DNMT1/MCM2/HMGA1/CHAF1B/CENPA/OIP5/HMGB2/CENPU/CENPM/ASF1B/H2AX/CENPW/CDKN2A/SOX9	19
BP	GO:0007292	female gamete generation	16/502	142/18866	1.23841e-06	4.85456e-05	3.81667e-05	NCAPH/TRIP13/TOP2A/CCNB1/PLK1/MCM8/TTK/ASPM/CDC25B/SRC/PAQR5/AURKA/RGS2/ANG/MDK/AFP	16
BP	GO:0006641	triglyceride metabolic process	14/502	110/18866	1.32129e-06	5.13481e-05	4.03701e-05	SLC27A5/APOC1/APOC3/MOGAT2/APOA5/FABP4/PCK1/APOA1/CPS1/G6PC/MFSD2A/APOA2/ACSL4/THRSP	14
BP	GO:0010389	regulation of G2/M transition of mitotic cell cycle	19/502	200/18866	1.76695e-06	6.80803e-05	5.3525e-05	RCC2/CCNB1/PLK1/NEK2/CENPF/TPX2/TOPBP1/MAPRE1/HMMR/ORC1/CDC6/CDK1/DTL/CDC7/CDK4/AURKB/CDC25C/CDC25B/AURKA	19
BP	GO:0051656	establishment of organelle localization	30/502	432/18866	1.85396e-06	7.08274e-05	5.56849e-05	CDCA8/KIF23/KIF2C/MAD2L1/CCNB1/PLK1/INCENP/CENPF/DLGAP5/NUF2/KIF18A/NUSAP1/CDCA5/CENPA/NDC80/KIFC1/CDT1/FNBP1L/PSRC1/WASF1/CTSC/AURKB/ARHGEF2/HIF1A/FAM83D/BICDL1/ITGB1/SEC24C/UCHL1/AP1M2	30
BP	GO:0034508	centromere complex assembly	10/502	56/18866	1.9313e-06	7.31621e-05	5.75204e-05	CENPH/CENPF/DLGAP5/CENPO/HJURP/CENPA/OIP5/CENPU/CENPM/CENPW	10
BP	GO:1901605	alpha-amino acid metabolic process	19/502	202/18866	2.05093e-06	7.70467e-05	6.05745e-05	CAD/GLS/PLOD2/IL4I1/HPD/ASNS/PYCR1/TAT/GLYATL1/GNMT/AGXT/FTCD/GLYAT/CDO1/UROC1/CPS1/SDS/OTC/BHMT	19
BP	GO:0007076	mitotic chromosome condensation	6/502	16/18866	2.19871e-06	8.19155e-05	6.44023e-05	NCAPD2/NCAPG/NCAPH/NUSAP1/CDCA5/SMC4	6
BP	GO:0070192	chromosome organization involved in meiotic cell cycle	11/502	70/18866	2.22435e-06	8.21915e-05	6.46193e-05	BUB1B/BUB1/NCAPD2/FANCD2/SGO2/NCAPH/TRIP13/INCENP/SGO1/RAD51/SMC4	11
BP	GO:0034502	protein localization to chromosome	12/502	85/18866	2.49252e-06	9.13519e-05	7.18213e-05	RCC2/MSH2/PLK1/MCM8/TTK/EZH2/CDCA5/CDK1/CENPA/NDC80/CDT1/AURKB	12
BP	GO:0032392	DNA geometric change	14/502	116/18866	2.51708e-06	9.15079e-05	7.1944e-05	TOP2A/MCM6/MCM8/RAD54L/MCM2/RFC4/HMGA1/MCM4/RAD51/MCM3/HMGB2/MCM5/MCM7/RECQL4	14
BP	GO:0042770	signal transduction in response to DNA damage	15/502	133/18866	2.62563e-06	9.46906e-05	7.44462e-05	CHEK1/CCNB1/PLK1/GTSE1/FOXM1/PRKDC/CDK1/DTL/CDC25C/SOX4/E2F1/AURKA/NDRG1/CD44/SFN	15
BP	GO:0030198	extracellular matrix organization	28/502	395/18866	2.76176e-06	9.88096e-05	7.76845e-05	ITGAV/LAMC1/AGRN/ITGAM/ITGA2/ANXA2/SPP1/LAMA5/DDR1/MMP14/MMP12/COL9A2/MMP9/LAMB1/ITGB1/ITGB4/SULF1/PAPLN/MMP7/ICAM1/TGFB1/CD44/POSTN/SPINT1/TTR/SOX9/SERPINE1/COL1A1	28
BP	GO:0007019	microtubule depolymerization	9/502	46/18866	2.85506e-06	0.000101343	7.96766e-05	KIF2A/KIF2C/TPX2/KIF18A/KIF18B/CKAP2/STMN1/MID1IP1/ARHGEF2	9
BP	GO:0043062	extracellular structure organization	28/502	396/18866	2.89946e-06	0.000102115	8.02836e-05	ITGAV/LAMC1/AGRN/ITGAM/ITGA2/ANXA2/SPP1/LAMA5/DDR1/MMP14/MMP12/COL9A2/MMP9/LAMB1/ITGB1/ITGB4/SULF1/PAPLN/MMP7/ICAM1/TGFB1/CD44/POSTN/SPINT1/TTR/SOX9/SERPINE1/COL1A1	28
BP	GO:0051231	spindle elongation	5/502	10/18866	2.95064e-06	0.000103112	8.10675e-05	KIF23/RACGAP1/KIF4A/PRC1/AURKB	5
BP	GO:0006638	neutral lipid metabolic process	15/502	138/18866	4.17082e-06	0.000143527	0.000112842	SLC27A5/APOC1/ANG/APOC3/MOGAT2/APOA5/FABP4/PCK1/APOA1/CPS1/G6PC/MFSD2A/APOA2/ACSL4/THRSP	15
BP	GO:0006639	acylglycerol metabolic process	15/502	138/18866	4.17082e-06	0.000143527	0.000112842	SLC27A5/APOC1/ANG/APOC3/MOGAT2/APOA5/FABP4/PCK1/APOA1/CPS1/G6PC/MFSD2A/APOA2/ACSL4/THRSP	15
BP	GO:0031100	animal organ regeneration	11/502	75/18866	4.46694e-06	0.000152553	0.000119938	CAD/EZH2/CCNA2/PKM/CDK1/BAK1/CDK4/TYMS/AURKA/APOA1/APOA2	11
BP	GO:0034501	protein localization to kinetochore	6/502	18/18866	4.87085e-06	0.000165096	0.000129799	RCC2/TTK/CDK1/NDC80/CDT1/AURKB	6
BP	GO:0034372	very-low-density lipoprotein particle remodeling	5/502	11/18866	5.29109e-06	0.000178002	0.000139946	LCAT/APOC3/APOA5/APOA1/APOA2	5
BP	GO:0016042	lipid catabolic process	25/502	343/18866	5.81953e-06	0.000194329	0.000152783	PPT1/PRKCD/CDK4/NCEH1/SPP1/PLBD1/PAFAH1B3/APOC1/APOC3/SPHK1/CYP4A11/APOA5/FABP4/PCK1/HSD17B6/APOA1/CPS1/CYP4F2/HAO2/MFSD2A/APOA2/CYP3A4/SULT2A1/HSD11B1/AKR1B10	25
BP	GO:0048146	positive regulation of fibroblast proliferation	9/502	51/18866	7.00617e-06	0.000232234	0.000182583	CCNB1/CCNA2/PRKDC/CDC6/CDK4/ANXA2/E2F1/SPHK1/S100A6	9
BP	GO:0006333	chromatin assembly or disassembly	19/502	220/18866	7.18951e-06	0.000236572	0.000185994	NAA40/CENPH/NAP1L1/CENPO/HJURP/DNMT1/MCM2/HMGA1/CHAF1B/CENPA/OIP5/HMGB2/CENPU/CENPM/ASF1B/H2AX/CENPW/CDKN2A/SOX9	19
BP	GO:0006869	lipid transport	27/502	393/18866	7.39959e-06	0.00024172	0.000190041	PRKCD/ITGAV/ABCC1/MID1IP1/GRAMD1A/SLC2A1/ANXA2/SPP1/SLC27A5/SLC10A1/LCAT/APOC1/APOC3/RBP4/CYP4A11/CFHR4/APOA5/FABP4/PON1/APOA1/APOF/CYP4F2/MFSD2A/APOA2/ACSL4/AQP9/THRSP	27
BP	GO:0042445	hormone metabolic process	19/502	221/18866	7.67543e-06	0.000247543	0.000194619	ATP1A1/HIF1A/SPP1/SCPEP1/RBP4/RDH16/TTR/BACE2/UGT2B11/HSD17B6/CYP2C8/CYP2C9/ADH1C/ADH1B/ADH4/CYP3A4/ADH1A/AFP/AKR1B10	19
BP	GO:0006334	nucleosome assembly	15/502	145/18866	7.68767e-06	0.000247543	0.000194619	CENPH/NAP1L1/CENPO/HJURP/MCM2/CHAF1B/CENPA/OIP5/HMGB2/CENPU/CENPM/ASF1B/H2AX/CENPW/SOX9	15
BP	GO:0016572	histone phosphorylation	8/502	40/18866	8.63699e-06	0.000276139	0.000217102	CHEK1/CCNB1/INCENP/CCNA2/CDK1/PRKCD/AURKB/AURKA	8
BP	GO:0033700	phospholipid efflux	5/502	12/18866	8.87198e-06	0.000281654	0.000221438	APOC1/APOC3/APOA5/APOA1/APOA2	5
BP	GO:1901607	alpha-amino acid biosynthetic process	10/502	66/18866	9.02031e-06	0.00028436	0.000223566	CAD/GLS/PLOD2/ASNS/PYCR1/AGXT/CPS1/SDS/OTC/BHMT	10
BP	GO:0015849	organic acid transport	25/502	353/18866	9.57659e-06	0.0002998	0.000235705	SLC38A1/ABCC1/GLS/MID1IP1/SLC1A5/SLC6A6/SLC2A1/STK39/SLC7A1/SLC27A5/SLC10A1/SLC16A3/ITGB1/RGS2/CYP4A11/AGXT/FABP4/SLC29A4/SLC6A8/SLC25A47/CYP4F2/MFSD2A/ACSL4/AQP9/THRSP	25
BP	GO:0019373	epoxygenase P450 pathway	6/502	20/18866	9.71907e-06	0.000300594	0.000236328	CYP4A11/CYP2A6/CYP2C8/CYP4F2/CYP2C9/CYP2A7	6
BP	GO:0006336	DNA replication-independent nucleosome assembly	9/502	53/18866	9.73529e-06	0.000300594	0.000236328	CENPH/CENPO/HJURP/CENPA/OIP5/CENPU/CENPM/ASF1B/CENPW	9
BP	GO:0008202	steroid metabolic process	24/502	332/18866	1.02464e-05	0.000314223	0.000247044	G6PD/ATP1A1/SPP1/SLC27A5/LCAT/APOC1/SEC14L2/CYP8B1/APOA5/RDH16/PON1/UGT2B11/CYP2A6/HSD17B6/APOA1/CYP2C8/APOF/CYP2C9/G6PC/APOA2/CYP3A4/SULT2A1/HSD11B1/AFP	24
BP	GO:0051346	negative regulation of hydrolase activity	30/502	473/18866	1.12082e-05	0.000341396	0.000268407	RCC2/MCM2/PKMYT1/BIRC5/IQGAP1/PTTG1/SRC/ANXA2/MMP9/RGS2/PAPLN/APOC1/APOC3/CD44/SERPINC1/SFN/SPP2/BIRC3/SPINT1/ELFN1/SERPINA11/APOA1/SERPINE1/C3P1/KNG1/HRG/APOA2/FETUB/SPINK1/GPC3	30
BP	GO:0034724	DNA replication-independent nucleosome organization	9/502	54/18866	1.14101e-05	0.000345212	0.000271408	CENPH/CENPO/HJURP/CENPA/OIP5/CENPU/CENPM/ASF1B/CENPW	9
BP	GO:0019693	ribose phosphate metabolic process	28/502	427/18866	1.19732e-05	0.000359835	0.000282904	DLAT/UCK2/G6PD/NUP205/CAD/PPT1/PKM/NUP210/ENO1/ALDOA/HIF1A/IMPDH1/ENO2/PFKFB3/TKT/ELOVL7/PFKP/FBP1/TREM2/TGFB1/ALDOB/HKDC1/GLYAT/ACSM2A/SULT1C2/ACSM2B/ACSL4/SULT2A1	28
BP	GO:0044282	small molecule catabolic process	29/502	452/18866	1.26486e-05	0.000377615	0.000296883	HMMR/PKM/ENO1/GLS/ALDOA/IL4I1/ENO2/HPD/PFKP/CYP4A11/TAT/TGFB1/ALDOB/CD44/AGXT/FTCD/CDO1/UROC1/PON1/PCK1/CYP4F2/HAO2/DPYS/MFSD2A/ADH4/SDS/SULT2A1/OTC/AKR1B10	29
BP	GO:0031589	cell-substrate adhesion	25/502	359/18866	1.27789e-05	0.000378994	0.000297967	RCC2/ITGAV/ADAM9/LAMC1/IQGAP1/ITGA2/SRC/CDKN2A/LAMA5/DDR1/MMP14/MMP12/LAMB1/ITGB1/ITGB4/FLNA/CD44/POSTN/SGCE/APOA1/SERPINE1/AGR2/HRG/MDK/COL1A1	25
BP	GO:0070507	regulation of microtubule cytoskeleton organization	17/502	190/18866	1.3649e-05	0.000395301	0.000310788	CHEK1/PLK1/NEK2/TPX2/KIF11/MAPRE1/KIF18A/CCNF/TACC3/CKAP2/SKA3/STMN1/PSRC1/SKA1/MID1IP1/ARHGEF2/AURKA	17
BP	GO:0008652	cellular amino acid biosynthetic process	11/502	84/18866	1.36578e-05	0.000395301	0.000310788	CAD/GLS/PLOD2/ASNS/PYCR1/AGXT/CDO1/CPS1/SDS/OTC/BHMT	11
BP	GO:0007143	female meiotic nuclear division	7/502	31/18866	1.36795e-05	0.000395301	0.000310788	NCAPH/TRIP13/TOP2A/PLK1/TTK/CDC25B/AURKA	7
BP	GO:0034377	plasma lipoprotein particle assembly	7/502	31/18866	1.36795e-05	0.000395301	0.000310788	LCAT/APOC1/APOC3/APOA5/APOA1/MFSD2A/APOA2	7
BP	GO:0046364	monosaccharide biosynthetic process	12/502	100/18866	1.38733e-05	0.000397452	0.000312479	G6PD/ENO1/ALDOA/ENO2/TKT/FBP1/RBP4/ALDOB/GNMT/PCK1/G6PC/SDS	12
BP	GO:0051302	regulation of cell division	16/502	171/18866	1.39302e-05	0.000397452	0.000312479	ECT2/KIF23/KIF20A/RACGAP1/PLK1/INCENP/PRC1/KIF18B/ASPM/CDC6/AURKB/CDC25B/AURKA/TGFB1/SFN/MDK	16
BP	GO:0034370	triglyceride-rich lipoprotein particle remodeling	5/502	13/18866	1.41017e-05	0.000399815	0.000314336	LCAT/APOC3/APOA5/APOA1/APOA2	5
BP	GO:0031109	microtubule polymerization or depolymerization	13/502	117/18866	1.42854e-05	0.000402491	0.00031644	KIF2A/KIF2C/TPX2/MAPRE1/KIF18A/KIF18B/CKAP2/SKA3/STMN1/PSRC1/SKA1/MID1IP1/ARHGEF2	13
BP	GO:0034080	CENP-A containing nucleosome assembly	8/502	43/18866	1.51839e-05	0.000422525	0.000332191	CENPH/CENPO/HJURP/CENPA/OIP5/CENPU/CENPM/CENPW	8
BP	GO:0061641	CENP-A containing chromatin organization	8/502	43/18866	1.51839e-05	0.000422525	0.000332191	CENPH/CENPO/HJURP/CENPA/OIP5/CENPU/CENPM/CENPW	8
BP	GO:0044773	mitotic DNA damage checkpoint	12/502	101/18866	1.53702e-05	0.000425085	0.000334204	FANCD2/MSH2/CCNB1/TOPBP1/GTSE1/PRKDC/CDK1/CDC25C/SOX4/E2F1/AURKA/SFN	12
BP	GO:0005996	monosaccharide metabolic process	22/502	296/18866	1.55293e-05	0.000426866	0.000335604	DLAT/G6PD/PKM/ENO1/ALDOA/SRC/SLC2A1/ENO2/PFKFB3/TKT/PFKP/PHLDA2/FBP1/RBP4/ALDOB/GNMT/HKDC1/GCGR/PCK1/UGT2B11/G6PC/SDS	22
BP	GO:0072431	signal transduction involved in mitotic G1 DNA damage checkpoint	9/502	57/18866	1.79849e-05	0.00048841	0.00038399	CCNB1/GTSE1/PRKDC/CDK1/CDC25C/SOX4/E2F1/AURKA/SFN	9
BP	GO:1902400	intracellular signal transduction involved in G1 DNA damage checkpoint	9/502	57/18866	1.79849e-05	0.00048841	0.00038399	CCNB1/GTSE1/PRKDC/CDK1/CDC25C/SOX4/E2F1/AURKA/SFN	9
BP	GO:0010876	lipid localization	28/502	440/18866	2.06789e-05	0.000558206	0.000438864	PRKCD/ITGAV/ABCC1/MID1IP1/IKBKE/GRAMD1A/SLC2A1/ANXA2/SPP1/SLC27A5/SLC10A1/LCAT/APOC1/APOC3/RBP4/CYP4A11/CFHR4/APOA5/FABP4/PON1/APOA1/APOF/CYP4F2/MFSD2A/APOA2/ACSL4/AQP9/THRSP	28
BP	GO:0051984	positive regulation of chromosome segregation	7/502	33/18866	2.12232e-05	0.00056949	0.000447736	RCC2/CCNB1/DLGAP5/CDC6/CDT1/FEN1/AURKB	7
BP	GO:0046470	phosphatidylcholine metabolic process	11/502	88/18866	2.13891e-05	0.000570546	0.000448566	LPCAT1/PLBD1/LCAT/MBOAT1/APOC1/SLC44A3/APOA5/PON1/APOA1/MFSD2A/APOA2	11
BP	GO:0048732	gland development	28/502	443/18866	2.33703e-05	0.000619726	0.000487231	CAD/EZH2/CCNB2/PLXNA1/PKM/PRKDC/IQGAP3/IGSF3/TYMS/HIF1A/ITGA2/SRC/ROBO1/LAMA5/AURKA/DDR1/PITX1/SULF1/ASNS/TGFB1/SERPINC1/CDO1/PCK1/SOX9/APOA1/CPS1/MDK/OTC	28
BP	GO:0072413	signal transduction involved in mitotic cell cycle checkpoint	9/502	59/18866	2.39642e-05	0.000624454	0.000490949	CCNB1/GTSE1/PRKDC/CDK1/CDC25C/SOX4/E2F1/AURKA/SFN	9
BP	GO:1902402	signal transduction involved in mitotic DNA damage checkpoint	9/502	59/18866	2.39642e-05	0.000624454	0.000490949	CCNB1/GTSE1/PRKDC/CDK1/CDC25C/SOX4/E2F1/AURKA/SFN	9
BP	GO:1902403	signal transduction involved in mitotic DNA integrity checkpoint	9/502	59/18866	2.39642e-05	0.000624454	0.000490949	CCNB1/GTSE1/PRKDC/CDK1/CDC25C/SOX4/E2F1/AURKA/SFN	9
BP	GO:0071466	cellular response to xenobiotic stimulus	13/502	123/18866	2.45241e-05	0.000635373	0.000499533	MCM7/ARNT2/E2F1/GLYAT/UGT2B11/CYP2A6/ACSM2B/CYP2C8/AKR7A3/CYP2C9/CYP2A7/CYP3A4/NQO1	13
BP	GO:0017144	drug metabolic process	8/502	46/18866	2.54758e-05	0.000656256	0.000515951	CAD/CYP2A6/CYP2C8/CYP4F2/CYP2C9/CYP2A7/CYP3A4/ADH1A	8
BP	GO:0032465	regulation of cytokinesis	11/502	90/18866	2.6507e-05	0.000678941	0.000533786	ECT2/KIF23/KIF20A/RACGAP1/PLK1/INCENP/PRC1/CDC6/AURKB/CDC25B/AURKA	11
BP	GO:0061982	meiosis I cell cycle process	13/502	124/18866	2.67439e-05	0.000681138	0.000535514	FANCD2/SGO2/TRIP13/TOP2A/PLK1/RAD54L/SGO1/RAD51/CKS2/CDC25C/CDC25B/PTTG1/AURKA	13
BP	GO:0031099	regeneration	17/502	201/18866	2.83243e-05	0.000717337	0.000563974	CCNB1/CAD/EZH2/CCNA2/PKM/CDK1/BAK1/CDK4/BCL9/TYMS/SPP1/AURKA/APOA5/POSTN/APOA1/MDK/APOA2	17
BP	GO:0009064	glutamine family amino acid metabolic process	10/502	75/18866	2.86204e-05	0.000720787	0.000566686	CAD/GLS/ASNS/PYCR1/TAT/GLYATL1/FTCD/UROC1/CPS1/OTC	10
BP	GO:0031055	chromatin remodeling at centromere	8/502	47/18866	2.99941e-05	0.000751186	0.000590586	CENPH/CENPO/HJURP/CENPA/OIP5/CENPU/CENPM/CENPW	8
BP	GO:0032508	DNA duplex unwinding	12/502	108/18866	3.03943e-05	0.000757002	0.000595158	TOP2A/MCM6/MCM8/MCM2/RFC4/HMGA1/MCM4/RAD51/MCM3/MCM5/MCM7/RECQL4	12
BP	GO:0051315	attachment of mitotic spindle microtubules to kinetochore	5/502	15/18866	3.14821e-05	0.00077324	0.000607925	KIF2C/NUF2/NDC80/CDT1/AURKB	5
BP	GO:2000134	negative regulation of G1/S transition of mitotic cell cycle	13/502	126/18866	3.17159e-05	0.00077324	0.000607925	CCNB1/GTSE1/EZH2/PRKDC/CDK1/CDK4/CDKN2B/CDC25C/SOX4/CDKN2A/E2F1/AURKA/SFN	13
BP	GO:0000083	regulation of transcription involved in G1/S transition of mitotic cell cycle	7/502	35/18866	3.19039e-05	0.00077324	0.000607925	ORC1/CDC45/RRM2/CDC6/CDT1/TYMS/E2F1	7
BP	GO:0040001	establishment of mitotic spindle localization	7/502	35/18866	3.19039e-05	0.00077324	0.000607925	MAD2L1/PLK1/NUSAP1/CENPA/NDC80/ARHGEF2/ITGB1	7
BP	GO:0065005	protein-lipid complex assembly	7/502	35/18866	3.19039e-05	0.00077324	0.000607925	LCAT/APOC1/APOC3/APOA5/APOA1/MFSD2A/APOA2	7
BP	GO:0034728	nucleosome organization	16/502	183/18866	3.2335e-05	0.000779499	0.000612846	CENPH/NAP1L1/CENPO/HJURP/MCM2/HMGA1/CHAF1B/CENPA/OIP5/HMGB2/CENPU/CENPM/ASF1B/H2AX/CENPW/SOX9	16
BP	GO:0072331	signal transduction by p53 class mediator	20/502	267/18866	3.36187e-05	0.000806134	0.000633786	MSH2/CHEK1/CCNB1/TPX2/TOPBP1/GTSE1/FOXM1/EXO1/RFC4/CDK1/TAF6/RMI2/AURKB/CDC25C/SOX4/E2F1/AURKA/NDRG1/CD44/SFN	20
BP	GO:0072330	monocarboxylic acid biosynthetic process	19/502	246/18866	3.46536e-05	0.000826553	0.00064984	PKM/MID1IP1/SLC27A5/ELOVL7/ASNS/APOC1/APOC3/CYP4A11/AGXT/CYP8B1/PTGES/ACSM2A/APOA5/ACSM2B/APOA1/CYP2C8/CYP2C9/SDS/CYP3A4	19
BP	GO:0034308	primary alcohol metabolic process	11/502	94/18866	3.99824e-05	0.000944053	0.000742219	RBP4/RDH16/TTR/CYP2C8/ADH1C/ADH1B/ADH4/CYP3A4/ADH1A/SULT2A1/AKR1B10	11
BP	GO:0002526	acute inflammatory response	12/502	111/18866	3.99987e-05	0.000944053	0.000742219	DNASE1L3/OSMR/ICAM1/HPR/HP/SERPINC1/PTGES/SAA4/F12/APOA2/SAA1/SAA2	12
BP	GO:0006066	alcohol metabolic process	25/502	385/18866	4.10482e-05	0.000959558	0.000754409	G6PD/SGPP2/LCAT/APOC1/SPHK1/RBP4/MOGAT2/SEC14L2/APOA5/RDH16/PON1/TTR/PCK1/APOA1/CYP2C8/APOF/CYP2C9/ADH1C/ADH1B/APOA2/ADH4/CYP3A4/ADH1A/SULT2A1/AKR1B10	25
BP	GO:0031571	mitotic G1 DNA damage checkpoint	9/502	63/18866	4.10813e-05	0.000959558	0.000754409	CCNB1/GTSE1/PRKDC/CDK1/CDC25C/SOX4/E2F1/AURKA/SFN	9
BP	GO:0010466	negative regulation of peptidase activity	20/502	272/18866	4.37044e-05	0.00101556	0.000798441	BIRC5/PTTG1/SRC/ANXA2/MMP9/PAPLN/CD44/SERPINC1/SFN/SPP2/BIRC3/SPINT1/SERPINA11/SERPINE1/C3P1/KNG1/HRG/FETUB/SPINK1/GPC3	20
BP	GO:0009410	response to xenobiotic stimulus	13/502	130/18866	4.41296e-05	0.00102019	0.000802075	MCM7/ARNT2/E2F1/GLYAT/UGT2B11/CYP2A6/ACSM2B/CYP2C8/AKR7A3/CYP2C9/CYP2A7/CYP3A4/NQO1	13
BP	GO:0044783	G1 DNA damage checkpoint	9/502	64/18866	4.66924e-05	0.00106847	0.000840039	CCNB1/GTSE1/PRKDC/CDK1/CDC25C/SOX4/E2F1/AURKA/SFN	9
BP	GO:0044819	mitotic G1/S transition checkpoint	9/502	64/18866	4.66924e-05	0.00106847	0.000840039	CCNB1/GTSE1/PRKDC/CDK1/CDC25C/SOX4/E2F1/AURKA/SFN	9
BP	GO:0051653	spindle localization	8/502	50/18866	4.77524e-05	0.00108721	0.000854771	MAD2L1/PLK1/NUSAP1/ASPM/CENPA/NDC80/ARHGEF2/ITGB1	8
BP	GO:1900182	positive regulation of protein localization to nucleus	10/502	80/18866	5.04924e-05	0.00114382	0.000899275	ECT2/PLK1/GTSE1/CDK1/PRKCD/SRC/LIF/GLIS2/FLNA/TGFB1	10
BP	GO:1902807	negative regulation of cell cycle G1/S phase transition	13/502	132/18866	5.17883e-05	0.00116731	0.000917743	CCNB1/GTSE1/EZH2/PRKDC/CDK1/CDK4/CDKN2B/CDC25C/SOX4/CDKN2A/E2F1/AURKA/SFN	13
BP	GO:0051098	regulation of binding	24/502	367/18866	5.21616e-05	0.00116987	0.000919759	PLK1/NEK2/MAPRE1/HJURP/CDCA5/CDT1/HMGB2/PRKCD/STMN1/AURKB/ITGA2/SRC/ANXA2/E2F1/AURKA/LIF/MMP9/PHLDA2/CTHRC1/TGFB1/BAMBI/PON1/DKK1/CFHR1	24
BP	GO:1903825	organic acid transmembrane transport	14/502	151/18866	5.26006e-05	0.00117388	0.000922908	SLC38A1/MID1IP1/SLC1A5/SLC6A6/SLC2A1/SLC7A1/SLC27A5/SLC16A3/ITGB1/RGS2/SLC29A4/SLC6A8/AQP9/THRSP	14
BP	GO:0019318	hexose metabolic process	19/502	254/18866	5.35642e-05	0.0011895	0.000935187	DLAT/G6PD/PKM/ENO1/ALDOA/SRC/ENO2/PFKFB3/PFKP/PHLDA2/FBP1/RBP4/ALDOB/GNMT/HKDC1/GCGR/PCK1/G6PC/SDS	19
BP	GO:0009259	ribonucleotide metabolic process	26/502	416/18866	5.48923e-05	0.00121301	0.000953675	DLAT/UCK2/NUP205/CAD/PPT1/PKM/NUP210/ENO1/ALDOA/HIF1A/IMPDH1/ENO2/PFKFB3/ELOVL7/PFKP/FBP1/TREM2/TGFB1/ALDOB/HKDC1/GLYAT/ACSM2A/SULT1C2/ACSM2B/ACSL4/SULT2A1	26
BP	GO:0006096	glycolytic process	12/502	115/18866	5.68246e-05	0.00124959	0.00098243	NUP205/PKM/NUP210/ENO1/ALDOA/HIF1A/ENO2/PFKFB3/PFKP/FBP1/ALDOB/HKDC1	12
BP	GO:0016051	carbohydrate biosynthetic process	17/502	213/18866	5.89926e-05	0.00129096	0.00101496	G6PD/B4GALT5/ENO1/ALDOA/SLC2A1/ENO2/TKT/FBP1/RBP4/TGFB1/ALDOB/GNMT/PCK1/GYS2/G6PC/B3GNT3/SDS	17
BP	GO:0006757	ATP generation from ADP	12/502	116/18866	6.18803e-05	0.00133458	0.00104925	NUP205/PKM/NUP210/ENO1/ALDOA/HIF1A/ENO2/PFKFB3/PFKP/FBP1/ALDOB/HKDC1	12
BP	GO:0000076	DNA replication checkpoint	5/502	17/18866	6.20724e-05	0.00133458	0.00104925	TOPBP1/ORC1/CDC45/CDC6/CDT1	5
BP	GO:0051382	kinetochore assembly	5/502	17/18866	6.20724e-05	0.00133458	0.00104925	CENPH/CENPF/DLGAP5/CENPA/CENPW	5
BP	GO:0006006	glucose metabolic process	17/502	214/18866	6.25416e-05	0.00133458	0.00104925	DLAT/G6PD/PKM/ENO1/ALDOA/SRC/ENO2/PFKP/PHLDA2/FBP1/RBP4/ALDOB/GNMT/GCGR/PCK1/G6PC/SDS	17
BP	GO:0006735	NADH regeneration	6/502	27/18866	6.33538e-05	0.00133458	0.00104925	PKM/ENO1/ALDOA/ENO2/PFKP/ALDOB	6
BP	GO:0061621	canonical glycolysis	6/502	27/18866	6.33538e-05	0.00133458	0.00104925	PKM/ENO1/ALDOA/ENO2/PFKP/ALDOB	6
BP	GO:0061718	glucose catabolic process to pyruvate	6/502	27/18866	6.33538e-05	0.00133458	0.00104925	PKM/ENO1/ALDOA/ENO2/PFKP/ALDOB	6
BP	GO:1903319	positive regulation of protein maturation	6/502	27/18866	6.33538e-05	0.00133458	0.00104925	ENO1/SRC/SOX4/CLEC3B/MMP14/F12	6
BP	GO:0006631	fatty acid metabolic process	25/502	396/18866	6.47764e-05	0.00135819	0.00106782	MID1IP1/SLC27A5/ELOVL7/APOC1/APOC3/CYP4A22/CYP4A11/PTGES/ACSM2A/APOA5/PON1/PCK1/CYP2A6/SOX9/ACSM2B/APOA1/CYP2C8/CYP4F2/CYP2C9/HAO2/CYP2A7/MFSD2A/ADH4/CYP3A4/ACSL4	25
BP	GO:0010951	negative regulation of endopeptidase activity	19/502	258/18866	6.60865e-05	0.00137925	0.00108437	BIRC5/PTTG1/SRC/ANXA2/MMP9/PAPLN/CD44/SERPINC1/SFN/SPP2/BIRC3/SPINT1/SERPINA11/SERPINE1/C3P1/KNG1/HRG/FETUB/SPINK1	19
BP	GO:0032506	cytokinetic process	7/502	39/18866	6.65616e-05	0.00138276	0.00108714	ANLN/ECT2/KIF23/KIF20A/RACGAP1/CEP55/AURKB	7
BP	GO:0046942	carboxylic acid transport	23/502	350/18866	6.91176e-05	0.00142928	0.0011237	SLC38A1/ABCC1/GLS/MID1IP1/SLC1A5/SLC6A6/SLC2A1/SLC7A1/SLC27A5/SLC10A1/SLC16A3/ITGB1/RGS2/CYP4A11/AGXT/FABP4/SLC6A8/SLC25A47/CYP4F2/MFSD2A/ACSL4/AQP9/THRSP	23
BP	GO:0031145	anaphase-promoting complex-dependent catabolic process	10/502	83/18866	6.94738e-05	0.00143008	0.00112434	BUB1B/MAD2L1/CCNB1/PLK1/CDC20/CDK1/UBE2C/AURKB/PTTG1/AURKA	10
BP	GO:1901568	fatty acid derivative metabolic process	15/502	175/18866	7.11494e-05	0.001454	0.00114314	PPT1/ABCC1/SLC27A5/ELOVL7/CYP4A22/CYP4A11/PTGES/ACSM2A/PON1/CYP2A6/CYP2C8/CYP4F2/CYP2C9/CYP2A7/ACSL4	15
BP	GO:0072521	purine-containing compound metabolic process	28/502	472/18866	7.12807e-05	0.001454	0.00114314	DLAT/NUP205/PPT1/PKM/NUP210/DCK/ENO1/ALDOA/HIF1A/IMPDH1/ENO2/PFKFB3/ELOVL7/PFKP/FBP1/TREM2/TGFB1/ALDOB/GNMT/HKDC1/GLYAT/ACSM2A/SULT1C2/TTR/ACSM2B/G6PC/ACSL4/SULT2A1	28
BP	GO:0016054	organic acid catabolic process	20/502	282/18866	7.22945e-05	0.00146145	0.001149	HMMR/GLS/IL4I1/HPD/CYP4A11/TAT/TGFB1/CD44/AGXT/FTCD/CDO1/UROC1/PON1/PCK1/CYP4F2/HAO2/MFSD2A/SDS/SULT2A1/OTC	20
BP	GO:0046395	carboxylic acid catabolic process	20/502	282/18866	7.22945e-05	0.00146145	0.001149	HMMR/GLS/IL4I1/HPD/CYP4A11/TAT/TGFB1/CD44/AGXT/FTCD/CDO1/UROC1/PON1/PCK1/CYP4F2/HAO2/MFSD2A/SDS/SULT2A1/OTC	20
BP	GO:0061620	glycolytic process through glucose-6-phosphate	6/502	28/18866	7.8832e-05	0.00158649	0.00124731	PKM/ENO1/ALDOA/ENO2/PFKP/ALDOB	6
BP	GO:0007127	meiosis I	12/502	119/18866	7.94462e-05	0.00159175	0.00125144	FANCD2/SGO2/TRIP13/TOP2A/PLK1/RAD54L/SGO1/RAD51/CKS2/CDC25B/PTTG1/AURKA	12
BP	GO:0034375	high-density lipoprotein particle remodeling	5/502	18/18866	8.40729e-05	0.00164783	0.00129553	LCAT/APOC1/APOC3/APOA1/APOA2	5
BP	GO:0034433	steroid esterification	5/502	18/18866	8.40729e-05	0.00164783	0.00129553	LCAT/APOC1/APOA5/APOA1/APOA2	5
BP	GO:0034434	sterol esterification	5/502	18/18866	8.40729e-05	0.00164783	0.00129553	LCAT/APOC1/APOA5/APOA1/APOA2	5
BP	GO:0034435	cholesterol esterification	5/502	18/18866	8.40729e-05	0.00164783	0.00129553	LCAT/APOC1/APOA5/APOA1/APOA2	5
BP	GO:0060192	negative regulation of lipase activity	5/502	18/18866	8.40729e-05	0.00164783	0.00129553	RGS2/APOC1/APOC3/APOA1/APOA2	5
BP	GO:0030388	fructose 1,6-bisphosphate metabolic process	4/502	10/18866	9.15678e-05	0.00178696	0.00140492	ALDOA/PFKP/FBP1/ALDOB	4
BP	GO:0002495	antigen processing and presentation of peptide antigen via MHC class II	11/502	103/18866	9.31993e-05	0.00181096	0.00142378	KIF2A/KIF23/KIF2C/RACGAP1/KIF4A/KIF11/KIF15/KIF18A/SEC24C/TREM2/AP1M2	11
BP	GO:0019835	cytolysis	6/502	29/18866	9.71788e-05	0.00187214	0.00147189	MMD/TGFB1/C6/HRG/LYZ/CFHR1	6
BP	GO:0061615	glycolytic process through fructose-6-phosphate	6/502	29/18866	9.71788e-05	0.00187214	0.00147189	PKM/ENO1/ALDOA/ENO2/PFKP/ALDOB	6
BP	GO:0002504	antigen processing and presentation of peptide or polysaccharide antigen via MHC class II	11/502	104/18866	0.00010177	0.00195225	0.00153487	KIF2A/KIF23/KIF2C/RACGAP1/KIF4A/KIF11/KIF15/KIF18A/SEC24C/TREM2/AP1M2	11
BP	GO:0033627	cell adhesion mediated by integrin	9/502	71/18866	0.000107113	0.00204604	0.0016086	ITGAV/ADAM9/ITGA2/LIF/ITGB1/ITGB4/ICAM1/SERPINE1/HRG	9
BP	GO:0006977	DNA damage response, signal transduction by p53 class mediator resulting in cell cycle arrest	8/502	56/18866	0.000109884	0.00209011	0.00164326	CCNB1/GTSE1/CDK1/CDC25C/SOX4/E2F1/AURKA/SFN	8
BP	GO:0006271	DNA strand elongation involved in DNA replication	5/502	19/18866	0.000111614	0.00211409	0.00166211	GINS1/RFC4/MCM4/MCM3/MCM7	5
BP	GO:0070098	chemokine-mediated signaling pathway	10/502	88/18866	0.000114532	0.00216029	0.00169843	HIF1A/STK39/ROBO1/TREM2/CXCL8/CCL20/CXCL5/CXCL1/CXCL6/CCL16	10
BP	GO:0046031	ADP metabolic process	12/502	124/18866	0.000118291	0.00222153	0.00174658	NUP205/PKM/NUP210/ENO1/ALDOA/HIF1A/ENO2/PFKFB3/PFKP/FBP1/ALDOB/HKDC1	12
BP	GO:0000132	establishment of mitotic spindle orientation	6/502	30/18866	0.000118764	0.00222153	0.00174658	MAD2L1/PLK1/CENPA/NDC80/ARHGEF2/ITGB1	6
BP	GO:0006520	cellular amino acid metabolic process	22/502	340/18866	0.000123655	0.00230346	0.00181099	IARS1/CAD/GLS/PLOD2/IL4I1/HPD/ASNS/PYCR1/TAT/GLYATL1/GNMT/AGXT/FTCD/GLYAT/CDO1/UROC1/CPS1/DPYS/SDS/NQO1/OTC/BHMT	22
BP	GO:0045840	positive regulation of mitotic nuclear division	8/502	57/18866	0.000124888	0.00231685	0.00182152	DLGAP5/NUSAP1/CDCA5/CDT1/UBE2C/AURKB/AURKA/SPHK1	8
BP	GO:0001953	negative regulation of cell-matrix adhesion	7/502	43/18866	0.000127216	0.00235038	0.00184788	RCC2/SRC/CDKN2A/MMP14/MMP12/POSTN/SERPINE1	7
BP	GO:0030330	DNA damage response, signal transduction by p53 class mediator	11/502	107/18866	0.00013163	0.002422	0.00190419	CCNB1/GTSE1/FOXM1/CDK1/CDC25C/SOX4/E2F1/AURKA/NDRG1/CD44/SFN	11
BP	GO:1902806	regulation of cell cycle G1/S phase transition	16/502	206/18866	0.000132828	0.00242775	0.00190871	CCNB1/GTSE1/EZH2/CDC45/PRKDC/CDC6/CDK1/CDK4/CDKN2B/CDC25C/SOX4/FAM83D/CDKN2A/E2F1/AURKA/SFN	16
BP	GO:2000045	regulation of G1/S transition of mitotic cell cycle	15/502	185/18866	0.00013302	0.00242775	0.00190871	CCNB1/GTSE1/EZH2/CDC45/PRKDC/CDC6/CDK1/CDK4/CDKN2B/CDC25C/SOX4/CDKN2A/E2F1/AURKA/SFN	15
BP	GO:0007568	aging	21/502	319/18866	0.000138114	0.00251055	0.0019738	MSH2/CHEK1/RAD54L/FOXM1/PRKDC/HMGA1/CDK1/BAK1/PRKCD/CDKN2B/H2AX/CTSC/AURKB/TYMS/CDKN2A/MMP7/ICAM1/PCK1/SERPINE1/DKK1/NQO1	21
BP	GO:0019369	arachidonic acid metabolic process	8/502	58/18866	0.000141543	0.00256256	0.00201469	CYP4A22/CYP4A11/PTGES/CYP2A6/CYP2C8/CYP4F2/CYP2C9/CYP2A7	8
BP	GO:0007229	integrin-mediated signaling pathway	11/502	108/18866	0.000143111	0.00257572	0.00202504	RCC2/ITGAV/ADAM9/ITGAM/ITGA2/SRC/LAMA5/ITGB1/ITGB4/FLNA/APOA1	11
BP	GO:0034368	protein-lipid complex remodeling	6/502	31/18866	0.000143984	0.00257572	0.00202504	LCAT/APOC1/APOC3/APOA5/APOA1/APOA2	6
BP	GO:0034369	plasma lipoprotein particle remodeling	6/502	31/18866	0.000143984	0.00257572	0.00202504	LCAT/APOC1/APOC3/APOA5/APOA1/APOA2	6
BP	GO:0042542	response to hydrogen peroxide	13/502	146/18866	0.000145652	0.00259525	0.00204039	ECT2/EZH2/CDK1/BAK1/PRKCD/ADAM9/SRC/STK26/SPHK1/PYCR1/HP/COL1A1/NQO1	13
BP	GO:0007160	cell-matrix adhesion	17/502	230/18866	0.000151228	0.002684	0.00211018	RCC2/ITGAV/ADAM9/IQGAP1/ITGA2/SRC/CDKN2A/DDR1/MMP14/MMP12/ITGB1/ITGB4/CD44/POSTN/SGCE/SERPINE1/HRG	17
BP	GO:0006094	gluconeogenesis	10/502	91/18866	0.00015191	0.00268553	0.00211137	ENO1/ALDOA/ENO2/FBP1/RBP4/ALDOB/GNMT/PCK1/G6PC/SDS	10
BP	GO:0060249	anatomical structure homeostasis	27/502	469/18866	0.000156513	0.0027561	0.00216686	NEK2/EXO1/PRKDC/RFC4/RAD51/LPCAT1/PRIM1/FEN1/LAMC1/ALDOA/AURKB/HIF1A/SRC/SLC2A1/STK39/SPP1/RECQL4/ITGB1/INAVA/PKIB/RBP4/AZGP1/SOX9/USH1C/MFSD2A/LYZ/MUC13	27
BP	GO:0043486	histone exchange	8/502	59/18866	0.000159987	0.00280631	0.00220633	CENPH/CENPO/HJURP/CENPA/OIP5/CENPU/CENPM/CENPW	8
BP	GO:0051293	establishment of spindle localization	7/502	45/18866	0.000171122	0.00299	0.00235075	MAD2L1/PLK1/NUSAP1/CENPA/NDC80/ARHGEF2/ITGB1	7
BP	GO:0034367	protein-containing complex remodeling	6/502	32/18866	0.000173263	0.00301571	0.00237097	LCAT/APOC1/APOC3/APOA5/APOA1/APOA2	6
BP	GO:0050994	regulation of lipid catabolic process	8/502	60/18866	0.000180364	0.00312723	0.00245864	PRKCD/CDK4/APOC1/APOC3/APOA5/APOA1/MFSD2A/APOA2	8
BP	GO:0007050	cell cycle arrest	17/502	234/18866	0.000185911	0.00321106	0.00252455	MSH2/CCNB1/PRR11/GTSE1/FOXM1/CDK1/CDK4/CDKN2B/CDC25C/CDKN3/SOX4/CDKN2A/E2F1/AURKA/TGFB1/CXCL8/SFN	17
BP	GO:2000241	regulation of reproductive process	14/502	170/18866	0.000187701	0.0032296	0.00253912	TRIP13/TTK/CDC20/ASPM/LHFPL2/CDC25C/CDC25B/SRC/AURKA/LIF/PHLDA2/SULF1/SOX9/SPINK1	14
BP	GO:1905039	carboxylic acid transmembrane transport	13/502	150/18866	0.000190874	0.00327171	0.00257223	SLC38A1/MID1IP1/SLC1A5/SLC6A6/SLC2A1/SLC7A1/SLC27A5/SLC16A3/ITGB1/RGS2/SLC6A8/AQP9/THRSP	13
BP	GO:0019319	hexose biosynthetic process	10/502	94/18866	0.000199077	0.00339939	0.00267262	ENO1/ALDOA/ENO2/FBP1/RBP4/ALDOB/GNMT/PCK1/G6PC/SDS	10
BP	GO:0009150	purine ribonucleotide metabolic process	24/502	401/18866	0.000202711	0.00341897	0.00268801	DLAT/NUP205/PPT1/PKM/NUP210/ENO1/ALDOA/HIF1A/IMPDH1/ENO2/PFKFB3/ELOVL7/PFKP/FBP1/TREM2/TGFB1/ALDOB/HKDC1/GLYAT/ACSM2A/SULT1C2/ACSM2B/ACSL4/SULT2A1	24
BP	GO:0044242	cellular lipid catabolic process	17/502	236/18866	0.000205719	0.00341897	0.00268801	PPT1/PRKCD/PLBD1/APOC1/APOC3/SPHK1/CYP4A11/APOA5/FABP4/PCK1/APOA1/CPS1/CYP4F2/HAO2/MFSD2A/APOA2/AKR1B10	17
BP	GO:0006069	ethanol oxidation	4/502	12/18866	0.000206867	0.00341897	0.00268801	ADH1C/ADH1B/ADH4/ADH1A	4
BP	GO:0007077	mitotic nuclear envelope disassembly	4/502	12/18866	0.000206867	0.00341897	0.00268801	CCNB1/PLK1/CCNB2/CDK1	4
BP	GO:0010755	regulation of plasminogen activation	4/502	12/18866	0.000206867	0.00341897	0.00268801	ENO1/CLEC3B/F12/SERPINE1	4
BP	GO:0045144	meiotic sister chromatid segregation	4/502	12/18866	0.000206867	0.00341897	0.00268801	BUB1B/BUB1/SGO2/SGO1	4
BP	GO:0051177	meiotic sister chromatid cohesion	4/502	12/18866	0.000206867	0.00341897	0.00268801	BUB1B/BUB1/SGO2/SGO1	4
BP	GO:0070601	centromeric sister chromatid cohesion	4/502	12/18866	0.000206867	0.00341897	0.00268801	BUB1B/BUB1/SGO2/SGO1	4
BP	GO:0042573	retinoic acid metabolic process	6/502	33/18866	0.000207049	0.00341897	0.00268801	SCPEP1/CYP2C8/ADH1C/ADH1B/CYP3A4/ADH1A	6
BP	GO:0001676	long-chain fatty acid metabolic process	11/502	113/18866	0.000214131	0.003523	0.0027698	SLC27A5/CYP4A22/CYP4A11/PTGES/CYP2A6/CYP2C8/CYP4F2/CYP2C9/CYP2A7/CYP3A4/ACSL4	11
BP	GO:0006165	nucleoside diphosphate phosphorylation	12/502	133/18866	0.000229764	0.00376646	0.00296121	NUP205/PKM/NUP210/ENO1/ALDOA/HIF1A/ENO2/PFKFB3/PFKP/FBP1/ALDOB/HKDC1	12
BP	GO:0006067	ethanol metabolic process	5/502	22/18866	0.000236631	0.00386497	0.00303865	ADH1C/ADH1B/ADH4/ADH1A/SULT2A1	5
BP	GO:0015718	monocarboxylic acid transport	14/502	174/18866	0.000239138	0.00389183	0.00305977	MID1IP1/SLC6A6/SLC2A1/SLC27A5/SLC10A1/SLC16A3/CYP4A11/FABP4/SLC6A8/CYP4F2/MFSD2A/ACSL4/AQP9/THRSP	14
BP	GO:0019216	regulation of lipid metabolic process	25/502	431/18866	0.00024269	0.00393541	0.00309404	LPCAT1/PRKCD/CDK4/ATP1A1/MID1IP1/SRC/TXNRD1/TNFRSF21/APOC1/APOC3/SPHK1/CYP4A11/ME1/TGFB1/GOLM1/SEC14L2/APOA5/PCK1/SOX9/APOA1/MFSD2A/APOA2/SULT2A1/HSD17B13/THRSP	25
BP	GO:0061351	neural precursor cell proliferation	13/502	154/18866	0.000247648	0.00400143	0.00314594	MELK/CIP2A/RACGAP1/NAP1L1/SHCBP1/ASPM/ARHGEF2/HIF1A/TRNP1/FLNA/DBN1/SPINT1/MDK	13
BP	GO:0051261	protein depolymerization	11/502	115/18866	0.0002499	0.00402339	0.00316321	KIF2A/KIF2C/TPX2/KIF18A/KIF18B/CKAP2/STMN1/MID1IP1/ARHGEF2/ASPH/CAPG	11
BP	GO:0032886	regulation of microtubule-based process	17/502	240/18866	0.000250914	0.00402534	0.00316474	CHEK1/PLK1/NEK2/TPX2/KIF11/MAPRE1/KIF18A/CCNF/TACC3/CKAP2/SKA3/STMN1/PSRC1/SKA1/MID1IP1/ARHGEF2/AURKA	17
BP	GO:0007062	sister chromatid cohesion	8/502	63/18866	0.000254654	0.00407085	0.00320052	BUB1B/BUB1/SGO2/PLK1/CDC20/SGO1/CDCA5/FEN1	8
BP	GO:1990868	response to chemokine	10/502	97/18866	0.000257977	0.00408146	0.00320886	HIF1A/STK39/ROBO1/TREM2/CXCL8/CCL20/CXCL5/CXCL1/CXCL6/CCL16	10
BP	GO:1990869	cellular response to chemokine	10/502	97/18866	0.000257977	0.00408146	0.00320886	HIF1A/STK39/ROBO1/TREM2/CXCL8/CCL20/CXCL5/CXCL1/CXCL6/CCL16	10
BP	GO:0018105	peptidyl-serine phosphorylation	20/502	310/18866	0.000258033	0.00408146	0.00320886	CCNB1/PLK1/TTK/PRKDC/CDK1/BAK1/CDC7/PRKCD/AURKB/IKBKE/SRC/STK39/AURKA/LIF/PFN2/NCK2/TGFB1/CD44/PCK1/DKK1	20
BP	GO:0032368	regulation of lipid transport	12/502	135/18866	0.000264061	0.00414768	0.00326093	PRKCD/ITGAV/ANXA2/SPP1/APOC1/APOC3/CYP4A11/APOA5/PON1/APOA1/CYP4F2/APOA2	12
BP	GO:0046939	nucleotide phosphorylation	12/502	135/18866	0.000264061	0.00414768	0.00326093	NUP205/PKM/NUP210/ENO1/ALDOA/HIF1A/ENO2/PFKFB3/PFKP/FBP1/ALDOB/HKDC1	12
BP	GO:0009135	purine nucleoside diphosphate metabolic process	12/502	136/18866	0.000282779	0.00441097	0.00346792	NUP205/PKM/NUP210/ENO1/ALDOA/HIF1A/ENO2/PFKFB3/PFKP/FBP1/ALDOB/HKDC1	12
BP	GO:0009179	purine ribonucleoside diphosphate metabolic process	12/502	136/18866	0.000282779	0.00441097	0.00346792	NUP205/PKM/NUP210/ENO1/ALDOA/HIF1A/ENO2/PFKFB3/PFKP/FBP1/ALDOB/HKDC1	12
BP	GO:0006541	glutamine metabolic process	5/502	23/18866	0.000295792	0.00459803	0.003615	CAD/GLS/ASNS/GLYATL1/CPS1	5
BP	GO:1903829	positive regulation of cellular protein localization	21/502	338/18866	0.000303893	0.00470619	0.00370003	ECT2/PLK1/GTSE1/EPB41L2/CDK1/NDC80/CDT1/STX3/PRKCD/IQGAP1/ITGAM/SRC/E2F1/LIF/GLIS2/ITGB1/FLNA/TREM2/TGFB1/SFN/AGR2	21
BP	GO:0019886	antigen processing and presentation of exogenous peptide antigen via MHC class II	10/502	99/18866	0.000304837	0.00470619	0.00370003	KIF2A/KIF23/KIF2C/RACGAP1/KIF4A/KIF11/KIF15/KIF18A/SEC24C/AP1M2	10
BP	GO:0006805	xenobiotic metabolic process	11/502	118/18866	0.00031294	0.00479842	0.00377254	ARNT2/GLYAT/UGT2B11/CYP2A6/ACSM2B/CYP2C8/AKR7A3/CYP2C9/CYP2A7/CYP3A4/NQO1	11
BP	GO:0007569	cell aging	11/502	118/18866	0.00031294	0.00479842	0.00377254	CHEK1/FOXM1/PRKDC/HMGA1/CDK1/PRKCD/CDKN2B/H2AX/CDKN2A/ICAM1/SERPINE1	11
BP	GO:0016049	cell growth	27/502	490/18866	0.000314912	0.00481229	0.00378344	G6PD/PPT1/PLXNA1/LIMK1/ENO1/PSRC1/WASF1/CLSTN1/IQGAP1/CDKN2A/SPP1/AURKA/DDR1/MMP14/ITGB1/RGS2/FBP1/SPHK1/DBN1/NRCAM/TGFB1/SFN/POSTN/SOX9/HRG/S100A9/MFSD2A	27
BP	GO:0009142	nucleoside triphosphate biosynthetic process	9/502	82/18866	0.000325685	0.0049601	0.00389965	UCK2/CAD/PKM/ENO1/ALDOA/TYMS/IMPDH1/TREM2/TGFB1	9
BP	GO:1901293	nucleoside phosphate biosynthetic process	18/502	269/18866	0.000334497	0.0050641	0.00398142	DLAT/UCK2/CAD/PPT1/RRM2/PKM/DCK/ENO1/ALDOA/TYMS/IMPDH1/TK1/ASPDH/ELOVL7/TREM2/ME1/TGFB1/ACSL4	18
BP	GO:0052547	regulation of peptidase activity	26/502	466/18866	0.000334761	0.0050641	0.00398142	BAK1/BIRC5/PTTG1/SRC/ANXA2/EGLN3/ROBO1/MMP9/ASPH/PAPLN/CD44/CLDN4/SERPINC1/SFN/SPP2/BIRC3/SPINT1/SERPINA11/SERPINE1/C3P1/KNG1/HRG/S100A9/FETUB/SPINK1/GPC3	26
BP	GO:0006007	glucose catabolic process	6/502	36/18866	0.000340354	0.00511439	0.00402096	PKM/ENO1/ALDOA/ENO2/PFKP/ALDOB	6
BP	GO:0051294	establishment of spindle orientation	6/502	36/18866	0.000340354	0.00511439	0.00402096	MAD2L1/PLK1/CENPA/NDC80/ARHGEF2/ITGB1	6
BP	GO:0009185	ribonucleoside diphosphate metabolic process	12/502	139/18866	0.000345835	0.00517948	0.00407213	NUP205/PKM/NUP210/ENO1/ALDOA/HIF1A/ENO2/PFKFB3/PFKP/FBP1/ALDOB/HKDC1	12
BP	GO:0006163	purine nucleotide metabolic process	25/502	442/18866	0.000354106	0.00528579	0.00415572	DLAT/NUP205/PPT1/PKM/NUP210/DCK/ENO1/ALDOA/HIF1A/IMPDH1/ENO2/PFKFB3/ELOVL7/PFKP/FBP1/TREM2/TGFB1/ALDOB/HKDC1/GLYAT/ACSM2A/SULT1C2/ACSM2B/ACSL4/SULT2A1	25
BP	GO:0048145	regulation of fibroblast proliferation	9/502	83/18866	0.000356846	0.00530912	0.00417405	CCNB1/CCNA2/PRKDC/CDC6/CDK4/ANXA2/E2F1/SPHK1/S100A6	9
BP	GO:0042738	exogenous drug catabolic process	5/502	24/18866	0.000365519	0.00542027	0.00426144	CYP2A6/CYP2C8/CYP2C9/CYP2A7/CYP3A4	5
BP	GO:0071827	plasma lipoprotein particle organization	7/502	51/18866	0.000380548	0.00562463	0.00442211	LCAT/APOC1/APOC3/APOA5/APOA1/MFSD2A/APOA2	7
BP	GO:0022600	digestive system process	10/502	102/18866	0.000388315	0.00572023	0.00449727	STK39/GCNT3/INAVA/RBP4/MOGAT2/APOA5/SOX9/APOA1/APOA2/MUC13	10
BP	GO:0048144	fibroblast proliferation	9/502	84/18866	0.000390426	0.00572023	0.00449727	CCNB1/CCNA2/PRKDC/CDC6/CDK4/ANXA2/E2F1/SPHK1/S100A6	9
BP	GO:0001889	liver development	12/502	141/18866	0.000394173	0.00572023	0.00449727	CAD/EZH2/PKM/TYMS/ITGA2/AURKA/ASNS/PCK1/SOX9/CPS1/MDK/OTC	12
BP	GO:0007100	mitotic centrosome separation	4/502	14/18866	0.000400975	0.00572023	0.00449727	CHEK1/NEK2/KIF11/AURKA	4
BP	GO:0007135	meiosis II	4/502	14/18866	0.000400975	0.00572023	0.00449727	BUB1B/BUB1/SGO2/SGO1	4
BP	GO:0010248	establishment or maintenance of transmembrane electrochemical gradient	4/502	14/18866	0.000400975	0.00572023	0.00449727	BAK1/ATP1B3/ATP1A1/SLC22A1	4
BP	GO:0010872	regulation of cholesterol esterification	4/502	14/18866	0.000400975	0.00572023	0.00449727	APOC1/APOA5/APOA1/APOA2	4
BP	GO:0061983	meiosis II cell cycle process	4/502	14/18866	0.000400975	0.00572023	0.00449727	BUB1B/BUB1/SGO2/SGO1	4
BP	GO:0090231	regulation of spindle checkpoint	4/502	14/18866	0.000400975	0.00572023	0.00449727	MAD2L1/CCNB1/NDC80/CDT1	4
BP	GO:0090266	regulation of mitotic cell cycle spindle assembly checkpoint	4/502	14/18866	0.000400975	0.00572023	0.00449727	MAD2L1/CCNB1/NDC80/CDT1	4
BP	GO:1903504	regulation of mitotic spindle checkpoint	4/502	14/18866	0.000400975	0.00572023	0.00449727	MAD2L1/CCNB1/NDC80/CDT1	4
BP	GO:0009636	response to toxic substance	17/502	250/18866	0.000403432	0.00573713	0.00451056	CCNB1/CDK1/BAK1/RAD51/CDK4/TYMS/TXNRD1/ASNS/HP/GLYAT/PON1/CPS1/AKR7A3/S100A9/ADH4/NQO1/AKR1B10	17
BP	GO:0070482	response to oxygen levels	23/502	396/18866	0.000417719	0.00592163	0.00465562	CCNB1/CCNA2/PKM/VHL/CDK4/ENO1/HIF1A/ITGA2/SRC/PLOD2/SLC2A1/EGLN3/ARNT2/E2F1/MMP14/NDRG1/CA9/ANG/ICAM1/CD24/POSTN/PCK1/COL1A1	23
BP	GO:0031667	response to nutrient levels	26/502	473/18866	0.000419777	0.00593214	0.00466388	G6PD/CAD/PKM/CDKN2B/TYMS/ITGA2/SRC/SLC2A1/SPP1/STK26/ASNS/MMP7/ICAM1/SERPINC1/GCGR/POSTN/PON1/PCK1/APOA1/CPS1/G6PC/MFSD2A/COL1A1/ACSL4/NQO1/OTC	26
BP	GO:0031110	regulation of microtubule polymerization or depolymerization	9/502	85/18866	0.000426566	0.00600925	0.0047245	TPX2/MAPRE1/CKAP2/SKA3/STMN1/PSRC1/SKA1/MID1IP1/ARHGEF2	9
BP	GO:0051445	regulation of meiotic cell cycle	7/502	52/18866	0.000429806	0.00603603	0.00474556	TRIP13/TTK/CDC20/ASPM/CDC25C/CDC25B/LIF	7
BP	GO:0010812	negative regulation of cell-substrate adhesion	8/502	68/18866	0.000432875	0.00606025	0.0047646	RCC2/SRC/CDKN2A/MMP14/MMP12/POSTN/SERPINE1/COL1A1	8
BP	GO:0010954	positive regulation of protein processing	5/502	25/18866	0.000446985	0.00623842	0.00490467	ENO1/SRC/CLEC3B/MMP14/F12	5
BP	GO:0046890	regulation of lipid biosynthetic process	15/502	207/18866	0.000449331	0.0062518	0.0049152	LPCAT1/PRKCD/CDK4/ATP1A1/MID1IP1/APOC1/APOC3/SPHK1/SEC14L2/APOA5/PCK1/APOA1/MFSD2A/HSD17B13/THRSP	15
BP	GO:1901606	alpha-amino acid catabolic process	10/502	104/18866	0.000453907	0.00629604	0.00494998	GLS/IL4I1/HPD/TAT/AGXT/FTCD/CDO1/UROC1/SDS/OTC	10
BP	GO:0031960	response to corticosteroid	13/502	164/18866	0.000456094	0.00630697	0.00495857	CAD/ADAM9/TYMS/SRC/ICAM1/TAT/AGXT/CDO1/PCK1/CPS1/MDK/APOA2/COL1A1	13
BP	GO:0061008	hepaticobiliary system development	12/502	144/18866	0.000477314	0.00655567	0.0051541	CAD/EZH2/PKM/TYMS/ITGA2/AURKA/ASNS/PCK1/SOX9/CPS1/MDK/OTC	12
BP	GO:0007162	negative regulation of cell adhesion	19/502	301/18866	0.000478039	0.00655567	0.0051541	RCC2/PLXNA1/PRKCD/DLG5/SRC/CDKN2A/MMP14/TNFRSF21/MMP12/FOXJ1/TGFB1/POSTN/APOA1/SERPINE1/KNG1/HRG/MDK/COL1A1/EPCAM	19
BP	GO:1903317	regulation of protein maturation	8/502	69/18866	0.000478442	0.00655567	0.0051541	ENO1/SRC/SOX4/CLEC3B/MMP14/BIRC3/F12/SERPINE1	8
BP	GO:0006959	humoral immune response	22/502	377/18866	0.000519705	0.00709949	0.00558165	EXO1/TNFRSF21/HPX/ANG/FOXJ1/TREM2/MASP2/CXCL8/CFHR4/CXCL5/C6/CXCL1/HRG/CXCL6/S100A9/PGLYRP2/LYZ/IGHV4-39/CFHR1/IGHV1-18/IGHV3-23/IGHG1	22
BP	GO:0034446	substrate adhesion-dependent cell spreading	10/502	106/18866	0.000528446	0.0071611	0.00563009	RCC2/ITGAV/LAMC1/SRC/LAMA5/LAMB1/FLNA/POSTN/APOA1/MDK	10
BP	GO:0071156	regulation of cell cycle arrest	10/502	106/18866	0.000528446	0.0071611	0.00563009	CCNB1/GTSE1/FOXM1/CDK1/CDK4/CDC25C/SOX4/E2F1/AURKA/SFN	10
BP	GO:0006656	phosphatidylcholine biosynthetic process	6/502	39/18866	0.000532949	0.0071611	0.00563009	LPCAT1/LCAT/SLC44A3/APOA1/MFSD2A/APOA2	6
BP	GO:0030866	cortical actin cytoskeleton organization	6/502	39/18866	0.000532949	0.0071611	0.00563009	ANLN/ECT2/KIF23/RACGAP1/EPB41L2/FMNL2	6
BP	GO:0031111	negative regulation of microtubule polymerization or depolymerization	6/502	39/18866	0.000532949	0.0071611	0.00563009	TPX2/MAPRE1/CKAP2/STMN1/MID1IP1/ARHGEF2	6
BP	GO:0006000	fructose metabolic process	4/502	15/18866	0.000535335	0.0071611	0.00563009	ALDOA/PFKFB3/FBP1/ALDOB	4
BP	GO:0051299	centrosome separation	4/502	15/18866	0.000535335	0.0071611	0.00563009	CHEK1/NEK2/KIF11/AURKA	4
BP	GO:0022616	DNA strand elongation	5/502	26/18866	0.00054141	0.00719963	0.00566038	GINS1/RFC4/MCM4/MCM3/MCM7	5
BP	GO:0042737	drug catabolic process	5/502	26/18866	0.00054141	0.00719963	0.00566038	CYP2A6/CYP2C8/CYP2C9/CYP2A7/CYP3A4	5
BP	GO:0009201	ribonucleoside triphosphate biosynthetic process	8/502	71/18866	0.000581244	0.00768401	0.0060412	UCK2/CAD/PKM/ENO1/ALDOA/IMPDH1/TREM2/TGFB1	8
BP	GO:0051785	positive regulation of nuclear division	8/502	71/18866	0.000581244	0.00768401	0.0060412	DLGAP5/NUSAP1/CDCA5/CDT1/UBE2C/AURKB/AURKA/SPHK1	8
BP	GO:0036297	interstrand cross-link repair	7/502	55/18866	0.000608765	0.00797765	0.00627207	FANCD2/MCM8/USP1/FANCI/UBE2T/RAD51/RAD51AP1	7
BP	GO:0050819	negative regulation of coagulation	7/502	55/18866	0.000608765	0.00797765	0.00627207	PRKCD/ANXA2/ANXA5/F12/SERPINE1/KNG1/HRG	7
BP	GO:0071825	protein-lipid complex subunit organization	7/502	55/18866	0.000608765	0.00797765	0.00627207	LCAT/APOC1/APOC3/APOA5/APOA1/MFSD2A/APOA2	7
BP	GO:0032467	positive regulation of cytokinesis	6/502	40/18866	0.000613084	0.00801097	0.00629826	ECT2/KIF23/RACGAP1/CDC6/AURKB/CDC25B	6
BP	GO:0052548	regulation of endopeptidase activity	24/502	434/18866	0.000635525	0.00828019	0.00650992	BAK1/BIRC5/PTTG1/SRC/ANXA2/EGLN3/ROBO1/MMP9/ASPH/PAPLN/CD44/SERPINC1/SFN/SPP2/BIRC3/SPINT1/SERPINA11/SERPINE1/C3P1/KNG1/HRG/S100A9/FETUB/SPINK1	24
BP	GO:0018209	peptidyl-serine modification	20/502	333/18866	0.00064369	0.0083624	0.00657456	CCNB1/PLK1/TTK/PRKDC/CDK1/BAK1/CDC7/PRKCD/AURKB/IKBKE/SRC/STK39/AURKA/LIF/PFN2/NCK2/TGFB1/CD44/PCK1/DKK1	20
BP	GO:0001556	oocyte maturation	5/502	27/18866	0.000650059	0.00839675	0.00660156	TRIP13/CCNB1/CDC25B/AURKA/ANG	5
BP	GO:0006706	steroid catabolic process	5/502	27/18866	0.000650059	0.00839675	0.00660156	SPP1/HSD17B6/CYP3A4/SULT2A1/HSD11B1	5
BP	GO:0001666	response to hypoxia	21/502	359/18866	0.000669849	0.00860807	0.00676771	CCNB1/CCNA2/PKM/VHL/ENO1/HIF1A/ITGA2/SRC/PLOD2/SLC2A1/EGLN3/ARNT2/E2F1/MMP14/NDRG1/CA9/ANG/ICAM1/CD24/POSTN/PCK1	21
BP	GO:0002576	platelet degranulation	11/502	129/18866	0.000670238	0.00860807	0.00676771	LHFPL2/ALDOA/CLEC3B/ANXA5/FLNA/TGFB1/SPP2/APOA1/SERPINE1/KNG1/HRG	11
BP	GO:0007584	response to nutrient	13/502	171/18866	0.000677851	0.00865653	0.0068058	PKM/CDKN2B/TYMS/ITGA2/SPP1/SERPINC1/GCGR/POSTN/APOA1/COL1A1/ACSL4/NQO1/OTC	13
BP	GO:1905952	regulation of lipid localization	13/502	171/18866	0.000677851	0.00865653	0.0068058	PRKCD/ITGAV/IKBKE/ANXA2/SPP1/APOC1/APOC3/CYP4A11/APOA5/PON1/APOA1/CYP4F2/APOA2	13
BP	GO:0006206	pyrimidine nucleobase metabolic process	4/502	16/18866	0.00069885	0.00874521	0.00687552	CAD/TYMS/CPS1/DPYS	4
BP	GO:0030397	membrane disassembly	4/502	16/18866	0.00069885	0.00874521	0.00687552	CCNB1/PLK1/CCNB2/CDK1	4
BP	GO:0034380	high-density lipoprotein particle assembly	4/502	16/18866	0.00069885	0.00874521	0.00687552	LCAT/APOA5/APOA1/APOA2	4
BP	GO:0046134	pyrimidine nucleoside biosynthetic process	4/502	16/18866	0.00069885	0.00874521	0.00687552	UCK2/CAD/DCK/TK1	4
BP	GO:0051081	nuclear envelope disassembly	4/502	16/18866	0.00069885	0.00874521	0.00687552	CCNB1/PLK1/CCNB2/CDK1	4
BP	GO:2001224	positive regulation of neuron migration	4/502	16/18866	0.00069885	0.00874521	0.00687552	ARHGEF2/FLNA/MDK/RELN	4
BP	GO:0006734	NADH metabolic process	6/502	41/18866	0.000702255	0.00874521	0.00687552	PKM/ENO1/ALDOA/ENO2/PFKP/ALDOB	6
BP	GO:0070317	negative regulation of G0 to G1 transition	6/502	41/18866	0.000702255	0.00874521	0.00687552	CHEK1/EZH2/RRM2/CDC7/RAD51/E2F1	6
BP	GO:0072528	pyrimidine-containing compound biosynthetic process	6/502	41/18866	0.000702255	0.00874521	0.00687552	UCK2/CAD/DCK/TYMS/TK1/CPS1	6
BP	GO:0048477	oogenesis	9/502	91/18866	0.000705788	0.00876499	0.00689108	TRIP13/CCNB1/ASPM/CDC25B/SRC/PAQR5/AURKA/ANG/MDK	9
BP	GO:0046390	ribose phosphate biosynthetic process	14/502	194/18866	0.000717549	0.00886222	0.00696752	DLAT/UCK2/G6PD/CAD/PPT1/PKM/ENO1/ALDOA/IMPDH1/TKT/ELOVL7/TREM2/TGFB1/ACSL4	14
BP	GO:0048002	antigen processing and presentation of peptide antigen	14/502	194/18866	0.000717549	0.00886222	0.00696752	KIF2A/KIF23/KIF2C/RACGAP1/KIF4A/KIF11/KIF15/KIF18A/ITGAV/NCF2/SEC24C/TREM2/AZGP1/AP1M2	14
BP	GO:0010810	regulation of cell-substrate adhesion	15/502	217/18866	0.000734177	0.00904281	0.0071095	RCC2/IQGAP1/SRC/CDKN2A/DDR1/MMP14/MMP12/FLNA/POSTN/APOA1/SERPINE1/AGR2/HRG/MDK/COL1A1	15
BP	GO:0006633	fatty acid biosynthetic process	13/502	173/18866	0.0007558	0.00928378	0.00729895	MID1IP1/ELOVL7/APOC1/APOC3/CYP4A11/PTGES/ACSM2A/APOA5/ACSM2B/APOA1/CYP2C8/CYP2C9/CYP3A4	13
BP	GO:0009074	aromatic amino acid family catabolic process	5/502	28/18866	0.000774239	0.00945872	0.00743649	IL4I1/HPD/TAT/FTCD/UROC1	5
BP	GO:0071168	protein localization to chromatin	5/502	28/18866	0.000774239	0.00945872	0.00743649	MSH2/PLK1/MCM8/EZH2/CDCA5	5
BP	GO:0097193	intrinsic apoptotic signaling pathway	18/502	290/18866	0.000810941	0.00987938	0.00776722	MELK/MSH2/PRKDC/BAK1/PRKCD/ENO1/ARHGEF2/IKBKE/HIF1A/SRC/BMF/E2F1/MMP9/NCK2/CD44/SFN/CD24/S100A9	18
BP	GO:0009165	nucleotide biosynthetic process	17/502	266/18866	0.000813055	0.00987938	0.00776722	DLAT/UCK2/CAD/PPT1/RRM2/PKM/DCK/ENO1/ALDOA/TYMS/IMPDH1/ASPDH/ELOVL7/TREM2/ME1/TGFB1/ACSL4	17
BP	GO:0014909	smooth muscle cell migration	9/502	93/18866	0.000826639	0.0100174	0.00787576	PLXNA1/IQGAP1/ITGA2/SRC/DDR1/S100A11/POSTN/SERPINE1/MDK	9
BP	GO:0010038	response to metal ion	21/502	366/18866	0.000856869	0.0103559	0.00814188	ECT2/G6PD/CCNB1/CDK1/CDK4/ADAM9/SLC41A1/IQGAP1/HIF1A/ITPR3/MMP9/NDRG1/FBP1/ICAM1/TAT/PTGES/FABP4/CPS1/NQO1/AQP9/OTC	21
BP	GO:0072001	renal system development	18/502	292/18866	0.000877527	0.0105773	0.00831588	CENPF/IQGAP1/DLG5/SOX4/GCNT3/LAMA5/LIF/MMP9/GLIS2/SULF1/RBP4/CYP4A22/FOXJ1/CYP4A11/CD24/SOX9/EPCAM/GPC3	18
BP	GO:0015850	organic hydroxy compound transport	17/502	268/18866	0.000883301	0.0106185	0.00834828	GRAMD1A/ANXA2/SPP1/SLC27A5/SLC10A1/SLC16A3/LCAT/APOC1/SLC22A1/APOC3/RBP4/APOA5/PON1/SLC29A4/APOA1/APOA2/AQP9	17
BP	GO:0007096	regulation of exit from mitosis	4/502	17/18866	0.000894781	0.0107279	0.00843429	ANLN/CDCA5/KNTC1/UBE2C	4
BP	GO:0009132	nucleoside diphosphate metabolic process	12/502	155/18866	0.000919426	0.0109941	0.0086436	NUP205/PKM/NUP210/ENO1/ALDOA/HIF1A/ENO2/PFKFB3/PFKP/FBP1/ALDOB/HKDC1	12
BP	GO:0045861	negative regulation of proteolysis	21/502	369/18866	0.000949877	0.0113282	0.00890625	PBK/BIRC5/PTTG1/SRC/ANXA2/MMP9/PAPLN/CD44/SERPINC1/SFN/SPP2/BIRC3/SPINT1/SERPINA11/SERPINE1/C3P1/KNG1/HRG/FETUB/SPINK1/GPC3	21
BP	GO:0016485	protein processing	15/502	223/18866	0.000969641	0.0115334	0.00906758	BAK1/ENO1/SRC/CLEC3B/MMP14/ASPH/F9/HPR/HP/BIRC3/BACE2/HJV/F12/SERPINE1/HGFAC	15
BP	GO:0071902	positive regulation of protein serine/threonine kinase activity	20/502	345/18866	0.000995631	0.0118113	0.00928612	CCNB1/INCENP/EZH2/CDC6/CDK1/IQGAP3/PBK/ADAM9/PSRC1/CKS2/IQGAP1/SRC/STK39/ROBO1/INAVA/TGFB1/CD24/DUSP9/DKK1/SAA1	20
BP	GO:0036293	response to decreased oxygen levels	21/502	371/18866	0.0010166	0.0120285	0.00945684	CCNB1/CCNA2/PKM/VHL/ENO1/HIF1A/ITGA2/SRC/PLOD2/SLC2A1/EGLN3/ARNT2/E2F1/MMP14/NDRG1/CA9/ANG/ICAM1/CD24/POSTN/PCK1	21
BP	GO:0009124	nucleoside monophosphate biosynthetic process	6/502	44/18866	0.00103082	0.0121648	0.00956401	UCK2/CAD/DCK/TYMS/IMPDH1/TK1	6
BP	GO:0031023	microtubule organizing center organization	11/502	136/18866	0.00103935	0.0122333	0.00961791	CHEK1/PLK1/NEK2/KIF11/CCNF/SGO1/CDK1/NDC80/PCLAF/AURKA/FOXJ1	11
BP	GO:0007597	blood coagulation, intrinsic pathway	4/502	18/18866	0.00112641	0.0132236	0.0103965	F9/SERPINC1/F12/KNG1	4
BP	GO:0018107	peptidyl-threonine phosphorylation	10/502	117/18866	0.00114236	0.013376	0.0105163	CHEK1/PLK1/CAD/TTK/PRKDC/CDK1/PRKCD/STK39/SPHK1/TGFB1	10
BP	GO:0070316	regulation of G0 to G1 transition	6/502	45/18866	0.00116308	0.0135834	0.0106793	CHEK1/EZH2/RRM2/CDC7/RAD51/E2F1	6
BP	GO:0071260	cellular response to mechanical stimulus	8/502	79/18866	0.00118486	0.0138019	0.0108511	CHEK1/BAK1/ATP1A1/ITGA2/SLC2A1/MMP7/SOX9/COL1A1	8
BP	GO:0021987	cerebral cortex development	10/502	118/18866	0.00121916	0.0141649	0.0111365	ASPM/TACC3/H2AX/HIF1A/SLC2A1/ROBO1/LAMB1/FLNA/MDK/RELN	10
BP	GO:0045737	positive regulation of cyclin-dependent protein serine/threonine kinase activity	5/502	31/18866	0.00125356	0.0145271	0.0114213	CCNB1/CDC6/PSRC1/CKS2/SRC	5
BP	GO:0045023	G0 to G1 transition	6/502	46/18866	0.00130796	0.0151186	0.0118864	CHEK1/EZH2/RRM2/CDC7/RAD51/E2F1	6
BP	GO:0006898	receptor-mediated endocytosis	19/502	328/18866	0.00133083	0.0153437	0.0120633	PPT1/FNBP1L/WASF1/ITGAM/ANXA2/HPX/ITGB1/APOC1/APOC3/HPR/HP/CXCL8/APOA5/APOA1/SERPINE1/DKK1/IGHV4-39/SAA1/IGHV3-23	19
BP	GO:0050769	positive regulation of neurogenesis	25/502	485/18866	0.00133658	0.0153707	0.0120845	ECT2/NAP1L1/EZH2/ASPM/PLXNA1/MMD/LIMK1/IQGAP1/DLG5/ARHGEF2/HIF1A/ROBO1/E2F1/LIF/FLNA/RGS2/DBN1/NRCAM/TREM2/TGFB1/SPINT1/MDK/S100A9/RELN/DKK1	25
BP	GO:0070301	cellular response to hydrogen peroxide	9/502	100/18866	0.00138875	0.01593	0.0125242	ECT2/EZH2/CDK1/PRKCD/SRC/STK26/SPHK1/PYCR1/NQO1	9
BP	GO:0071158	positive regulation of cell cycle arrest	8/502	81/18866	0.00139496	0.0159606	0.0125483	CCNB1/GTSE1/CDK1/CDC25C/SOX4/E2F1/AURKA/SFN	8
BP	GO:0019882	antigen processing and presentation	15/502	232/18866	0.00144068	0.016442	0.0129268	KIF2A/KIF23/KIF2C/RACGAP1/KIF4A/KIF11/KIF15/KIF18A/ITGAV/NCF2/SEC24C/ICAM1/TREM2/AZGP1/AP1M2	15
BP	GO:1901976	regulation of cell cycle checkpoint	5/502	32/18866	0.00145362	0.0165478	0.0130099	MAD2L1/CCNB1/NDC80/CDT1/WDR76	5
BP	GO:0014075	response to amine	6/502	47/18866	0.00146621	0.0166491	0.0130896	CAD/CDK1/ITGA2/RGS2/ICAM1/CPS1	6
BP	GO:0009612	response to mechanical stimulus	14/502	209/18866	0.00147117	0.0166634	0.0131009	CHEK1/CCNB1/BAK1/ATP1A1/ITGA2/SRC/SLC2A1/MMP14/ASNS/MMP7/POSTN/SOX9/MDK/COL1A1	14
BP	GO:0015908	fatty acid transport	9/502	101/18866	0.00148953	0.016787	0.013198	MID1IP1/SLC2A1/SLC27A5/CYP4A11/FABP4/CYP4F2/MFSD2A/ACSL4/THRSP	9
BP	GO:0042632	cholesterol homeostasis	9/502	101/18866	0.00148953	0.016787	0.013198	LCAT/APOC3/CD24/APOA5/FABP4/APOA1/NR1I3/G6PC/APOA2	9
BP	GO:0022617	extracellular matrix disassembly	8/502	82/18866	0.00151056	0.0169815	0.0133509	LAMC1/DDR1/MMP14/MMP12/MMP9/MMP7/TGFB1/CD44	8
BP	GO:0042063	gliogenesis	18/502	307/18866	0.00154305	0.0173037	0.0136042	EZH2/CDK1/B4GALT5/SOX4/E2F1/LIF/MMP14/TNFRSF21/NDRG1/LAMB1/TREM2/TGFB1/SPINT1/BACE2/SOX9/MDK/S100A9/RELN	18
BP	GO:0006690	icosanoid metabolic process	10/502	122/18866	0.00156963	0.017558	0.0138042	ABCC1/CYP4A22/CYP4A11/PTGES/PON1/CYP2A6/CYP2C8/CYP4F2/CYP2C9/CYP2A7	10
BP	GO:0001822	kidney development	17/502	283/18866	0.0015947	0.0177659	0.0139676	CENPF/IQGAP1/DLG5/SOX4/GCNT3/LAMA5/LIF/MMP9/GLIS2/SULF1/CYP4A22/FOXJ1/CYP4A11/CD24/SOX9/EPCAM/GPC3	17
BP	GO:0055092	sterol homeostasis	9/502	102/18866	0.00159609	0.0177659	0.0139676	LCAT/APOC3/CD24/APOA5/FABP4/APOA1/NR1I3/G6PC/APOA2	9
BP	GO:0043393	regulation of protein binding	14/502	211/18866	0.00160927	0.0178684	0.0140482	PLK1/MAPRE1/PRKCD/STMN1/AURKB/SRC/ANXA2/AURKA/MMP9/PHLDA2/CTHRC1/BAMBI/DKK1/CFHR1	14
BP	GO:0000302	response to reactive oxygen species	15/502	235/18866	0.00163513	0.0180171	0.0141651	ECT2/EZH2/CCNA2/CDK1/BAK1/PRKCD/ADAM9/SRC/STK26/MMP9/SPHK1/PYCR1/HP/COL1A1/NQO1	15
BP	GO:0014911	positive regulation of smooth muscle cell migration	6/502	48/18866	0.00163864	0.0180171	0.0141651	IQGAP1/ITGA2/SRC/S100A11/POSTN/MDK	6
BP	GO:0046461	neutral lipid catabolic process	6/502	48/18866	0.00163864	0.0180171	0.0141651	APOC3/APOA5/FABP4/APOA1/CPS1/APOA2	6
BP	GO:0046464	acylglycerol catabolic process	6/502	48/18866	0.00163864	0.0180171	0.0141651	APOC3/APOA5/FABP4/APOA1/CPS1/APOA2	6
BP	GO:0010212	response to ionizing radiation	11/502	144/18866	0.00165186	0.0181182	0.0142446	ECT2/FANCD2/MSH2/TOPBP1/RAD54L/PRKDC/BAK1/RAD51/RAD51AP1/H2AX/ICAM1	11
BP	GO:0062197	cellular response to chemical stress	20/502	360/18866	0.00165764	0.0181375	0.0142598	ECT2/FANCD2/MELK/G6PD/EZH2/CCNA2/CDK1/PRKCD/ARHGEF2/HIF1A/SRC/SLC2A1/STK39/TXNRD1/STK26/MMP9/NCF2/SPHK1/PYCR1/NQO1	20
BP	GO:0030593	neutrophil chemotaxis	9/502	103/18866	0.0017087	0.0186058	0.014628	CXCL8/CCL20/CXCL5/CXCL1/MDK/CXCL6/S100A9/CCL16/SAA1	9
BP	GO:1901570	fatty acid derivative biosynthetic process	9/502	103/18866	0.0017087	0.0186058	0.014628	PPT1/SLC27A5/ELOVL7/CYP4A22/CYP4A11/PTGES/CYP2C8/CYP2C9/ACSL4	9
BP	GO:0009063	cellular amino acid catabolic process	10/502	124/18866	0.00177324	0.0192158	0.0151075	GLS/IL4I1/HPD/TAT/AGXT/FTCD/CDO1/UROC1/SDS/OTC	10
BP	GO:0051101	regulation of DNA binding	10/502	124/18866	0.00177324	0.0192158	0.0151075	NEK2/HJURP/CDCA5/CDT1/HMGB2/ITGA2/E2F1/LIF/MMP9/TGFB1	10
BP	GO:0046824	positive regulation of nucleocytoplasmic transport	7/502	66/18866	0.00181861	0.0196601	0.0154569	ECT2/GTSE1/CDK1/PRKCD/FLNA/TGFB1/SFN	7
BP	GO:0043687	post-translational protein modification	20/502	363/18866	0.00182742	0.0197081	0.0154946	CCNF/CALU/DTL/VHL/CHML/LAMC1/HIF1A/SPP1/TMEM132A/LAMB1/GOLM1/SERPINC1/SPP2/APOA5/APOA1/UBD/KNG1/APOA2/AFP/GPC3	20
BP	GO:0001952	regulation of cell-matrix adhesion	10/502	125/18866	0.00188277	0.0202084	0.0158879	RCC2/IQGAP1/SRC/CDKN2A/DDR1/MMP14/MMP12/POSTN/SERPINE1/HRG	10
BP	GO:0007098	centrosome cycle	10/502	125/18866	0.00188277	0.0202084	0.0158879	CHEK1/PLK1/NEK2/KIF11/CCNF/SGO1/CDK1/NDC80/PCLAF/AURKA	10
BP	GO:0050730	regulation of peptidyl-tyrosine phosphorylation	16/502	263/18866	0.00190262	0.0203339	0.0159866	NCAPG2/PRKCD/IQGAP1/ARHGEF2/SRC/LIF/HPX/ICAM1/NCK2/TREM2/TGFB1/CD44/CD24/HRG/RELN/SPINK1	16
BP	GO:0009199	ribonucleoside triphosphate metabolic process	8/502	85/18866	0.00190348	0.0203339	0.0159866	UCK2/CAD/PKM/ENO1/ALDOA/IMPDH1/TREM2/TGFB1	8
BP	GO:0042908	xenobiotic transport	5/502	34/18866	0.00192284	0.0204908	0.0161099	ABCC1/SLC6A6/SLC2A1/SLC22A1/SLC29A4	5
BP	GO:0016125	sterol metabolic process	12/502	169/18866	0.0019309	0.0204908	0.0161099	G6PD/LCAT/APOC1/SEC14L2/CYP8B1/APOA5/PON1/APOA1/APOF/CYP2C9/APOA2/CYP3A4	12
BP	GO:0051384	response to glucocorticoid	11/502	147/18866	0.0019466	0.0204908	0.0161099	CAD/ADAM9/TYMS/ICAM1/TAT/AGXT/CDO1/PCK1/CPS1/MDK/APOA2	11
BP	GO:0097006	regulation of plasma lipoprotein particle levels	9/502	105/18866	0.00195297	0.0204908	0.0161099	NCEH1/ANXA2/LCAT/APOC1/APOC3/APOA5/APOA1/MFSD2A/APOA2	9
BP	GO:0033314	mitotic DNA replication checkpoint	3/502	10/18866	0.00195453	0.0204908	0.0161099	TOPBP1/ORC1/CDC6	3
BP	GO:0035376	sterol import	3/502	10/18866	0.00195453	0.0204908	0.0161099	APOC3/APOA1/APOA2	3
BP	GO:0070099	regulation of chemokine-mediated signaling pathway	3/502	10/18866	0.00195453	0.0204908	0.0161099	HIF1A/ROBO1/TREM2	3
BP	GO:0070508	cholesterol import	3/502	10/18866	0.00195453	0.0204908	0.0161099	APOC3/APOA1/APOA2	3
BP	GO:0070613	regulation of protein processing	7/502	67/18866	0.00198517	0.0207637	0.0163245	ENO1/SRC/CLEC3B/MMP14/BIRC3/F12/SERPINE1	7
BP	GO:0018210	peptidyl-threonine modification	10/502	126/18866	0.0019977	0.0208464	0.0163895	CHEK1/PLK1/CAD/TTK/PRKDC/CDK1/PRKCD/STK39/SPHK1/TGFB1	10
BP	GO:0010718	positive regulation of epithelial to mesenchymal transition	6/502	50/18866	0.00202925	0.0209813	0.0164956	EZH2/BCL9L/TGFB1/BAMBI/MDK/COL1A1	6
BP	GO:0019674	NAD metabolic process	6/502	50/18866	0.00202925	0.0209813	0.0164956	PKM/ENO1/ALDOA/ENO2/PFKP/ALDOB	6
BP	GO:0030195	negative regulation of blood coagulation	6/502	50/18866	0.00202925	0.0209813	0.0164956	PRKCD/ANXA2/F12/SERPINE1/KNG1/HRG	6
BP	GO:1903580	positive regulation of ATP metabolic process	6/502	50/18866	0.00202925	0.0209813	0.0164956	CCNB1/CDK1/ENO1/HIF1A/PFKFB3/TREM2	6
BP	GO:0098656	anion transmembrane transport	18/502	315/18866	0.00204644	0.0210941	0.0165843	SLC38A1/TTYH3/ABCC1/CLIC1/MID1IP1/SLC1A5/SLC6A6/SLC2A1/STK39/SLC7A1/SLC27A5/SLC16A3/ITGB1/RGS2/CLDN4/SLC6A8/AQP9/THRSP	18
BP	GO:0014910	regulation of smooth muscle cell migration	8/502	86/18866	0.00205098	0.0210941	0.0165843	PLXNA1/IQGAP1/ITGA2/SRC/S100A11/POSTN/SERPINE1/MDK	8
BP	GO:0030277	maintenance of gastrointestinal epithelium	4/502	21/18866	0.00206823	0.0210941	0.0165843	INAVA/RBP4/SOX9/MUC13	4
BP	GO:0036499	PERK-mediated unfolded protein response	4/502	21/18866	0.00206823	0.0210941	0.0165843	ASNS/NCK2/CXCL8/AGR2	4
BP	GO:0043691	reverse cholesterol transport	4/502	21/18866	0.00206823	0.0210941	0.0165843	LCAT/APOC3/APOA1/APOA2	4
BP	GO:0140467	integrated stress response signaling	4/502	21/18866	0.00206823	0.0210941	0.0165843	ASNS/NCK2/CXCL8/AGR2	4
BP	GO:0014812	muscle cell migration	9/502	106/18866	0.00208514	0.0212185	0.0166821	PLXNA1/IQGAP1/ITGA2/SRC/DDR1/S100A11/POSTN/SERPINE1/MDK	9
BP	GO:1900180	regulation of protein localization to nucleus	10/502	127/18866	0.00211822	0.0215066	0.0169086	ECT2/PLK1/GTSE1/CDK1/PRKCD/SRC/LIF/GLIS2/FLNA/TGFB1	10
BP	GO:0006338	chromatin remodeling	14/502	218/18866	0.00218044	0.0220886	0.0173661	NAA40/CENPH/CENPO/HJURP/DNMT1/HMGA1/CENPA/OIP5/HMGB2/CENPU/CENPM/CENPW/CDKN2A/SOX9	14
BP	GO:0009112	nucleobase metabolic process	5/502	35/18866	0.00219497	0.0221363	0.0174036	CAD/TYMS/TTR/CPS1/DPYS	5
BP	GO:1904031	positive regulation of cyclin-dependent protein kinase activity	5/502	35/18866	0.00219497	0.0221363	0.0174036	CCNB1/CDC6/PSRC1/CKS2/SRC	5
BP	GO:0006890	retrograde vesicle-mediated transport, Golgi to endoplasmic reticulum	8/502	87/18866	0.00220732	0.0221617	0.0174236	KIF2A/KIF23/KIF2C/RACGAP1/KIF4A/KIF11/KIF15/KIF18A	8
BP	GO:0051781	positive regulation of cell division	8/502	87/18866	0.00220732	0.0221617	0.0174236	ECT2/KIF23/RACGAP1/CDC6/AURKB/CDC25B/TGFB1/MDK	8
BP	GO:0007596	blood coagulation	19/502	343/18866	0.00221401	0.0221795	0.0174376	MAFG/PRKCD/CLIC1/ITGA2/SRC/ITPR3/ANXA2/ANXA5/FLNA/F9/SERPINC1/F12/SERPINE1/KNG1/CYP4F2/HRG/COL1A1/HGFAC/SAA1	19
BP	GO:0046460	neutral lipid biosynthetic process	6/502	51/18866	0.00224908	0.0223815	0.0175965	ANG/MOGAT2/PCK1/MFSD2A/ACSL4/THRSP	6
BP	GO:0046463	acylglycerol biosynthetic process	6/502	51/18866	0.00224908	0.0223815	0.0175965	ANG/MOGAT2/PCK1/MFSD2A/ACSL4/THRSP	6
BP	GO:1900047	negative regulation of hemostasis	6/502	51/18866	0.00224908	0.0223815	0.0175965	PRKCD/ANXA2/F12/SERPINE1/KNG1/HRG	6
BP	GO:0051604	protein maturation	17/502	293/18866	0.0022988	0.022826	0.0179459	NAA40/BAK1/ENO1/SRC/SOX4/CLEC3B/MMP14/ASPH/F9/HPR/HP/BIRC3/BACE2/HJV/F12/SERPINE1/HGFAC	17
BP	GO:0021543	pallium development	12/502	173/18866	0.0023473	0.0232563	0.0182842	EZH2/ASPM/TACC3/H2AX/HIF1A/SLC2A1/ROBO1/LAMB1/FLNA/MDK/MFSD2A/RELN	12
BP	GO:1902750	negative regulation of cell cycle G2/M phase transition	9/502	108/18866	0.00237084	0.0234067	0.0184025	CHEK1/PLK1/TOPBP1/ORC1/CDC6/CDK1/DTL/AURKB/AURKA	9
BP	GO:0050818	regulation of coagulation	8/502	88/18866	0.00237287	0.0234067	0.0184025	PRKCD/ANXA2/ANXA5/SERPINC1/F12/SERPINE1/KNG1/HRG	8
BP	GO:0050727	regulation of inflammatory response	22/502	425/18866	0.00241384	0.023759	0.0186794	FANCD2/PRKCD/PBK/ABCC1/CTSC/MACIR/ITGA2/STK39/DNASE1L3/MMP9/OSMR/SPHK1/TREM2/BIRC3/FABP4/APOA1/F12/SERPINE1/MDK/S100A9/PGLYRP2/SAA1	22
BP	GO:0048545	response to steroid hormone	19/502	346/18866	0.00243989	0.023963	0.0188398	CAD/HMGB2/ADAM9/ATP1A1/DSG2/TYMS/SRC/SPP1/ICAM1/TAT/TGFB1/AGXT/CLDN4/CDO1/PCK1/CPS1/MDK/APOA2/COL1A1	19
BP	GO:0051099	positive regulation of binding	12/502	174/18866	0.0024621	0.0241286	0.01897	MAPRE1/CDCA5/CDT1/HMGB2/STMN1/ITGA2/ANXA2/MMP9/CTHRC1/TGFB1/BAMBI/PON1	12
BP	GO:0006213	pyrimidine nucleoside metabolic process	5/502	36/18866	0.0024941	0.0242838	0.019092	UCK2/CAD/DCK/TK1/DPYS	5
BP	GO:0031572	G2 DNA damage checkpoint	5/502	36/18866	0.0024941	0.0242838	0.019092	CHEK1/PLK1/TOPBP1/CDK1/DTL	5
BP	GO:0033762	response to glucagon	5/502	36/18866	0.0024941	0.0242838	0.019092	CCNA2/CDO1/GCGR/PCK1/CPS1	5
BP	GO:0031647	regulation of protein stability	17/502	296/18866	0.00255486	0.0247301	0.0194429	PLK1/MCM8/GTSE1/PRKDC/VHL/B4GALT5/PRKCD/ATP1B3/SRC/SOX4/AURKA/ASPH/FLNA/PFN2/AFM/APOA1/APOA2	17
BP	GO:0032370	positive regulation of lipid transport	7/502	70/18866	0.00255639	0.0247301	0.0194429	PRKCD/ANXA2/SPP1/CYP4A11/PON1/APOA1/CYP4F2	7
BP	GO:0032374	regulation of cholesterol transport	7/502	70/18866	0.00255639	0.0247301	0.0194429	ANXA2/APOC1/APOC3/APOA5/PON1/APOA1/APOA2	7
BP	GO:0007599	hemostasis	19/502	348/18866	0.00260099	0.0248474	0.0195351	MAFG/PRKCD/CLIC1/ITGA2/SRC/ITPR3/ANXA2/ANXA5/FLNA/F9/SERPINC1/F12/SERPINE1/KNG1/CYP4F2/HRG/COL1A1/HGFAC/SAA1	19
BP	GO:0006558	L-phenylalanine metabolic process	3/502	11/18866	0.00263466	0.0248474	0.0195351	IL4I1/HPD/TAT	3
BP	GO:0006559	L-phenylalanine catabolic process	3/502	11/18866	0.00263466	0.0248474	0.0195351	IL4I1/HPD/TAT	3
BP	GO:0008655	pyrimidine-containing compound salvage	3/502	11/18866	0.00263466	0.0248474	0.0195351	UCK2/DCK/TK1	3
BP	GO:0034378	chylomicron assembly	3/502	11/18866	0.00263466	0.0248474	0.0195351	APOC3/APOA1/APOA2	3
BP	GO:0043097	pyrimidine nucleoside salvage	3/502	11/18866	0.00263466	0.0248474	0.0195351	UCK2/DCK/TK1	3
BP	GO:0043589	skin morphogenesis	3/502	11/18866	0.00263466	0.0248474	0.0195351	ITGA2/ITGB4/COL1A1	3
BP	GO:0045835	negative regulation of meiotic nuclear division	3/502	11/18866	0.00263466	0.0248474	0.0195351	TRIP13/TTK/LIF	3
BP	GO:0098883	synapse pruning	3/502	11/18866	0.00263466	0.0248474	0.0195351	ITGAM/TREM2/DKK1	3
BP	GO:1902221	erythrose 4-phosphate/phosphoenolpyruvate family amino acid metabolic process	3/502	11/18866	0.00263466	0.0248474	0.0195351	IL4I1/HPD/TAT	3
BP	GO:1902222	erythrose 4-phosphate/phosphoenolpyruvate family amino acid catabolic process	3/502	11/18866	0.00263466	0.0248474	0.0195351	IL4I1/HPD/TAT	3
BP	GO:1904478	regulation of intestinal absorption	3/502	11/18866	0.00263466	0.0248474	0.0195351	APOA5/APOA1/APOA2	3
BP	GO:0008203	cholesterol metabolic process	11/502	153/18866	0.00266459	0.0250772	0.0197158	G6PD/LCAT/APOC1/SEC14L2/APOA5/PON1/APOA1/APOF/CYP2C9/APOA2/CYP3A4	11
BP	GO:0050817	coagulation	19/502	349/18866	0.00268483	0.0251811	0.0197975	MAFG/PRKCD/CLIC1/ITGA2/SRC/ITPR3/ANXA2/ANXA5/FLNA/F9/SERPINC1/F12/SERPINE1/KNG1/CYP4F2/HRG/COL1A1/HGFAC/SAA1	19
BP	GO:0009141	nucleoside triphosphate metabolic process	9/502	110/18866	0.0026868	0.0251811	0.0197975	UCK2/CAD/PKM/ENO1/ALDOA/TYMS/IMPDH1/TREM2/TGFB1	9
BP	GO:0043044	ATP-dependent chromatin remodeling	8/502	90/18866	0.00273306	0.0255615	0.0200966	CENPH/CENPO/HJURP/CENPA/OIP5/CENPU/CENPM/CENPW	8
BP	GO:0014823	response to activity	7/502	71/18866	0.00277242	0.0258225	0.0203017	PRKDC/CDK1/HIF1A/ITGA2/POSTN/PCK1/FNDC5	7
BP	GO:0032371	regulation of sterol transport	7/502	71/18866	0.00277242	0.0258225	0.0203017	ANXA2/APOC1/APOC3/APOA5/PON1/APOA1/APOA2	7
BP	GO:0016052	carbohydrate catabolic process	13/502	200/18866	0.0027861	0.0258964	0.0203599	NUP205/PKM/NUP210/ENO1/ALDOA/HIF1A/ENO2/PFKFB3/PFKP/FBP1/ALDOB/HKDC1/G6PC	13
BP	GO:0002478	antigen processing and presentation of exogenous peptide antigen	12/502	177/18866	0.00283423	0.0262895	0.020669	KIF2A/KIF23/KIF2C/RACGAP1/KIF4A/KIF11/KIF15/KIF18A/ITGAV/NCF2/SEC24C/AP1M2	12
BP	GO:0006979	response to oxidative stress	23/502	458/18866	0.002845	0.0263352	0.0207049	ECT2/FANCD2/MELK/G6PD/EZH2/CCNA2/CDK1/BAK1/PRKCD/ADAM9/HIF1A/SRC/TXNRD1/STK26/MMP14/MMP9/NCF2/SPHK1/PYCR1/TAT/HP/COL1A1/NQO1	23
BP	GO:0015914	phospholipid transport	8/502	91/18866	0.00292846	0.0269387	0.0211793	PRKCD/ABCC1/APOC1/APOC3/APOA5/APOA1/MFSD2A/APOA2	8
BP	GO:2000177	regulation of neural precursor cell proliferation	8/502	91/18866	0.00292846	0.0269387	0.0211793	CIP2A/NAP1L1/SHCBP1/ASPM/HIF1A/FLNA/SPINT1/MDK	8
BP	GO:0031639	plasminogen activation	4/502	23/18866	0.00293409	0.0269387	0.0211793	ENO1/CLEC3B/F12/SERPINE1	4
BP	GO:1902001	fatty acid transmembrane transport	4/502	23/18866	0.00293409	0.0269387	0.0211793	MID1IP1/SLC2A1/SLC27A5/THRSP	4
BP	GO:2000179	positive regulation of neural precursor cell proliferation	6/502	54/18866	0.0030168	0.0276417	0.021732	CIP2A/NAP1L1/ASPM/HIF1A/FLNA/MDK	6
BP	GO:0048469	cell maturation	12/502	179/18866	0.00310677	0.0283764	0.0223096	G6PD/TRIP13/CCNB1/B4GALT5/CDC25B/AGRN/TYMS/HIF1A/AURKA/ANG/NRCAM/SPINK1	12
BP	GO:0046486	glycerolipid metabolic process	22/502	434/18866	0.00310957	0.0283764	0.0223096	LPCAT1/SLC27A5/PLBD1/LCAT/MBOAT1/APOC1/ANG/APOC3/SLC44A3/MOGAT2/GAL3ST1/APOA5/FABP4/PON1/PCK1/APOA1/CPS1/G6PC/MFSD2A/APOA2/ACSL4/THRSP	22
BP	GO:0019433	triglyceride catabolic process	5/502	38/18866	0.0031794	0.028955	0.0227645	APOC3/APOA5/FABP4/APOA1/CPS1	5
BP	GO:0032963	collagen metabolic process	9/502	113/18866	0.00322225	0.0292861	0.0230249	HIF1A/ITGA2/MMP14/MMP12/MMP9/ITGB1/MMP7/TGFB1/COL1A1	9
BP	GO:0015748	organophosphate ester transport	10/502	135/18866	0.00330783	0.0299778	0.0235687	PRKCD/ABCC1/APOC1/APOC3/APOA5/APOA1/SLC25A47/G6PC/MFSD2A/APOA2	10
BP	GO:0032781	positive regulation of ATPase activity	6/502	55/18866	0.00331166	0.0299778	0.0235687	NCAPH/MSH2/UHRF1/ATP1B3/PFN2/ALDOB	6
BP	GO:1903035	negative regulation of response to wounding	8/502	93/18866	0.00335179	0.0302803	0.0238065	PRKCD/ANXA2/SPP1/F12/SERPINE1/KNG1/HRG/MDK	8
BP	GO:0001655	urogenital system development	18/502	330/18866	0.00336469	0.030336	0.0238503	CENPF/IQGAP1/DLG5/SOX4/GCNT3/LAMA5/LIF/MMP9/GLIS2/SULF1/RBP4/CYP4A22/FOXJ1/CYP4A11/CD24/SOX9/EPCAM/GPC3	18
BP	GO:0009071	serine family amino acid catabolic process	3/502	12/18866	0.00344392	0.0306562	0.0241021	AGXT/CDO1/SDS	3
BP	GO:0009162	deoxyribonucleoside monophosphate metabolic process	3/502	12/18866	0.00344392	0.0306562	0.0241021	DCK/TYMS/TK1	3
BP	GO:0035404	histone-serine phosphorylation	3/502	12/18866	0.00344392	0.0306562	0.0241021	CCNB1/AURKB/AURKA	3
BP	GO:0014850	response to muscle activity	4/502	24/18866	0.0034478	0.0306562	0.0241021	HIF1A/ITGA2/POSTN/FNDC5	4
BP	GO:0050995	negative regulation of lipid catabolic process	4/502	24/18866	0.0034478	0.0306562	0.0241021	APOC1/APOC3/MFSD2A/APOA2	4
BP	GO:0051004	regulation of lipoprotein lipase activity	4/502	24/18866	0.0034478	0.0306562	0.0241021	APOC1/APOC3/APOA5/APOA1	4
BP	GO:1904666	regulation of ubiquitin protein ligase activity	4/502	24/18866	0.0034478	0.0306562	0.0241021	MAD2L1/PLK1/CDC20/UBE2C	4
BP	GO:0071214	cellular response to abiotic stimulus	18/502	331/18866	0.00347318	0.0307605	0.024184	ECT2/CHEK1/BAK1/RAD51/RAD51AP1/PBK/H2AX/ATP1A1/AURKB/ARHGEF2/ITGA2/SLC2A1/STK39/BMF/MMP7/PCK1/SOX9/COL1A1	18
BP	GO:0104004	cellular response to environmental stimulus	18/502	331/18866	0.00347318	0.0307605	0.024184	ECT2/CHEK1/BAK1/RAD51/RAD51AP1/PBK/H2AX/ATP1A1/AURKB/ARHGEF2/ITGA2/SLC2A1/STK39/BMF/MMP7/PCK1/SOX9/COL1A1	18
BP	GO:0046503	glycerolipid catabolic process	7/502	74/18866	0.00350512	0.0309825	0.0243586	APOC1/APOC3/APOA5/FABP4/APOA1/CPS1/APOA2	7
BP	GO:0010001	glial cell differentiation	14/502	230/18866	0.00354482	0.0312722	0.0245863	CDK1/B4GALT5/SOX4/LIF/TNFRSF21/NDRG1/TREM2/TGFB1/SPINT1/BACE2/SOX9/MDK/S100A9/RELN	14
BP	GO:0009163	nucleoside biosynthetic process	5/502	39/18866	0.00356858	0.0314202	0.0247027	UCK2/CAD/DCK/IMPDH1/TK1	5
BP	GO:1905954	positive regulation of lipid localization	8/502	94/18866	0.00358051	0.0314638	0.024737	PRKCD/IKBKE/ANXA2/SPP1/CYP4A11/PON1/APOA1/CYP4F2	8
BP	GO:0019320	hexose catabolic process	6/502	56/18866	0.00362745	0.0318143	0.0250126	PKM/ENO1/ALDOA/ENO2/PFKP/ALDOB	6
BP	GO:0030858	positive regulation of epithelial cell differentiation	7/502	75/18866	0.00377944	0.0330188	0.0259595	LIF/FOXJ1/SFN/CD24/SOX9/SERPINE1/ETV4	7
BP	GO:0061844	antimicrobial humoral immune response mediated by antimicrobial peptide	7/502	75/18866	0.00377944	0.0330188	0.0259595	ANG/CXCL8/CXCL5/CXCL1/HRG/CXCL6/S100A9	7
BP	GO:0007589	body fluid secretion	8/502	95/18866	0.00382112	0.0333184	0.0261951	CAD/HIF1A/STK39/ANXA2/DDR1/SERPINC1/CDO1/AGR2	8
BP	GO:0002697	regulation of immune effector process	23/502	470/18866	0.00390472	0.0339817	0.0267165	MSH2/PRKDC/ITGAM/DNASE1L3/MMP12/HPX/ICAM1/RBP4/FOXJ1/TGFB1/AZGP1/CFHR4/BIRC3/PCK1/C6/APOA1/CXCL6/APOA2/PGLYRP2/IGHV4-39/CFHR1/IGHV3-23/IGHG1	23
BP	GO:0000723	telomere maintenance	11/502	161/18866	0.00393949	0.0342182	0.0269025	NEK2/EXO1/PRKDC/RFC4/RAD51/PRIM1/FEN1/AURKB/SRC/RECQL4/PKIB	11
BP	GO:0061005	cell differentiation involved in kidney development	6/502	57/18866	0.00396506	0.034333	0.0269928	IQGAP1/LIF/MMP9/GLIS2/FOXJ1/CD24	6
BP	GO:0000096	sulfur amino acid metabolic process	5/502	40/18866	0.00399079	0.034333	0.0269928	GNMT/AGXT/CDO1/CPS1/BHMT	5
BP	GO:0009072	aromatic amino acid family metabolic process	5/502	40/18866	0.00399079	0.034333	0.0269928	IL4I1/HPD/TAT/FTCD/UROC1	5
BP	GO:0042307	positive regulation of protein import into nucleus	5/502	40/18866	0.00399079	0.034333	0.0269928	ECT2/CDK1/PRKCD/FLNA/TGFB1	5
BP	GO:0050892	intestinal absorption	5/502	40/18866	0.00399079	0.034333	0.0269928	GCNT3/MOGAT2/APOA5/APOA1/APOA2	5
BP	GO:0019884	antigen processing and presentation of exogenous antigen	12/502	185/18866	0.00405401	0.0347442	0.0273161	KIF2A/KIF23/KIF2C/RACGAP1/KIF4A/KIF11/KIF15/KIF18A/ITGAV/NCF2/SEC24C/AP1M2	12
BP	GO:0060491	regulation of cell projection assembly	12/502	185/18866	0.00405401	0.0347442	0.0273161	ANLN/RCC2/FNBP1L/PRKCD/AGRN/SRC/EPS8L3/RAP1GAP/KCTD17/PFN2/ICAM1/HRG	12
BP	GO:0034599	cellular response to oxidative stress	17/502	310/18866	0.00408533	0.0349463	0.0274749	ECT2/FANCD2/MELK/G6PD/EZH2/CCNA2/CDK1/PRKCD/HIF1A/SRC/TXNRD1/STK26/MMP9/NCF2/SPHK1/PYCR1/NQO1	17
BP	GO:1902652	secondary alcohol metabolic process	11/502	162/18866	0.00412825	0.0351993	0.0276739	G6PD/LCAT/APOC1/SEC14L2/APOA5/PON1/APOA1/APOF/CYP2C9/APOA2/CYP3A4	11
BP	GO:0097305	response to alcohol	14/502	234/18866	0.00413053	0.0351993	0.0276739	G6PD/CAD/CDK1/BAK1/RAD51/CDK4/TYMS/GRAMD1A/RGS2/ICAM1/RBP4/TGFB1/CDO1/NQO1	14
BP	GO:0046034	ATP metabolic process	17/502	311/18866	0.00421865	0.0358824	0.0282109	NUP205/MSH2/CCNB1/PKM/NUP210/CDK1/ENO1/ALDOA/HIF1A/ENO2/PFKFB3/PFKP/FBP1/TREM2/TGFB1/ALDOB/HKDC1	17
BP	GO:0009260	ribonucleotide biosynthetic process	12/502	186/18866	0.00423231	0.0359308	0.028249	DLAT/UCK2/CAD/PPT1/PKM/ENO1/ALDOA/IMPDH1/ELOVL7/TREM2/TGFB1/ACSL4	12
BP	GO:0009411	response to UV	10/502	140/18866	0.00428726	0.0362823	0.0285253	MSH2/CHEK1/USP1/DTL/BAK1/PCLAF/PBK/FEN1/AURKB/BMF	10
BP	GO:0015918	sterol transport	9/502	118/18866	0.00429786	0.0362823	0.0285253	GRAMD1A/ANXA2/LCAT/APOC1/APOC3/APOA5/PON1/APOA1/APOA2	9
BP	GO:0033559	unsaturated fatty acid metabolic process	9/502	118/18866	0.00429786	0.0362823	0.0285253	ELOVL7/CYP4A22/CYP4A11/PTGES/CYP2A6/CYP2C8/CYP4F2/CYP2C9/CYP2A7	9
BP	GO:0051494	negative regulation of cytoskeleton organization	11/502	163/18866	0.00432414	0.0364359	0.0286461	NEK2/TPX2/MAPRE1/CCNF/CKAP2/PRKCD/STMN1/MID1IP1/ARHGEF2/PFN2/CAPG	11
BP	GO:0019627	urea metabolic process	3/502	13/18866	0.00438933	0.0367108	0.0288622	CPS1/CYP2C9/OTC	3
BP	GO:0034379	very-low-density lipoprotein particle assembly	3/502	13/18866	0.00438933	0.0367108	0.0288622	APOC1/APOC3/MFSD2A	3
BP	GO:0051764	actin crosslink formation	3/502	13/18866	0.00438933	0.0367108	0.0288622	GAS2L3/MARCKS/FLNA	3
BP	GO:0071941	nitrogen cycle metabolic process	3/502	13/18866	0.00438933	0.0367108	0.0288622	CPS1/CYP2C9/OTC	3
BP	GO:0009314	response to radiation	22/502	447/18866	0.00440676	0.0367883	0.0289231	ECT2/FANCD2/MSH2/CHEK1/TOPBP1/USP1/RAD54L/PRKDC/DTL/BAK1/PCLAF/RAD51/RAD51AP1/PBK/FEN1/H2AX/AURKB/HIF1A/BMF/ITGB1/ASNS/ICAM1	22
BP	GO:0001894	tissue homeostasis	15/502	261/18866	0.0044289	0.0369048	0.0290147	LPCAT1/LAMC1/SRC/SLC2A1/STK39/SPP1/ITGB1/INAVA/RBP4/AZGP1/SOX9/USH1C/MFSD2A/LYZ/MUC13	15
BP	GO:0089718	amino acid import across plasma membrane	5/502	41/18866	0.00444754	0.0369917	0.029083	SLC1A5/SLC6A6/SLC7A1/ITGB1/RGS2	5
BP	GO:0007586	digestion	10/502	141/18866	0.00450807	0.0373573	0.0293705	STK39/GCNT3/INAVA/RBP4/MOGAT2/APOA5/SOX9/APOA1/APOA2/MUC13	10
BP	GO:0032355	response to estradiol	10/502	141/18866	0.00450807	0.0373573	0.0293705	EZH2/H2AZ1/KIF18A/CCNA2/ITGA2/ARNT2/TGFB1/POSTN/COL1A1/NQO1	10
BP	GO:0045833	negative regulation of lipid metabolic process	8/502	98/18866	0.00461843	0.0381405	0.0299862	LPCAT1/ATP1A1/APOC1/APOC3/SPHK1/SOX9/MFSD2A/APOA2	8
BP	GO:0048588	developmental cell growth	14/502	237/18866	0.0046195	0.0381405	0.0299862	G6PD/PLXNA1/LIMK1/WASF1/IQGAP1/SPP1/AURKA/DDR1/ITGB1/RGS2/DBN1/NRCAM/POSTN/SOX9	14
BP	GO:0042730	fibrinolysis	4/502	26/18866	0.00465175	0.0382666	0.0300854	ANXA2/F12/SERPINE1/HRG	4
BP	GO:0051156	glucose 6-phosphate metabolic process	4/502	26/18866	0.00465175	0.0382666	0.0300854	G6PD/TKT/HKDC1/G6PC	4
BP	GO:0030879	mammary gland development	10/502	142/18866	0.00473774	0.0389029	0.0305857	CAD/IQGAP3/HIF1A/ITGA2/SRC/ROBO1/DDR1/SERPINC1/CDO1/SOX9	10
BP	GO:0043405	regulation of MAP kinase activity	18/502	342/18866	0.00487023	0.0399182	0.0313839	EZH2/CDK1/PRKCD/IQGAP3/PBK/ADAM9/IQGAP1/SRC/STK39/ROBO1/INAVA/RGS2/TGFB1/CD24/DUSP9/UCHL1/DKK1/SAA1	18
BP	GO:0007044	cell-substrate junction assembly	8/502	99/18866	0.00491073	0.0401475	0.0315642	RCC2/LAMC1/IQGAP1/ITGA2/SRC/MMP14/ITGB4/HRG	8
BP	GO:0043406	positive regulation of MAP kinase activity	15/502	264/18866	0.00491602	0.0401475	0.0315642	EZH2/CDK1/IQGAP3/PBK/ADAM9/IQGAP1/SRC/STK39/ROBO1/INAVA/TGFB1/CD24/DUSP9/DKK1/SAA1	15
BP	GO:1904591	positive regulation of protein import	5/502	42/18866	0.00494029	0.0402728	0.0316626	ECT2/CDK1/PRKCD/FLNA/TGFB1	5
BP	GO:0042246	tissue regeneration	7/502	79/18866	0.00504253	0.0409581	0.0322014	CCNB1/EZH2/PKM/BCL9/APOA5/POSTN/MDK	7
BP	GO:0043462	regulation of ATPase activity	7/502	79/18866	0.00504253	0.0409581	0.0322014	NCAPH/MSH2/MCM2/UHRF1/ATP1B3/PFN2/ALDOB	7
BP	GO:0120254	olefinic compound metabolic process	9/502	121/18866	0.00506626	0.0410768	0.0322948	CYP4A22/CYP4A11/PTGES/CYP2A6/CYP2C8/CYP4F2/CYP2C9/CYP2A7/AFP	9
BP	GO:0030865	cortical cytoskeleton organization	6/502	60/18866	0.00511768	0.0414192	0.032564	ANLN/ECT2/KIF23/RACGAP1/EPB41L2/FMNL2	6
BP	GO:0045471	response to ethanol	9/502	122/18866	0.00534476	0.0429722	0.0337849	G6PD/CDK1/BAK1/TYMS/RGS2/ICAM1/RBP4/CDO1/NQO1	9
BP	GO:1990266	neutrophil migration	9/502	122/18866	0.00534476	0.0429722	0.0337849	CXCL8/CCL20/CXCL5/CXCL1/MDK/CXCL6/S100A9/CCL16/SAA1	9
BP	GO:0007026	negative regulation of microtubule depolymerization	4/502	27/18866	0.00534769	0.0429722	0.0337849	TPX2/CKAP2/MID1IP1/ARHGEF2	4
BP	GO:0050996	positive regulation of lipid catabolic process	4/502	27/18866	0.00534769	0.0429722	0.0337849	PRKCD/APOA5/APOA1/APOA2	4
BP	GO:0019432	triglyceride biosynthetic process	5/502	43/18866	0.00547054	0.0431654	0.0339369	MOGAT2/PCK1/MFSD2A/ACSL4/THRSP	5
BP	GO:0071364	cellular response to epidermal growth factor stimulus	5/502	43/18866	0.00547054	0.0431654	0.0339369	CAD/MCM7/IQGAP1/SOX9/COL1A1	5
BP	GO:0090207	regulation of triglyceride metabolic process	5/502	43/18866	0.00547054	0.0431654	0.0339369	APOC3/APOA5/APOA1/MFSD2A/THRSP	5
BP	GO:1901659	glycosyl compound biosynthetic process	5/502	43/18866	0.00547054	0.0431654	0.0339369	UCK2/CAD/DCK/IMPDH1/TK1	5
BP	GO:0010896	regulation of triglyceride catabolic process	3/502	14/18866	0.00547707	0.0431654	0.0339369	APOC3/APOA5/APOA1	3
BP	GO:0051917	regulation of fibrinolysis	3/502	14/18866	0.00547707	0.0431654	0.0339369	F12/SERPINE1/HRG	3
BP	GO:0052803	imidazole-containing compound metabolic process	3/502	14/18866	0.00547707	0.0431654	0.0339369	FTCD/UROC1/SLC29A4	3
BP	GO:0072425	signal transduction involved in G2 DNA damage checkpoint	3/502	14/18866	0.00547707	0.0431654	0.0339369	CHEK1/PLK1/DTL	3
BP	GO:0090128	regulation of synapse maturation	3/502	14/18866	0.00547707	0.0431654	0.0339369	CDC20/CLSTN1/RELN	3
BP	GO:0090399	replicative senescence	3/502	14/18866	0.00547707	0.0431654	0.0339369	CHEK1/CDKN2A/SERPINE1	3
BP	GO:1904668	positive regulation of ubiquitin protein ligase activity	3/502	14/18866	0.00547707	0.0431654	0.0339369	PLK1/CDC20/UBE2C	3
BP	GO:0060191	regulation of lipase activity	8/502	101/18866	0.00553763	0.0435234	0.0342183	PPT1/RGS2/APOC1/ANG/APOC3/APOA5/APOA1/APOA2	8
BP	GO:0062012	regulation of small molecule metabolic process	22/502	456/18866	0.00554674	0.0435234	0.0342183	NUP205/NUP210/ENO1/MID1IP1/HIF1A/SRC/PFKFB3/PHLDA2/APOC1/FBP1/APOC3/TREM2/TGFB1/GNMT/SEC14L2/GCGR/APOA5/SOX9/APOA1/MFSD2A/NQO1/BHMT	22
BP	GO:0006027	glycosaminoglycan catabolic process	6/502	61/18866	0.00555145	0.0435234	0.0342183	HMMR/AGRN/TGFB1/CD44/PGLYRP2/GPC3	6
BP	GO:1904375	regulation of protein localization to cell periphery	9/502	123/18866	0.00563495	0.044091	0.0346646	PLK1/EPB41L2/STX3/MMP14/ITGB1/TREM2/TGFB1/LYPD1/AGR2	9
BP	GO:0018108	peptidyl-tyrosine phosphorylation	19/502	374/18866	0.00564341	0.044091	0.0346646	MELK/TTK/NCAPG2/PRKCD/IQGAP1/ARHGEF2/SRC/DDR1/LIF/HPX/ICAM1/NCK2/TREM2/TGFB1/CD44/CD24/HRG/RELN/SPINK1	19
BP	GO:0150115	cell-substrate junction organization	8/502	102/18866	0.00587308	0.045806	0.0360129	RCC2/LAMC1/IQGAP1/ITGA2/SRC/MMP14/ITGB4/HRG	8
BP	GO:0034614	cellular response to reactive oxygen species	11/502	170/18866	0.00591124	0.0460239	0.0361842	ECT2/EZH2/CCNA2/CDK1/PRKCD/SRC/STK26/MMP9/SPHK1/PYCR1/NQO1	11
BP	GO:0034113	heterotypic cell-cell adhesion	6/502	62/18866	0.00601149	0.0466434	0.0366712	ITGAV/DSG2/ITGB1/NRCAM/CD44/APOA1	6
BP	GO:0045143	homologous chromosome segregation	6/502	62/18866	0.00601149	0.0466434	0.0366712	FANCD2/SGO2/TRIP13/PLK1/SGO1/PTTG1	6
BP	GO:0010458	exit from mitosis	4/502	28/18866	0.00610994	0.0470027	0.0369538	ANLN/CDCA5/KNTC1/UBE2C	4
BP	GO:0010669	epithelial structure maintenance	4/502	28/18866	0.00610994	0.0470027	0.0369538	INAVA/RBP4/SOX9/MUC13	4
BP	GO:0072376	protein activation cascade	4/502	28/18866	0.00610994	0.0470027	0.0369538	F9/SERPINC1/F12/KNG1	4
BP	GO:0072378	blood coagulation, fibrin clot formation	4/502	28/18866	0.00610994	0.0470027	0.0369538	F9/SERPINC1/F12/KNG1	4
BP	GO:1990776	response to angiotensin	4/502	28/18866	0.00610994	0.0470027	0.0369538	CDC6/PRKCD/IQGAP1/SRC	4
BP	GO:0018212	peptidyl-tyrosine modification	19/502	377/18866	0.00613186	0.0470463	0.036988	MELK/TTK/NCAPG2/PRKCD/IQGAP1/ARHGEF2/SRC/DDR1/LIF/HPX/ICAM1/NCK2/TREM2/TGFB1/CD44/CD24/HRG/RELN/SPINK1	19
BP	GO:0050731	positive regulation of peptidyl-tyrosine phosphorylation	12/502	195/18866	0.00613647	0.0470463	0.036988	NCAPG2/IQGAP1/ARHGEF2/SRC/LIF/HPX/ICAM1/TREM2/TGFB1/CD44/CD24/RELN	12
BP	GO:0030193	regulation of blood coagulation	7/502	82/18866	0.00618046	0.0473031	0.0371899	PRKCD/ANXA2/SERPINC1/F12/SERPINE1/KNG1/HRG	7
BP	GO:0030258	lipid modification	15/502	271/18866	0.00622295	0.0475475	0.0373821	SGPP2/LCAT/MBOAT1/APOC1/SPHK1/CYP4A22/APOA5/SOX9/APOA1/CYP2C8/HAO2/MFSD2A/APOA2/ADH4/CYP3A4	15
BP	GO:1903578	regulation of ATP metabolic process	9/502	125/18866	0.00625174	0.0476867	0.0374915	NUP205/CCNB1/NUP210/CDK1/ENO1/HIF1A/PFKFB3/FBP1/TREM2	9
BP	GO:0007565	female pregnancy	12/502	196/18866	0.00638425	0.0486152	0.0382215	CAD/DSG2/ITGA2/SLC2A1/SPP1/DDR1/LIF/MMP9/RGS2/MMP7/CLDN4/ACSL4	12
BP	GO:0007015	actin filament organization	21/502	434/18866	0.00643539	0.048922	0.0384627	GAS2L3/LIMK1/ENAH/PRKCD/STMN1/WASF1/ALDOA/MARCKS/ARHGEF2/SRC/MARCKSL1/POF1B/FLNA/PFN2/ANG/ICAM1/NCK2/DBN1/CAPG/APOA1/USH1C	21
BP	GO:1900046	regulation of hemostasis	7/502	83/18866	0.00659925	0.0500832	0.0393756	PRKCD/ANXA2/SERPINC1/F12/SERPINE1/KNG1/HRG	7
BP	GO:0043090	amino acid import	5/502	45/18866	0.00664931	0.0501824	0.0394536	SLC1A5/SLC6A6/SLC7A1/ITGB1/RGS2	5
BP	GO:0009130	pyrimidine nucleoside monophosphate biosynthetic process	3/502	15/18866	0.0067125	0.0501824	0.0394536	UCK2/CAD/TYMS	3
BP	GO:0023035	CD40 signaling pathway	3/502	15/18866	0.0067125	0.0501824	0.0394536	FANCD2/ITGB1/TREM2	3
BP	GO:0035635	entry of bacterium into host cell	3/502	15/18866	0.0067125	0.0501824	0.0394536	ITGAV/SRC/CXCL8	3
BP	GO:0038065	collagen-activated signaling pathway	3/502	15/18866	0.0067125	0.0501824	0.0394536	ITGA2/DDR1/COL1A1	3
BP	GO:0060009	Sertoli cell development	3/502	15/18866	0.0067125	0.0501824	0.0394536	FLNA/ICAM1/SOX9	3
BP	GO:0070365	hepatocyte differentiation	3/502	15/18866	0.0067125	0.0501824	0.0394536	ITGA2/PCK1/CPS1	3
BP	GO:0071801	regulation of podosome assembly	3/502	15/18866	0.0067125	0.0501824	0.0394536	ASAP1/ARHGEF2/SRC	3
BP	GO:0090594	inflammatory response to wounding	3/502	15/18866	0.0067125	0.0501824	0.0394536	HIF1A/TGFB1/MDK	3
BP	GO:0051222	positive regulation of protein transport	18/502	354/18866	0.00688975	0.0514222	0.0404284	ECT2/GTSE1/CDK1/PRKCD/ADAM9/HIF1A/ITGAM/SRC/SOX4/E2F1/FLNA/ANG/RBP4/TREM2/TGFB1/SFN/ACSL4/SAA1	18
BP	GO:0001704	formation of primary germ layer	9/502	127/18866	0.0069192	0.0514715	0.0404672	ITGAV/ITGA2/TXNRD1/MMP14/MMP9/LAMB1/ITGB1/ITGB4/DKK1	9
BP	GO:0071621	granulocyte chemotaxis	9/502	127/18866	0.0069192	0.0514715	0.0404672	CXCL8/CCL20/CXCL5/CXCL1/MDK/CXCL6/S100A9/CCL16/SAA1	9
BP	GO:0030301	cholesterol transport	8/502	105/18866	0.00697256	0.051783	0.0407121	ANXA2/LCAT/APOC1/APOC3/APOA5/PON1/APOA1/APOA2	8
BP	GO:0032200	telomere organization	11/502	174/18866	0.00700503	0.0519191	0.040819	NEK2/EXO1/PRKDC/RFC4/RAD51/PRIM1/FEN1/AURKB/SRC/RECQL4/PKIB	11
BP	GO:0033344	cholesterol efflux	6/502	64/18866	0.00701391	0.0519191	0.040819	APOC1/APOC3/APOA5/PON1/APOA1/APOA2	6
BP	GO:0014013	regulation of gliogenesis	9/502	128/18866	0.00727275	0.0536019	0.042142	EZH2/CDK1/E2F1/LIF/TNFRSF21/TREM2/TGFB1/SPINT1/MDK	9
BP	GO:0002237	response to molecule of bacterial origin	18/502	356/18866	0.00728443	0.0536019	0.042142	HMGB2/CDK4/ADAM9/SRC/INAVA/ICAM1/TREM2/TGFB1/CXCL8/CD24/PTGES/CXCL5/PCK1/CPS1/SERPINE1/CXCL1/CXCL6/S100A9	18
BP	GO:0010761	fibroblast migration	5/502	46/18866	0.0073007	0.0536019	0.042142	RCC2/IQGAP1/MACIR/ITGB1/TGFB1	5
BP	GO:0032570	response to progesterone	5/502	46/18866	0.0073007	0.0536019	0.042142	DSG2/TYMS/SRC/TGFB1/CLDN4	5
BP	GO:0035987	endodermal cell differentiation	5/502	46/18866	0.0073007	0.0536019	0.042142	ITGAV/MMP14/MMP9/LAMB1/DKK1	5
BP	GO:0031032	actomyosin structure organization	12/502	200/18866	0.00745547	0.054472	0.0428262	ANLN/ECT2/KIF23/RACGAP1/EPB41L2/LIMK1/STMN1/SRC/ITGB1/PFN2/APOA1/KRT19	12
BP	GO:0051054	positive regulation of DNA metabolic process	12/502	200/18866	0.00745547	0.054472	0.0428262	MSH2/NEK2/FOXM1/PRKDC/RFC4/RAD51/PRKCD/H2AX/AURKB/SRC/PKIB/TGFB1	12
BP	GO:1901654	response to ketone	12/502	200/18866	0.00745547	0.054472	0.0428262	CAD/CDK4/DSG2/TYMS/SRC/SPP1/CA9/ICAM1/TGFB1/CLDN4/PCK1/CPS1	12
BP	GO:0072527	pyrimidine-containing compound metabolic process	7/502	85/18866	0.00749963	0.0547061	0.0430102	UCK2/CAD/DCK/TYMS/TK1/CPS1/DPYS	7
BP	GO:0009206	purine ribonucleoside triphosphate biosynthetic process	6/502	65/18866	0.00755806	0.0550432	0.0432752	PKM/ENO1/ALDOA/IMPDH1/TREM2/TGFB1	6
BP	GO:0001837	epithelial to mesenchymal transition	10/502	152/18866	0.00757554	0.0550815	0.0433054	EZH2/BCL9L/DLG5/HIF1A/FAM83D/TGFB1/BAMBI/SOX9/MDK/COL1A1	10
BP	GO:0051642	centrosome localization	4/502	30/18866	0.00784362	0.0567561	0.0446219	MAD2L1/DLGAP5/ASPM/AURKA	4
BP	GO:0120033	negative regulation of plasma membrane bounded cell projection assembly	4/502	30/18866	0.00784362	0.0567561	0.0446219	PRKCD/RAP1GAP/PFN2/HRG	4
BP	GO:1900027	regulation of ruffle assembly	4/502	30/18866	0.00784362	0.0567561	0.0446219	RCC2/EPS8L3/PFN2/ICAM1	4
BP	GO:0022604	regulation of cell morphogenesis	23/502	499/18866	0.00788588	0.0568785	0.0447182	RCC2/PLXNA1/PRKDC/LIMK1/ZSWIM5/BCL9L/ALDOA/SRC/SPP1/ROBO1/FMNL2/FLNA/ICAM1/DBN1/NRCAM/CD44/CLDN4/BAMBI/POSTN/APOA1/MDK/MFSD2A/RELN	23
BP	GO:0045834	positive regulation of lipid metabolic process	10/502	153/18866	0.00791897	0.0568785	0.0447182	PRKCD/MID1IP1/SRC/APOC1/TGFB1/APOA5/APOA1/MFSD2A/APOA2/HSD17B13	10
BP	GO:0035023	regulation of Rho protein signal transduction	7/502	86/18866	0.00798242	0.0568785	0.0447182	STMN1/ARHGEF2/ROBO1/EPS8L3/ITGB1/APOC3/APOA1	7
BP	GO:0016064	immunoglobulin mediated immune response	13/502	227/18866	0.00798841	0.0568785	0.0447182	MSH2/EXO1/PRKCD/GCNT3/HPX/FOXJ1/TGFB1/MASP2/C6/IGHV4-39/IGHV1-18/IGHV3-23/IGHG1	13
BP	GO:0030574	collagen catabolic process	5/502	47/18866	0.00799528	0.0568785	0.0447182	MMP14/MMP12/MMP9/ITGB1/MMP7	5
BP	GO:0032369	negative regulation of lipid transport	5/502	47/18866	0.00799528	0.0568785	0.0447182	ITGAV/APOC1/APOC3/CYP4F2/APOA2	5
BP	GO:0035850	epithelial cell differentiation involved in kidney development	5/502	47/18866	0.00799528	0.0568785	0.0447182	IQGAP1/LIF/MMP9/FOXJ1/CD24	5
BP	GO:0045933	positive regulation of muscle contraction	5/502	47/18866	0.00799528	0.0568785	0.0447182	ENO1/ATP1A1/ITGA2/RGS2/SPHK1	5
BP	GO:0048599	oocyte development	5/502	47/18866	0.00799528	0.0568785	0.0447182	TRIP13/CCNB1/CDC25B/AURKA/ANG	5
BP	GO:0070849	response to epidermal growth factor	5/502	47/18866	0.00799528	0.0568785	0.0447182	CAD/MCM7/IQGAP1/SOX9/COL1A1	5
BP	GO:0048608	reproductive structure development	21/502	443/18866	0.00804176	0.0568785	0.0447182	MSH2/KIF18A/CCNF/ASPM/BAK1/HMGB2/HIF1A/SRC/SPP1/LIF/MMP14/FLNA/PHLDA2/SULF1/ANG/ICAM1/RBP4/SPINT1/SOX9/KRT19/AFP	21
BP	GO:0006544	glycine metabolic process	3/502	16/18866	0.00810027	0.0568785	0.0447182	AGXT/GLYAT/SDS	3
BP	GO:0009129	pyrimidine nucleoside monophosphate metabolic process	3/502	16/18866	0.00810027	0.0568785	0.0447182	UCK2/CAD/TYMS	3
BP	GO:0009263	deoxyribonucleotide biosynthetic process	3/502	16/18866	0.00810027	0.0568785	0.0447182	RRM2/DCK/TYMS	3
BP	GO:0030214	hyaluronan catabolic process	3/502	16/18866	0.00810027	0.0568785	0.0447182	HMMR/TGFB1/CD44	3
BP	GO:0043174	nucleoside salvage	3/502	16/18866	0.00810027	0.0568785	0.0447182	UCK2/DCK/TK1	3
BP	GO:0051447	negative regulation of meiotic cell cycle	3/502	16/18866	0.00810027	0.0568785	0.0447182	TRIP13/TTK/LIF	3
BP	GO:0060576	intestinal epithelial cell development	3/502	16/18866	0.00810027	0.0568785	0.0447182	TYMS/HIF1A/SRC	3
BP	GO:1903729	regulation of plasma membrane organization	3/502	16/18866	0.00810027	0.0568785	0.0447182	ASAP1/PRKCD/S100A9	3
BP	GO:0009145	purine nucleoside triphosphate biosynthetic process	6/502	66/18866	0.00813201	0.0569241	0.044754	PKM/ENO1/ALDOA/IMPDH1/TREM2/TGFB1	6
BP	GO:0046365	monosaccharide catabolic process	6/502	66/18866	0.00813201	0.0569241	0.044754	PKM/ENO1/ALDOA/ENO2/PFKP/ALDOB	6
BP	GO:0048771	tissue remodeling	11/502	178/18866	0.00825098	0.0576673	0.0453383	BAK1/HIF1A/SRC/SPP1/LIF/MMP14/CTHRC1/TGFB1/SPP2/HRG/MDK	11
BP	GO:0006026	aminoglycan catabolic process	6/502	67/18866	0.00873662	0.060967	0.0479325	HMMR/AGRN/TGFB1/CD44/PGLYRP2/GPC3	6
BP	GO:0031114	regulation of microtubule depolymerization	4/502	31/18866	0.00881992	0.0612638	0.0481659	TPX2/CKAP2/MID1IP1/ARHGEF2	4
BP	GO:0045940	positive regulation of steroid metabolic process	4/502	31/18866	0.00881992	0.0612638	0.0481659	APOC1/APOA5/APOA1/APOA2	4
BP	GO:0061842	microtubule organizing center localization	4/502	31/18866	0.00881992	0.0612638	0.0481659	MAD2L1/DLGAP5/ASPM/AURKA	4
BP	GO:0061458	reproductive system development	21/502	447/18866	0.00885351	0.0613055	0.0481987	MSH2/KIF18A/CCNF/ASPM/BAK1/HMGB2/HIF1A/SRC/SPP1/LIF/MMP14/FLNA/PHLDA2/SULF1/ANG/ICAM1/RBP4/SPINT1/SOX9/KRT19/AFP	21
BP	GO:0019724	B cell mediated immunity	13/502	230/18866	0.00886672	0.0613055	0.0481987	MSH2/EXO1/PRKCD/GCNT3/HPX/FOXJ1/TGFB1/MASP2/C6/IGHV4-39/IGHV1-18/IGHV3-23/IGHG1	13
BP	GO:0098657	import into cell	13/502	230/18866	0.00886672	0.0613055	0.0481987	SLC38A1/ATP1B3/ATP1A1/SLC1A5/SLC6A6/SLC2A1/SLC7A1/SLC27A5/ITGB1/RGS2/SLC22A1/TREM2/SLC29A4	13
BP	GO:0001558	regulation of cell growth	20/502	420/18866	0.00912078	0.0629655	0.0495038	G6PD/PPT1/LIMK1/ENO1/PSRC1/CLSTN1/CDKN2A/SPP1/DDR1/MMP14/RGS2/FBP1/SPHK1/DBN1/NRCAM/TGFB1/SFN/HRG/S100A9/MFSD2A	20
CC	GO:0098687	chromosomal region	56/508	350/19559	3.27727e-28	1.41906e-25	1.10047e-25	BUB1B/CDCA8/BUB1/NCAPD2/RCC2/KIF2C/SGO2/NCAPG/MSH2/MAD2L1/CHEK1/CCNB1/PLK1/NEK2/MCM6/INCENP/CENPH/CENPF/CBX1/CENPO/TTK/EZH2/HJURP/NUF2/KIF18A/DNMT1/SGO1/MCM2/ORC1/CDCA5/KNTC1/SPC25/PRKDC/CDK1/CENPA/NDC80/MCM4/CDT1/RAD51/OIP5/MCM3/ZWINT/SKA3/CENPU/CENPM/BIRC5/FEN1/H2AX/MCM5/MCM7/SKA1/AURKB/CENPW/RECQL4/AURKA/SPC24	56
CC	GO:0000793	condensed chromosome	43/508	222/19559	2.70856e-25	5.86404e-23	4.54753e-23	BUB1B/BUB1/NCAPD2/FANCD2/KIF2C/SGO2/NCAPG/NCAPH/MAD2L1/CHEK1/TOP2A/CCNB1/PLK1/NEK2/INCENP/CENPH/CENPF/CENPO/TOPBP1/HJURP/NUF2/MKI67/SGO1/KNTC1/NCAPG2/SPC25/CENPA/NDC80/CDT1/RAD51/ZWINT/SMC4/HMGB2/SKA3/CENPU/CENPM/BIRC5/H2AX/SKA1/AURKB/CENPW/AURKA/SPC24	43
CC	GO:0000775	chromosome, centromeric region	40/508	196/19559	1.68278e-24	2.42881e-22	1.88353e-22	BUB1B/CDCA8/BUB1/NCAPD2/RCC2/KIF2C/SGO2/NCAPG/MAD2L1/CCNB1/PLK1/NEK2/INCENP/CENPH/CENPF/CBX1/CENPO/TTK/HJURP/NUF2/KIF18A/DNMT1/SGO1/CDCA5/KNTC1/SPC25/CENPA/NDC80/CDT1/OIP5/ZWINT/SKA3/CENPU/CENPM/BIRC5/SKA1/AURKB/CENPW/AURKA/SPC24	40
CC	GO:0000779	condensed chromosome, centromeric region	32/508	122/19559	2.03604e-23	2.20401e-21	1.7092e-21	BUB1B/BUB1/NCAPD2/KIF2C/SGO2/NCAPG/MAD2L1/CCNB1/PLK1/NEK2/INCENP/CENPH/CENPF/CENPO/HJURP/NUF2/SGO1/KNTC1/SPC25/CENPA/NDC80/CDT1/ZWINT/SKA3/CENPU/CENPM/BIRC5/SKA1/AURKB/CENPW/AURKA/SPC24	32
CC	GO:0005819	spindle	50/508	367/19559	4.72348e-22	4.09053e-20	3.17219e-20	KIF2A/BUB1B/CDCA8/ECT2/RCC2/KIF23/KIF2C/KIF20A/MAD2L1/RACGAP1/CCNB1/PLK1/NEK2/INCENP/CKAP2L/KIF4A/CENPF/TPX2/CBX1/DLGAP5/PRC1/TTK/KIF11/TOPBP1/MAPRE1/KIF15/KIF18A/CDC20/SHCBP1/SGO1/NUSAP1/KIF18B/KNTC1/ASPM/CDC6/CDK1/KIFC1/CDC7/TACC3/CKAP2/SKA3/BIRC5/PSRC1/SKA1/AURKB/CDC25B/ARHGEF2/FAM83D/AURKA/CAPG	50
CC	GO:0000777	condensed chromosome kinetochore	28/508	106/19559	9.83442e-21	7.09717e-19	5.50382e-19	BUB1B/BUB1/KIF2C/SGO2/MAD2L1/CCNB1/PLK1/NEK2/INCENP/CENPH/CENPF/CENPO/HJURP/NUF2/SGO1/KNTC1/SPC25/CENPA/NDC80/CDT1/ZWINT/SKA3/CENPU/CENPM/BIRC5/SKA1/CENPW/SPC24	28
CC	GO:0000776	kinetochore	31/508	137/19559	1.19267e-20	7.37753e-19	5.72124e-19	BUB1B/BUB1/KIF2C/SGO2/MAD2L1/CCNB1/PLK1/NEK2/INCENP/CENPH/CENPF/CENPO/TTK/HJURP/NUF2/KIF18A/SGO1/KNTC1/SPC25/CENPA/NDC80/CDT1/ZWINT/SKA3/CENPU/CENPM/BIRC5/SKA1/AURKB/CENPW/SPC24	31
CC	GO:0072686	mitotic spindle	24/508	133/19559	6.23767e-14	3.37614e-12	2.61818e-12	ECT2/RCC2/KIF23/MAD2L1/RACGAP1/CKAP2L/TPX2/PRC1/KIF11/MAPRE1/KIF18A/NUSAP1/KIF18B/ASPM/CDK1/KIFC1/CDC7/TACC3/SKA3/SKA1/AURKB/FAM83D/AURKA/CAPG	24
CC	GO:0005874	microtubule	42/508	431/19559	1.82513e-13	8.26062e-12	6.40607e-12	KIF2A/RCC2/KIF23/KIF2C/KIF20A/RACGAP1/PLK1/NEK2/INCENP/KIF4A/TPX2/GAS2L3/PRC1/KIF11/GTSE1/MAPRE1/TUBA1C/KIF15/KIF18A/NUSAP1/KIF18B/KNTC1/ASPM/CDK1/KIFC1/TUBA1B/CKAP2/TTLL4/SKA3/BIRC5/STMN1/PSRC1/SKA1/MID1IP1/AURKB/IQGAP1/ARHGEF2/CLIP2/AURKA/NDRG1/CYP2A6/SAA1	42
CC	GO:0000794	condensed nuclear chromosome	21/508	103/19559	1.90776e-13	8.26062e-12	6.40607e-12	BUB1B/BUB1/NCAPD2/SGO2/NCAPH/CHEK1/CCNB1/PLK1/NEK2/INCENP/CENPO/TOPBP1/NUF2/SGO1/CENPA/NDC80/RAD51/SMC4/H2AX/AURKB/AURKA	21
CC	GO:0005876	spindle microtubule	17/508	66/19559	6.64161e-13	2.61438e-11	2.02744e-11	KIF2A/PLK1/KIF4A/PRC1/KIF11/MAPRE1/KIF18A/NUSAP1/KIF18B/KNTC1/CDK1/SKA3/BIRC5/PSRC1/SKA1/AURKB/AURKA	17
CC	GO:0034364	high-density lipoprotein particle	12/508	27/19559	1.0108e-12	3.64732e-11	2.82848e-11	LCAT/APOC1/APOC3/HPR/APOA5/PON1/SAA4/APOA1/APOF/APOA2/SAA1/SAA2	12
CC	GO:0000922	spindle pole	24/508	165/19559	8.00546e-12	2.66644e-10	2.06781e-10	KIF2A/MAD2L1/CCNB1/PLK1/NEK2/CKAP2L/CENPF/TPX2/DLGAP5/PRC1/KIF11/TOPBP1/CDC20/SGO1/KNTC1/ASPM/CDC6/TACC3/CKAP2/PSRC1/AURKB/CDC25B/FAM83D/AURKA	24
CC	GO:0030496	midbody	25/508	182/19559	1.06611e-11	3.29731e-10	2.55705e-10	ANLN/CDCA8/ECT2/RCC2/KIF23/KIF20A/RACGAP1/PLK1/NEK2/INCENP/KIF4A/CENPF/PRC1/CEP55/SHCBP1/ASPM/CDK1/BIRC5/PSRC1/AURKB/IQGAP1/SLC2A1/ANXA2/AURKA/CAPG	25
CC	GO:0000780	condensed nuclear chromosome, centromeric region	12/508	32/19559	1.16641e-11	3.36704e-10	2.61112e-10	BUB1B/BUB1/SGO2/CCNB1/PLK1/CENPO/NUF2/SGO1/CENPA/NDC80/AURKB/AURKA	12
CC	GO:0034358	plasma lipoprotein particle	12/508	36/19559	5.88233e-11	1.41503e-09	1.09735e-09	LCAT/APOC1/APOC3/HPR/APOA5/PON1/SAA4/APOA1/APOF/APOA2/SAA1/SAA2	12
CC	GO:0051233	spindle midzone	12/508	36/19559	5.88233e-11	1.41503e-09	1.09735e-09	CDCA8/RCC2/RACGAP1/PLK1/INCENP/PRC1/MAPRE1/KIF18A/KIF18B/CDC6/AURKB/AURKA	12
CC	GO:1990777	lipoprotein particle	12/508	36/19559	5.88233e-11	1.41503e-09	1.09735e-09	LCAT/APOC1/APOC3/HPR/APOA5/PON1/SAA4/APOA1/APOF/APOA2/SAA1/SAA2	12
CC	GO:0032994	protein-lipid complex	12/508	39/19559	1.71207e-10	3.90171e-09	3.02576e-09	LCAT/APOC1/APOC3/HPR/APOA5/PON1/SAA4/APOA1/APOF/APOA2/SAA1/SAA2	12
CC	GO:0000940	condensed chromosome outer kinetochore	8/508	14/19559	5.13305e-10	1.11131e-08	8.61812e-09	BUB1B/BUB1/CCNB1/PLK1/CENPF/NDC80/SKA3/SKA1	8
CC	GO:0000778	condensed nuclear chromosome kinetochore	8/508	17/19559	3.87881e-09	7.99773e-08	6.2022e-08	BUB1B/BUB1/CCNB1/PLK1/CENPO/NUF2/CENPA/NDC80	8
CC	GO:0042555	MCM complex	7/508	12/19559	5.41467e-09	1.06571e-07	8.2645e-08	MCM6/MCM8/MCM2/MCM4/MCM3/MCM5/MCM7	7
CC	GO:0062023	collagen-containing extracellular matrix	34/508	427/19559	7.93805e-09	1.49442e-07	1.15892e-07	PKM/LAMC1/CTSC/ANXA2P2/AGRN/ANXA2/CLEC3B/ANXA5/LAMA5/COL9A2/MMP9/LAMB1/HPX/SULF1/ANG/APOC3/ICAM1/CTHRC1/F9/TGFB1/SERPINC1/AZGP1/SPP2/S100A6/POSTN/APOA1/F12/SERPINE1/KNG1/HRG/MDK/S100A9/COL1A1/GPC3	34
CC	GO:0072562	blood microparticle	18/508	148/19559	5.86045e-08	1.05732e-06	8.19949e-07	CLIC1/SLC2A1/ANXA5/HPX/HPR/AFM/HP/TGFB1/SERPINC1/PON1/CFHR3/APOA1/KNG1/HRG/APOA2/CFHR1/IGHV3-23/IGHG1	18
CC	GO:0016323	basolateral plasma membrane	22/508	246/19559	5.15739e-07	8.9326e-06	6.92719e-06	ADAM9/SLC38A1/ABCC1/ATP1A1/SLC41A1/SLC1A5/SLC6A6/SLC2A1/STK39/ANXA2/SLC7A1/SLC27A5/SLC10A1/SLC16A3/CA9/SLC22A1/CD44/CLDN4/SLC29A4/SLC22A7/AQP9/EPCAM	22
CC	GO:0000781	chromosome, telomeric region	17/508	164/19559	1.35422e-06	2.2553e-05	1.74897e-05	MSH2/CHEK1/MCM6/CBX1/EZH2/MCM2/ORC1/PRKDC/CDK1/MCM4/RAD51/MCM3/FEN1/H2AX/MCM5/MCM7/RECQL4	17
CC	GO:0045120	pronucleus	6/508	16/19559	1.91267e-06	3.06735e-05	2.37872e-05	CENPF/CBX1/EZH2/CCNA2/SLC2A1/AURKA	6
CC	GO:0005871	kinesin complex	9/508	51/19559	5.77553e-06	8.93144e-05	6.92629e-05	KIF2A/KIF23/KIF2C/KIF20A/KIF11/KIF15/KIF18A/KIF18B/KIFC1	9
CC	GO:0042627	chylomicron	5/508	13/19559	1.25511e-05	0.0001874	0.000145328	APOC1/APOC3/APOA5/APOA1/APOA2	5
CC	GO:0005875	microtubule associated complex	15/508	159/19559	1.76954e-05	0.000244445	0.000189566	KIF2A/CDCA8/KIF23/KIF2C/KIF20A/INCENP/KIF11/KIF15/KIF18A/KIF18B/KIFC1/BIRC5/AURKB/CLIP2/AURKA	15
CC	GO:0042470	melanosome	12/508	105/19559	1.80652e-05	0.000244445	0.000189566	NAP1L1/CALU/STX3/ATP1B3/ATP1A1/ANXA2P2/SLC1A5/SLC2A1/ANXA2/MMP14/ITGB1/CAPG	12
CC	GO:0048770	pigment granule	12/508	105/19559	1.80652e-05	0.000244445	0.000189566	NAP1L1/CALU/STX3/ATP1B3/ATP1A1/ANXA2P2/SLC1A5/SLC2A1/ANXA2/MMP14/ITGB1/CAPG	12
CC	GO:1990023	mitotic spindle midzone	5/508	14/19559	1.91073e-05	0.000250712	0.000194426	RCC2/PRC1/KIF18A/KIF18B/AURKB	5
CC	GO:0000784	nuclear chromosome, telomeric region	13/508	124/19559	2.08542e-05	0.000265584	0.000205959	MSH2/MCM6/CBX1/MCM2/ORC1/PRKDC/CDK1/MCM4/RAD51/MCM3/FEN1/MCM5/MCM7	13
CC	GO:0010369	chromocenter	5/508	15/19559	2.80499e-05	0.000347018	0.00026911	CDCA8/INCENP/CBX1/OIP5/AURKB	5
CC	GO:0005881	cytoplasmic microtubule	10/508	78/19559	3.30524e-05	0.000397547	0.000308295	KIF2C/GTSE1/MAPRE1/KIF18A/KIF18B/TUBA1B/CKAP2/CLIP2/CYP2A6/SAA1	10
CC	GO:0043073	germ cell nucleus	5/508	19/19559	9.9655e-05	0.00116623	0.000904408	TRIP13/TOPBP1/H2AX/MARCKS/AURKA	5
CC	GO:0000307	cyclin-dependent protein kinase holoenzyme complex	7/508	43/19559	0.000109601	0.00124888	0.000968498	CCNB1/CCNF/CCNB2/CCNA2/CDK1/CDK4/CKS2	7
CC	GO:0034361	very-low-density lipoprotein particle	5/508	20/19559	0.000130049	0.00140778	0.00109173	APOC1/APOC3/APOA5/APOA1/APOA2	5
CC	GO:0034385	triglyceride-rich plasma lipoprotein particle	5/508	20/19559	0.000130049	0.00140778	0.00109173	APOC1/APOC3/APOA5/APOA1/APOA2	5
CC	GO:0000792	heterochromatin	9/508	78/19559	0.000186258	0.00196707	0.00152545	INCENP/CBX1/H2AZ1/DNMT1/HMGA1/CENPA/UHRF1/WDR76/CDKN2A	9
CC	GO:0016328	lateral plasma membrane	8/508	65/19559	0.000269674	0.00278021	0.00215604	IQGAP3/ABCC1/ATP1A1/IQGAP1/DSG2/SLC16A3/CLDN4/EPCAM	8
CC	GO:0034774	secretory granule lumen	20/508	322/19559	0.000310921	0.00313091	0.002428	PKM/PRKCD/ALDOA/CTSC/ANXA2/IMPDH1/CLEC3B/S100A11/HP/TGFB1/SPP2/TTR/APOA1/SERPINE1/CXCL1/KNG1/HRG/S100A9/S100P/LYZ	20
CC	GO:0060205	cytoplasmic vesicle lumen	20/508	326/19559	0.000364551	0.00358751	0.0027821	PKM/PRKCD/ALDOA/CTSC/ANXA2/IMPDH1/CLEC3B/S100A11/HP/TGFB1/SPP2/TTR/APOA1/SERPINE1/CXCL1/KNG1/HRG/S100A9/S100P/LYZ	20
CC	GO:0031983	vesicle lumen	20/508	328/19559	0.00039427	0.00379375	0.00294204	PKM/PRKCD/ALDOA/CTSC/ANXA2/IMPDH1/CLEC3B/S100A11/HP/TGFB1/SPP2/TTR/APOA1/SERPINE1/CXCL1/KNG1/HRG/S100A9/S100P/LYZ	20
CC	GO:0005657	replication fork	8/508	71/19559	0.000496333	0.0045726	0.00354603	DNMT1/CDC45/MCM10/RFC4/UHRF1/MCM3/PRIM1/H2AX	8
CC	GO:0045171	intercellular bridge	8/508	71/19559	0.000496333	0.0045726	0.00354603	CDCA8/KIF23/KIF20A/TPX2/PRC1/CEP55/CDC7/FAM83D	8
CC	GO:0016324	apical plasma membrane	21/508	361/19559	0.000529893	0.00478008	0.00370693	ASPM/STX3/SLC38A1/ABCC1/ATP1A1/DSG2/SLC6A6/SLC2A1/STK39/SLC7A1/SLC16A3/STK26/OSMR/SLC22A1/CYP4A11/CD44/CLDN4/SLC29A4/CYP4F2/EPCAM/MUC13	21
CC	GO:0045177	apical part of cell	23/508	433/19559	0.00102037	0.00901675	0.00699245	ASPM/STX3/SLC38A1/ABCC1/ATP1A1/DSG2/SLC6A6/SLC2A1/ITPR3/STK39/SLC7A1/SLC16A3/STK26/OSMR/SLC22A1/CYP4A11/CD44/CLDN4/SLC29A4/USH1C/CYP4F2/EPCAM/MUC13	23
CC	GO:0008305	integrin complex	5/508	31/19559	0.00112627	0.00975351	0.0075638	ITGAV/ITGAM/ITGA2/ITGB1/ITGB4	5
CC	GO:0005788	endoplasmic reticulum lumen	18/508	308/19559	0.00122816	0.0104273	0.00808633	CALU/LAMC1/CTSC/SPP1/COL9A2/TMEM132A/LAMB1/F9/GOLM1/SERPINC1/SPP2/APOA5/APOA1/KNG1/APOA2/COL1A1/AFP/GPC3	18
CC	GO:0005925	focal adhesion	22/508	415/19559	0.00133529	0.0111188	0.00862261	KIF23/MPZL1/MAPRE1/EPB41L2/HMGA1/LIMK1/ENAH/ITGAV/ADAM9/WASF1/IQGAP1/MARCKS/ARHGEF2/ITGA2/SRC/ANXA5/MMP14/ITGB1/ITGB4/FLNA/ICAM1/CD44	22
CC	GO:0005721	pericentric heterochromatin	4/508	20/19559	0.00156502	0.0125491	0.00973179	INCENP/CBX1/DNMT1/CENPA	4
CC	GO:0071682	endocytic vesicle lumen	4/508	20/19559	0.00156502	0.0125491	0.00973179	HPX/HP/APOA1/SAA1	4
CC	GO:0030055	cell-substrate junction	22/508	423/19559	0.001698	0.0133679	0.0103667	KIF23/MPZL1/MAPRE1/EPB41L2/HMGA1/LIMK1/ENAH/ITGAV/ADAM9/WASF1/IQGAP1/MARCKS/ARHGEF2/ITGA2/SRC/ANXA5/MMP14/ITGB1/ITGB4/FLNA/ICAM1/CD44	22
CC	GO:1990752	microtubule end	5/508	34/19559	0.00173026	0.0133786	0.0103751	KIF2C/MAPRE1/KIF18B/ASPM/CLIP2	5
CC	GO:0098636	protein complex involved in cell adhesion	5/508	36/19559	0.00224661	0.0170663	0.0132349	ITGAV/ITGAM/ITGA2/ITGB1/ITGB4	5
CC	GO:0000235	astral microtubule	3/508	11/19559	0.00245976	0.0180521	0.0139993	MAPRE1/KIF18A/KIF18B	3
CC	GO:0005818	aster	3/508	11/19559	0.00245976	0.0180521	0.0139993	MAPRE1/KIF18A/KIF18B	3
CC	GO:0035371	microtubule plus-end	4/508	23/19559	0.00268952	0.0194094	0.0150519	KIF2C/MAPRE1/KIF18B/CLIP2	4
CC	GO:0043256	laminin complex	3/508	12/19559	0.00321682	0.0224658	0.0174222	LAMC1/LAMA5/LAMB1	3
CC	GO:0072687	meiotic spindle	3/508	12/19559	0.00321682	0.0224658	0.0174222	INCENP/ASPM/AURKA	3
CC	GO:0031528	microvillus membrane	4/508	26/19559	0.00427034	0.0293501	0.0227609	ITGAV/SLC6A6/CA9/S100P	4
CC	GO:0001673	male germ cell nucleus	3/508	15/19559	0.0062787	0.0418258	0.0324357	TRIP13/TOPBP1/H2AX	3
CC	GO:0031616	spindle pole centrosome	3/508	15/19559	0.0062787	0.0418258	0.0324357	DLGAP5/AURKB/AURKA	3
CC	GO:0030863	cortical cytoskeleton	8/508	106/19559	0.00641387	0.0420789	0.032632	ANLN/MAPRE1/EPB41L2/SLC2A1/FLNA/DBN1/GYS2/KRT19	8
CC	GO:0001726	ruffle	11/508	179/19559	0.00724129	0.0461563	0.035794	KIF18A/ITGAV/IQGAP1/ARHGEF2/SRC/ANXA2/EPS8L3/ITGB1/S100A11/CAPG/S100A6	11
CC	GO:0034399	nuclear periphery	9/508	131/19559	0.00724856	0.0461563	0.035794	NUP205/KIF4A/CENPF/CAD/LMNB1/LMNB2/UHRF1/PRKCD/CENPW	9
CC	GO:0090543	Flemming body	4/508	31/19559	0.00811664	0.0509349	0.0394998	KIF23/RACGAP1/CEP55/CAPG	4
CC	GO:1902554	serine/threonine protein kinase complex	7/508	89/19559	0.00844769	0.052255	0.0405235	CCNB1/CCNF/CCNB2/CCNA2/CDK1/CDK4/CKS2	7
CC	GO:0045178	basal part of cell	6/508	69/19559	0.00898299	0.0547836	0.0424844	ABCC1/SLC1A5/ITGA2/SLC7A1/SLC27A5/CLDN4	6
CC	GO:0009925	basal plasma membrane	5/508	51/19559	0.010195	0.0613116	0.0475468	ABCC1/SLC1A5/SLC7A1/SLC27A5/CLDN4	5
CC	GO:0005902	microvillus	7/508	93/19559	0.0106394	0.0631079	0.0489399	ITGAV/SLC6A6/CA9/TGFB1/CD44/USH1C/S100P	7
CC	GO:0044815	DNA packaging complex	8/508	116/19559	0.0108158	0.0632872	0.0490789	NCAPD2/NCAPG/NCAPH/H2AZ1/NCAPG2/CENPA/SMC4/H2AX	8
CC	GO:0032153	cell division site	6/508	72/19559	0.0109751	0.0633629	0.0491376	ANLN/ECT2/KIF20A/RACGAP1/CEP55/ITGB1	6
CC	GO:0005720	nuclear heterochromatin	4/508	34/19559	0.0112559	0.0641293	0.049732	CBX1/H2AZ1/CENPA/UHRF1	4
MF	GO:0003688	DNA replication origin binding	11/502	23/18352	5.78385e-12	4.18751e-09	3.34854e-09	MCM6/MCM8/MCM2/ORC1/CDC45/MCM10/CDC6/MCM4/MCM3/MCM5/MCM7	11
MF	GO:0008017	microtubule binding	30/502	265/18352	4.85653e-11	1.75806e-08	1.40584e-08	KIF2A/RCC2/KIF23/KIF2C/KIF20A/RACGAP1/PLK1/KIF4A/CENPF/TPX2/GAS2L3/DLGAP5/PRC1/KIF11/GTSE1/MAPRE1/KIF15/KIF18A/NUSAP1/KIF18B/KIFC1/BIRC5/PSRC1/SKA1/ARHGEF2/FAM83D/CLIP2/NDRG1/FTCD/S100A9	30
MF	GO:0015631	tubulin binding	34/502	365/18352	5.06398e-10	1.22211e-07	9.7726e-08	KIF2A/RCC2/KIF23/KIF2C/KIF20A/RACGAP1/PLK1/KIF4A/CENPF/TPX2/GAS2L3/DLGAP5/PRC1/KIF11/GTSE1/MAPRE1/KIF15/KIF18A/NUSAP1/KIF18B/KIFC1/TTLL4/BIRC5/STMN1/PSRC1/SKA1/ALDOA/ARHGEF2/FAM83D/CLIP2/NDRG1/RGS2/FTCD/S100A9	34
MF	GO:0055102	lipase inhibitor activity	7/502	18/18352	2.69278e-07	4.87393e-05	3.89744e-05	ANXA2P2/ANXA2/ANXA5/APOC1/APOC3/APOA1/APOA2	7
MF	GO:0031406	carboxylic acid binding	21/502	212/18352	3.94459e-07	5.71177e-05	4.56743e-05	CAD/HMMR/STX3/AGRN/TYMS/PLOD2/EGLN3/APOC1/TAT/AFM/GNMT/CD44/AGXT/FTCD/FABP4/PCK1/CPS1/DPYS/S100A9/OTC/AFP	21
MF	GO:0003697	single-stranded DNA binding	15/502	114/18352	5.05964e-07	6.1053e-05	4.88211e-05	FUBP1/MSH2/MCM6/MCM8/NEIL3/MCM2/CDC45/MCM10/MCM4/RAD51/MCM3/RAD51AP1/HMGB2/MCM5/MCM7	15
MF	GO:0008391	arachidonic acid monooxygenase activity	7/502	20/18352	6.25446e-07	6.4689e-05	5.17286e-05	CYP4A22/CYP4A11/CYP2A6/CYP2C8/CYP4F2/CYP2C9/CYP2A7	7
MF	GO:0043177	organic acid binding	21/502	224/18352	9.79428e-07	8.86382e-05	7.08796e-05	CAD/HMMR/STX3/AGRN/TYMS/PLOD2/EGLN3/APOC1/TAT/AFM/GNMT/CD44/AGXT/FTCD/FABP4/PCK1/CPS1/DPYS/S100A9/OTC/AFP	21
MF	GO:0004857	enzyme inhibitor activity	28/502	383/18352	2.56478e-06	0.000180981	0.000144721	BIRC5/CDKN2B/ANXA2P2/IQGAP1/PTTG1/ANXA2/CDKN2A/ANXA5/PKIB/PAPLN/APOC1/APOC3/SERPINC1/SFN/SPP2/BIRC3/SPINT1/ELFN1/SERPINA11/APOA1/SERPINE1/C3P1/KNG1/HRG/APOA2/FETUB/SPINK1/GPC3	28
MF	GO:0008392	arachidonic acid epoxygenase activity	6/502	16/18352	2.57846e-06	0.000180981	0.000144721	CYP4A11/CYP2A6/CYP2C8/CYP4F2/CYP2C9/CYP2A7	6
MF	GO:0016614	oxidoreductase activity, acting on CH-OH group of donors	15/502	130/18352	2.74971e-06	0.000180981	0.000144721	G6PD/IMPDH1/CYP4A22/ME1/RDH16/HSD17B6/AKR7A3/ADH1C/ADH1B/HAO2/ADH4/ADH1A/HSD11B1/HSD17B13/AKR1B10	15
MF	GO:0016616	oxidoreductase activity, acting on the CH-OH group of donors, NAD or NADP as acceptor	14/502	120/18352	5.17048e-06	0.000311952	0.000249453	G6PD/IMPDH1/CYP4A22/ME1/RDH16/HSD17B6/AKR7A3/ADH1C/ADH1B/ADH4/ADH1A/HSD11B1/HSD17B13/AKR1B10	14
MF	GO:0017116	single-stranded DNA helicase activity	6/502	18/18352	5.70481e-06	0.000317714	0.000254061	MCM6/MCM2/RFC4/RAD51/MCM5/MCM7	6
MF	GO:0008094	DNA-dependent ATPase activity	13/502	108/18352	7.92467e-06	0.000409819	0.000327712	MSH2/TOP2A/MCM6/MCM8/RAD54L/MCM2/RFC4/MCM4/RAD51/MCM3/MCM5/MCM7/RECQL4	13
MF	GO:0004745	retinol dehydrogenase activity	6/502	20/18352	1.13686e-05	0.000548724	0.000438788	RDH16/HSD17B6/ADH1C/ADH1B/ADH4/ADH1A	6
MF	GO:0045296	cadherin binding	24/502	332/18352	1.60391e-05	0.000725767	0.000580361	ANLN/CIP2A/MAPRE1/CCNB2/PKM/ASAP1/FNBP1L/ENO1/CLIC1/ALDOA/IQGAP1/SRC/ANXA2/FMNL2/NDRG1/ITGB1/S100A11/PFKP/FLNA/DBN1/SFN/CAPG/S100P/EPCAM	24
MF	GO:0140097	catalytic activity, acting on DNA	18/502	209/18352	1.86586e-05	0.000794636	0.000635431	TOP2A/MCM6/MCM8/RAD54L/DNMT1/NEIL3/EXO1/MCM2/RFC4/HMGA1/MCM4/RAD51/MCM3/FEN1/MCM5/MCM7/RECQL4/DNASE1L3	18
MF	GO:0016712	oxidoreductase activity, acting on paired donors, with incorporation or reduction of molecular oxygen, reduced flavin or flavoprotein as one donor, and incorporation of one atom of oxygen	7/502	35/18352	3.80101e-05	0.00152885	0.00122255	CYP4A11/CYP2A6/CYP2C8/CYP4F2/CYP2C9/CYP2A7/CYP3A4	7
MF	GO:0003777	microtubule motor activity	10/502	77/18352	4.55176e-05	0.00167386	0.00133851	KIF2A/KIF23/KIF2C/KIF20A/KIF4A/KIF11/KIF15/KIF18A/KIF18B/KIFC1	10
MF	GO:0070330	aromatase activity	6/502	25/18352	4.62393e-05	0.00167386	0.00133851	CYP4A11/CYP2C8/CYP4F2/CYP2C9/CYP2A7/CYP3A4	6
MF	GO:0003678	DNA helicase activity	10/502	78/18352	5.09541e-05	0.0017567	0.00140475	MCM6/MCM8/MCM2/RFC4/MCM4/RAD51/MCM3/MCM5/MCM7/RECQL4	10
MF	GO:0016538	cyclin-dependent protein serine/threonine kinase regulator activity	8/502	50/18352	5.79348e-05	0.00184873	0.00147834	CCNB1/CCNF/CCNB2/CCNA2/CDK4/CDKN2B/CKS2/CDKN2A	8
MF	GO:0070325	lipoprotein particle receptor binding	6/502	26/18352	5.87305e-05	0.00184873	0.00147834	APOC3/APOA5/APOA1/APOA2/RELN/DKK1	6
MF	GO:0030414	peptidase inhibitor activity	16/502	189/18352	6.61113e-05	0.00199436	0.00159479	BIRC5/PTTG1/ANXA2/PAPLN/SERPINC1/SPP2/BIRC3/SPINT1/SERPINA11/SERPINE1/C3P1/KNG1/HRG/FETUB/SPINK1/GPC3	16
MF	GO:0035173	histone kinase activity	5/502	17/18352	7.07344e-05	0.00204847	0.00163806	CHEK1/CCNB1/CDK1/AURKB/AURKA	5
MF	GO:0016725	oxidoreductase activity, acting on CH or CH2 groups	4/502	10/18352	0.000101898	0.00273237	0.00218494	RRM2/CYP2C8/CYP2C9/CYP3A4	4
MF	GO:0018455	alcohol dehydrogenase [NAD(P)+] activity	4/502	10/18352	0.000101898	0.00273237	0.00218494	ADH1C/ADH1B/ADH4/ADH1A	4
MF	GO:0043138	3'-5' DNA helicase activity	5/502	19/18352	0.000127032	0.00328467	0.00262659	MCM6/MCM2/MCM5/MCM7/RECQL4	5
MF	GO:0004866	endopeptidase inhibitor activity	15/502	183/18352	0.000158926	0.00396766	0.00317274	BIRC5/PTTG1/ANXA2/PAPLN/SERPINC1/SPP2/BIRC3/SPINT1/SERPINA11/SERPINE1/C3P1/KNG1/HRG/FETUB/SPINK1	15
MF	GO:0019842	vitamin binding	13/502	144/18352	0.000165999	0.00400611	0.00320349	TYMS/PLOD2/EGLN3/TKT/RBP4/TAT/AFM/GNMT/AGXT/FTCD/SEC14L2/ADH4/SDS	13
MF	GO:0061134	peptidase regulator activity	17/502	229/18352	0.000198307	0.00463143	0.00370352	BIRC5/CTSC/PTTG1/ANXA2/PAPLN/SERPINC1/SPP2/BIRC3/SPINT1/SERPINA11/SERPINE1/C3P1/KNG1/HRG/FETUB/SPINK1/GPC3	17
MF	GO:0005539	glycosaminoglycan binding	17/502	232/18352	0.000231405	0.00523555	0.00418661	HMMR/AGRN/CLEC3B/SULF1/MMP7/ANG/TREM2/CD44/SERPINC1/APOA5/POSTN/KNG1/HRG/MDK/CXCL6/PGLYRP2/SAA1	17
MF	GO:0005506	iron ion binding	13/502	151/18352	0.000265828	0.00571932	0.00457346	RRM2/PLOD2/EGLN3/CYP4A22/CYP4A11/CDO1/CYP8B1/CYP2A6/CYP2C8/CYP4F2/CYP2C9/CYP2A7/CYP3A4	13
MF	GO:0061135	endopeptidase regulator activity	15/502	192/18352	0.000268587	0.00571932	0.00457346	BIRC5/PTTG1/ANXA2/PAPLN/SERPINC1/SPP2/BIRC3/SPINT1/SERPINA11/SERPINE1/C3P1/KNG1/HRG/FETUB/SPINK1	15
MF	GO:0005319	lipid transporter activity	12/502	134/18352	0.000316041	0.0065353	0.00522596	ABCC1/GRAMD1A/SLC2A1/SLC27A5/SLC10A1/RBP4/CFHR4/FABP4/APOA1/APOF/MFSD2A/APOA2	12
MF	GO:0004859	phospholipase inhibitor activity	4/502	13/18352	0.00032496	0.0065353	0.00522596	ANXA2P2/ANXA2/ANXA5/APOC1	4
MF	GO:0044548	S100 protein binding	4/502	14/18352	0.000445145	0.00871041	0.00696529	IQGAP1/ANXA2/S100A11/S100A6	4
MF	GO:0008395	steroid hydroxylase activity	6/502	38/18352	0.000533369	0.0101621	0.00812613	CYP8B1/CYP2A6/CYP2C8/CYP2C9/CYP2A7/CYP3A4	6
MF	GO:0043178	alcohol binding	9/502	86/18352	0.000567103	0.0103484	0.00827508	GRAMD1A/ITPR3/APOC3/RBP4/APOA5/APOA1/APOF/APOA2/ADH4	9
MF	GO:0048029	monosaccharide binding	8/502	69/18352	0.000573371	0.0103484	0.00827508	G6PD/ALDOA/PLOD2/EGLN3/PFKP/FBP1/ALDOB/HKDC1	8
MF	GO:0019887	protein kinase regulator activity	14/502	185/18352	0.000586026	0.0103484	0.00827508	CCNB1/INCENP/TPX2/CCNF/CCNB2/CCNA2/CDK4/CDKN2B/CKS2/IQGAP1/CDKN2A/PKIB/SFN/CD24	14
MF	GO:0005178	integrin binding	12/502	144/18352	0.000608173	0.0103711	0.00829328	ITGAV/ADAM9/ITGAM/ITGA2/SRC/SPP1/LAMA5/MMP14/LAMB1/ITGB1/ITGB4/ICAM1	12
MF	GO:0005504	fatty acid binding	6/502	39/18352	0.000615964	0.0103711	0.00829328	STX3/APOC1/AFM/FABP4/S100A9/AFP	6
MF	GO:0016887	ATPase activity	24/502	423/18352	0.00064965	0.0105116	0.0084056	KIF2A/KIF23/KIF2C/KIF20A/MSH2/TOP2A/MCM6/MCM8/KIF11/RAD54L/KIF15/KIF18A/MCM2/KIF18B/RFC4/KIFC1/MCM4/RAD51/MCM3/MCM5/MCM7/ABCC1/RECQL4/PFN2	24
MF	GO:0005496	steroid binding	10/502	106/18352	0.000653344	0.0105116	0.0084056	ATP1A1/PAQR5/GRAMD1A/APOC3/APOA5/APOA1/APOF/APOA2/CYP3A4/HSD11B1	10
MF	GO:0042910	xenobiotic transmembrane transporter activity	5/502	27/18352	0.000736227	0.0115876	0.00926602	ABCC1/SLC6A6/SLC2A1/SLC22A1/SLC29A4	5
MF	GO:0048365	Rac GTPase binding	8/502	73/18352	0.000838171	0.0129114	0.0103246	ECT2/RCC2/IQGAP3/WASF1/IQGAP1/ARHGEF2/NCF2/FLNA	8
MF	GO:0050840	extracellular matrix binding	7/502	57/18352	0.000890181	0.0134269	0.0107368	ITGAV/ADAM9/AGRN/ITGA2/ANXA2/SPP1/ITGB1	7
MF	GO:0005324	long-chain fatty acid transporter activity	4/502	17/18352	0.000991585	0.0146512	0.0117158	SLC2A1/SLC27A5/FABP4/MFSD2A	4
MF	GO:0016597	amino acid binding	7/502	59/18352	0.00109606	0.015871	0.0126912	CAD/TAT/GNMT/AGXT/CPS1/DPYS/OTC	7
MF	GO:0098631	cell adhesion mediator activity	7/502	60/18352	0.00121211	0.0172072	0.0137598	DSG2/ITGA2/ANXA2/ITGB1/S100A11/NRCAM/EPCAM	7
MF	GO:0045236	CXCR chemokine receptor binding	4/502	18/18352	0.00124754	0.0173696	0.0138896	CXCL8/CXCL5/CXCL1/CXCL6	4
MF	GO:0020037	heme binding	11/502	138/18352	0.00145765	0.019912	0.0159226	SRC/CYP4A22/CYP4A11/CYP8B1/CYP2A6/CYP2C8/CYP4F2/HRG/CYP2C9/CYP2A7/CYP3A4	11
MF	GO:0016705	oxidoreductase activity, acting on paired donors, with incorporation or reduction of molecular oxygen	12/502	162/18352	0.00169788	0.022395	0.0179082	PLOD2/EGLN3/ASPH/CYP4A22/CYP4A11/CYP8B1/CYP2A6/CYP2C8/CYP4F2/CYP2C9/CYP2A7/CYP3A4	12
MF	GO:0005543	phospholipid binding	24/502	454/18352	0.00170128	0.022395	0.0179082	RACGAP1/PPT1/ASAP1/ANXA2P2/IQGAP1/ITPR3/ANXA2/ANXA5/SNX7/LAPTM4B/PHLDA2/PFN2/APOC1/APOC3/TREM2/SEC14L2/CAPG/APOA5/PON1/APOA1/CPS1/ANXA10/APOA2/OTC	24
MF	GO:0004497	monooxygenase activity	9/502	101/18352	0.00179752	0.0232394	0.0185834	CYP4A22/CYP4A11/CYP8B1/CYP2A6/CYP2C8/CYP4F2/CYP2C9/CYP2A7/CYP3A4	9
MF	GO:0051010	microtubule plus-end binding	4/502	20/18352	0.00189153	0.0236115	0.018881	KIF2C/MAPRE1/KIF18A/CLIP2	4
MF	GO:0070182	DNA polymerase binding	4/502	20/18352	0.00189153	0.0236115	0.018881	FANCD2/FANCI/CDT1/RAD51	4
MF	GO:0008009	chemokine activity	6/502	49/18352	0.00209742	0.0243065	0.0194367	CXCL8/CCL20/CXCL5/CXCL1/CXCL6/CCL16	6
MF	GO:0015485	cholesterol binding	6/502	49/18352	0.00209742	0.0243065	0.0194367	GRAMD1A/APOC3/APOA5/APOA1/APOF/APOA2	6
MF	GO:0016884	carbon-nitrogen ligase activity, with glutamine as amido-N-donor	3/502	10/18352	0.00211507	0.0243065	0.0194367	CAD/ASNS/CPS1	3
MF	GO:0019203	carbohydrate phosphatase activity	3/502	10/18352	0.00211507	0.0243065	0.0194367	PFKFB3/FBP1/G6PC	3
MF	GO:0050308	sugar-phosphatase activity	3/502	10/18352	0.00211507	0.0243065	0.0194367	PFKFB3/FBP1/G6PC	3
MF	GO:0000217	DNA secondary structure binding	5/502	34/18352	0.00216848	0.0245309	0.0196161	MSH2/NEIL3/HMGA1/HMGB2/RECQL4	5
MF	GO:1901681	sulfur compound binding	16/502	262/18352	0.00240726	0.0268131	0.0214411	AGRN/ITGA2/CLEC3B/TKT/MMP7/ANG/GNMT/SERPINC1/PTGES/APOA5/POSTN/KNG1/HRG/MDK/CXCL6/SAA1	16
MF	GO:0046906	tetrapyrrole binding	11/502	148/18352	0.0025396	0.0277747	0.02221	SRC/CYP4A22/CYP4A11/CYP8B1/CYP2A6/CYP2C8/CYP4F2/HRG/CYP2C9/CYP2A7/CYP3A4	11
MF	GO:0019207	kinase regulator activity	14/502	216/18352	0.00257031	0.0277747	0.02221	CCNB1/INCENP/TPX2/CCNF/CCNB2/CCNA2/CDK4/CDKN2B/CKS2/IQGAP1/CDKN2A/PKIB/SFN/CD24	14
MF	GO:0015645	fatty acid ligase activity	4/502	22/18352	0.002735	0.0291197	0.0232856	SLC27A5/ACSM2A/ACSM2B/ACSL4	4
MF	GO:0050786	RAGE receptor binding	3/502	11/18352	0.00284947	0.0298988	0.0239086	HMGB2/S100A9/S100P	3
MF	GO:0005518	collagen binding	7/502	70/18352	0.00297873	0.0308086	0.0246361	ADAM9/ITGA2/DDR1/MMP12/MMP9/ITGB1/CD44	7
MF	GO:0072341	modified amino acid binding	8/502	90/18352	0.00323187	0.032956	0.0263533	ASAP1/ANXA2P2/TYMS/ANXA2/GNMT/FTCD/PTGES/CPS1	8
MF	GO:0003774	motor activity	10/502	132/18352	0.00341829	0.0343728	0.0274863	KIF2A/KIF23/KIF2C/KIF20A/KIF4A/KIF11/KIF15/KIF18A/KIF18B/KIFC1	10
MF	GO:0005542	folic acid binding	3/502	12/18352	0.00372265	0.0369205	0.0295235	TYMS/GNMT/FTCD	3
MF	GO:0001618	virus receptor activity	7/502	74/18352	0.00407404	0.0393281	0.0314487	CDK1/ITGAV/SLC1A5/ITGA2/SLC10A1/ITGB1/ICAM1	7
MF	GO:0140272	exogenous protein binding	7/502	74/18352	0.00407404	0.0393281	0.0314487	CDK1/ITGAV/SLC1A5/ITGA2/SLC10A1/ITGB1/ICAM1	7
MF	GO:0004386	helicase activity	11/502	160/18352	0.00461061	0.0439222	0.0351224	MCM6/MCM8/RAD54L/MCM2/RFC4/MCM4/RAD51/MCM3/MCM5/MCM7/RECQL4	11
MF	GO:0008514	organic anion transmembrane transporter activity	14/502	233/18352	0.00504894	0.0474001	0.0379035	SLC38A1/ABCC1/SLC1A5/SLC6A6/SLC2A1/SLC7A1/SLC27A5/SLC10A1/SLC16A3/SLC6A8/SLC22A7/SLC25A47/MFSD2A/AQP9	14
MF	GO:0016405	CoA-ligase activity	4/502	26/18352	0.00512793	0.0474001	0.0379035	SLC27A5/ACSM2A/ACSM2B/ACSL4	4
MF	GO:0005342	organic acid transmembrane transporter activity	11/502	163/18352	0.00529546	0.0474001	0.0379035	SLC38A1/SLC1A5/SLC6A6/SLC7A1/SLC27A5/SLC10A1/SLC16A3/SLC29A4/SLC6A8/MFSD2A/AQP9	11
MF	GO:0004869	cysteine-type endopeptidase inhibitor activity	6/502	59/18352	0.00537605	0.0474001	0.0379035	BIRC5/PTTG1/BIRC3/KNG1/HRG/FETUB	6
MF	GO:0008028	monocarboxylic acid transmembrane transporter activity	6/502	59/18352	0.00537605	0.0474001	0.0379035	SLC6A6/SLC27A5/SLC10A1/SLC16A3/SLC6A8/MFSD2A	6
MF	GO:0032934	sterol binding	6/502	59/18352	0.00537605	0.0474001	0.0379035	GRAMD1A/APOC3/APOA5/APOA1/APOF/APOA2	6
MF	GO:0004867	serine-type endopeptidase inhibitor activity	8/502	98/18352	0.00543399	0.0474001	0.0379035	ANXA2/PAPLN/SERPINC1/SPINT1/SERPINA11/SERPINE1/HRG/SPINK1	8
MF	GO:0008022	protein C-terminus binding	12/502	189/18352	0.00594585	0.0512476	0.0409802	MSH2/MAD2L1/TOP2A/CENPF/TOPBP1/MAPRE1/CDC20/MKI67/RAD51/MID1IP1/SRC/NCF2	12
MF	GO:0008201	heparin binding	11/502	169/18352	0.00690491	0.0588136	0.0470304	CLEC3B/MMP7/ANG/SERPINC1/APOA5/POSTN/KNG1/HRG/MDK/CXCL6/SAA1	11
MF	GO:0001846	opsonin binding	3/502	15/18352	0.00724377	0.0602815	0.0482042	ITGAV/ITGAM/MASP2	3
MF	GO:0036041	long-chain fatty acid binding	3/502	15/18352	0.00724377	0.0602815	0.0482042	STX3/FABP4/S100A9	3
MF	GO:0016709	oxidoreductase activity, acting on paired donors, with incorporation or reduction of molecular oxygen, NAD(P)H as one donor, and incorporation of one atom of oxygen	5/502	45/18352	0.00744948	0.0607711	0.0485957	CYP4A22/CYP4A11/CYP4F2/CYP2C9/CYP3A4	5
MF	GO:0031210	phosphatidylcholine binding	4/502	29/18352	0.00763835	0.0607711	0.0485957	APOC1/APOA5/APOA1/APOA2	4
MF	GO:0043236	laminin binding	4/502	29/18352	0.00763835	0.0607711	0.0485957	ADAM9/AGRN/ITGA2/ITGB1	4
MF	GO:0050997	quaternary ammonium group binding	4/502	29/18352	0.00763835	0.0607711	0.0485957	APOC1/APOA5/APOA1/APOA2	4

## Sheet: KEGG_TCGA
KEGG enrichment in TCGA
ID	Description	GeneRatio	BgRatio	pvalue	p.adjust	qvalue	geneID	Count
hsa04110	Cell cycle	32/284	126/8159	1.73403e-19	4.82059e-17	4.08865e-17	BUB1B/BUB1/MAD2L1/CHEK1/CCNB1/PLK1/MCM6/TTK/CDC20/MCM2/ORC1/CCNB2/CCNA2/CDC45/PRKDC/CDC6/CDK1/MCM4/PKMYT1/CDC7/MCM3/CDK4/CDKN2B/MCM5/MCM7/CDC25C/CDC25B/PTTG1/CDKN2A/E2F1/TGFB1/SFN	32
hsa00010	Glycolysis / Gluconeogenesis	15/284	67/8159	6.25473e-09	8.69407e-07	7.374e-07	DLAT/PKM/ENO1/ALDOA/ENO2/PFKP/FBP1/ALDOB/HKDC1/PCK1/ADH1C/ADH1B/G6PC/ADH4/ADH1A	15
hsa04512	ECM-receptor interaction	14/284	88/8159	1.76556e-06	0.00014179	0.000120261	HMMR/ITGAV/LAMC1/AGRN/ITGA2/SPP1/LAMA5/COL9A2/LAMB1/ITGB1/ITGB4/CD44/RELN/COL1A1	14
hsa01200	Carbon metabolism	16/284	115/8159	2.04014e-06	0.00014179	0.000120261	DLAT/G6PD/PKM/ENO1/ALDOA/ENO2/TKT/PFKP/FBP1/ME1/ALDOB/HKDC1/AGXT/CPS1/HAO2/SDS	16
hsa03030	DNA replication	9/284	36/8159	2.72059e-06	0.000147965	0.000125499	MCM6/MCM2/RFC4/MCM4/MCM3/PRIM1/FEN1/MCM5/MCM7	9
hsa00830	Retinol metabolism	12/284	68/8159	3.19349e-06	0.000147965	0.000125499	RDH16/UGT2B11/CYP2A6/HSD17B6/CYP2C8/CYP2C9/ADH1C/ADH1B/CYP2A7/ADH4/CYP3A4/ADH1A	12
hsa01230	Biosynthesis of amino acids	12/284	75/8159	9.21451e-06	0.000365948	0.000310383	PKM/ENO1/ALDOA/ENO2/TKT/PFKP/ASNS/PYCR1/ALDOB/CPS1/SDS/OTC	12
hsa00980	Metabolism of xenobiotics by cytochrome P450	12/284	78/8159	1.39549e-05	0.000484934	0.000411303	UGT2B11/CYP2A6/AKR7A3/CYP2C9/ADH1C/ADH1B/CYP2A7/ADH4/CYP3A4/ADH1A/SULT2A1/HSD11B1	12
hsa04976	Bile secretion	12/284	89/8159	5.41999e-05	0.00167417	0.00141997	ATP1B3/NCEH1/ATP1A1/SLC2A1/SLC27A5/SLC10A1/SLC22A1/UGT2B11/SLC22A7/CYP3A4/AQP9/SULT2A1	12
hsa05222	Small cell lung cancer	12/284	92/8159	7.5481e-05	0.00209837	0.00177976	BAK1/ITGAV/CDK4/CDKN2B/CKS2/LAMC1/ITGA2/LAMA5/E2F1/LAMB1/ITGB1/BIRC3	12
hsa00051	Fructose and mannose metabolism	7/284	33/8159	0.000112741	0.00284928	0.00241665	ALDOA/PFKFB3/PFKP/FBP1/ALDOB/HKDC1/AKR1B10	7
hsa04610	Complement and coagulation cascades	11/284	85/8159	0.000161392	0.00349994	0.00296852	ITGAM/F9/MASP2/SERPINC1/CFHR4/CFHR3/C6/F12/SERPINE1/KNG1/CFHR1	11
hsa00982	Drug metabolism - cytochrome P450	10/284	72/8159	0.00017688	0.00349994	0.00296852	UGT2B11/CYP2A6/CYP2C8/CYP2C9/ADH1C/ADH1B/CYP2A7/ADH4/CYP3A4/ADH1A	10
hsa00620	Pyruvate metabolism	8/284	47/8159	0.000188249	0.00349994	0.00296852	DLAT/PKM/ME1/PCK1/ADH1C/ADH1B/ADH4/ADH1A	8
hsa04115	p53 signaling pathway	10/284	73/8159	0.000198767	0.00349994	0.00296852	CHEK1/CCNB1/GTSE1/CCNB2/RRM2/CDK1/CDK4/CDKN2A/SFN/SERPINE1	10
hsa00350	Tyrosine metabolism	7/284	36/8159	0.000201435	0.00349994	0.00296852	IL4I1/HPD/TAT/ADH1C/ADH1B/ADH4/ADH1A	7
hsa03320	PPAR signaling pathway	10/284	75/8159	0.000249414	0.00407865	0.00345936	SLC27A5/APOC3/ME1/CYP8B1/APOA5/FABP4/PCK1/APOA1/APOA2/ACSL4	10
hsa04218	Cellular senescence	15/284	156/8159	0.000334775	0.00517042	0.00438536	CHEK1/CCNB1/FOXM1/CCNB2/CCNA2/CDK1/MYBL2/CDK4/CDKN2B/ITPR3/CDKN2A/E2F1/TGFB1/CXCL8/SERPINE1	15
hsa04066	HIF-1 signaling pathway	12/284	109/8159	0.000385047	0.00563384	0.00477842	VHL/ENO1/ALDOA/HIF1A/SLC2A1/EGLN3/ENO2/PFKFB3/PFKP/ALDOB/HKDC1/SERPINE1	12
hsa00030	Pentose phosphate pathway	6/284	30/8159	0.000494573	0.00687457	0.00583076	G6PD/ALDOA/TKT/PFKP/FBP1/ALDOB	6
hsa04114	Oocyte meiosis	13/284	131/8159	0.000613126	0.00811662	0.00688422	BUB1/MAD2L1/CCNB1/PLK1/CDC20/SGO1/CCNB2/CDK1/PKMYT1/CDC25C/PTTG1/ITPR3/AURKA	13
hsa05230	Central carbon metabolism in cancer	9/284	70/8159	0.000666159	0.00841782	0.00713969	G6PD/PKM/GLS/SLC1A5/HIF1A/SLC2A1/SLC16A3/PFKP/HKDC1	9
hsa04914	Progesterone-mediated oocyte maturation	11/284	102/8159	0.00079852	0.00965168	0.0081862	BUB1/MAD2L1/CCNB1/PLK1/CCNB2/CCNA2/CDK1/PKMYT1/CDC25C/CDC25B/AURKA	11
hsa00250	Alanine, aspartate and glutamate metabolism	6/284	37/8159	0.00157845	0.0182837	0.0155076	CAD/GLS/IL4I1/ASNS/AGXT/CPS1	6
hsa00983	Drug metabolism - other enzymes	9/284	80/8159	0.00175458	0.0195109	0.0165484	UCK2/RRM2/IMPDH1/TK1/UGT2B11/CYP2A6/DPYS/CYP2A7/CYP3A4	9
hsa05204	Chemical carcinogenesis - DNA adducts	8/284	69/8159	0.00258454	0.0276347	0.0234387	UGT2B11/CYP2A6/CYP2C8/CYP2C9/CYP2A7/CYP3A4/SULT2A1/HSD11B1	8
hsa05219	Bladder cancer	6/284	41/8159	0.00271754	0.0279806	0.0237321	CDK4/SRC/CDKN2A/E2F1/MMP9/CXCL8	6
hsa00240	Pyrimidine metabolism	7/284	58/8159	0.00377873	0.0375174	0.0318209	UCK2/CAD/RRM2/DCK/TYMS/TK1/DPYS	7
hsa00130	Ubiquinone and other terpenoid-quinone biosynthesis	3/284	11/8159	0.0055934	0.0536195	0.0454781	HPD/TAT/NQO1	3

## Sheet: Go_ICGC
Go enrichment results in ICGC
ONTOLOGY	ID	Description	GeneRatio	BgRatio	pvalue	p.adjust	qvalue	geneID	Count
BP	GO:0140014	mitotic nuclear division	40/391	286/18866	8.12292e-22	3.14926e-18	2.51725e-18	NCAPH/NCAPG/NUF2/KIF2C/TRIP13/KIF18A/NDC80/BUB1B/KIF4A/BUB1/TTK/TACC3/KIF11/CENPF/CDCA5/KIF23/ANLN/NUSAP1/MKI67/TPX2/CDCA8/PLK1/CDC20/CCNB1/PRC1/MYBL2/NEK2/CDC6/ZWINT/CDK1/UBE2C/CDT1/RACGAP1/DLGAP5/KIFC1/CCNB2/PTTG1/BIRC5/AURKB/SPHK1	40
BP	GO:0000070	mitotic sister chromatid segregation	31/391	161/18866	2.44808e-21	4.7456e-18	3.79323e-18	NCAPH/NCAPG/NUF2/KIF2C/TRIP13/KIF18A/NDC80/BUB1B/KIF4A/BUB1/TTK/TACC3/CENPF/CDCA5/KIF23/NUSAP1/CDCA8/PLK1/CDC20/CCNB1/PRC1/NEK2/CDC6/ZWINT/UBE2C/CDT1/RACGAP1/DLGAP5/KIFC1/PTTG1/AURKB	31
BP	GO:0000280	nuclear division	46/391	428/18866	3.7457e-20	4.84069e-17	3.86924e-17	NCAPH/NCAPG/NUF2/KIF2C/TRIP13/KIF18A/NDC80/FANCD2/BUB1B/KIF4A/BUB1/TTK/TACC3/KIF11/CENPF/CDCA5/KIF23/ANLN/NUSAP1/TOP2A/MKI67/TPX2/CDCA8/PLK1/CDC20/CCNB1/PRC1/MYBL2/NEK2/CDC6/ZWINT/CDK1/UBE2C/CDT1/RACGAP1/DLGAP5/RAD54L/KIFC1/CCNB2/ASPM/PTTG1/BIRC5/AURKB/SPHK1/ZNF711/LIF	46
BP	GO:0000819	sister chromatid segregation	32/391	196/18866	1.02195e-19	9.90529e-17	7.91745e-17	NCAPH/NCAPG/NUF2/KIF2C/TRIP13/KIF18A/NDC80/BUB1B/KIF4A/BUB1/TTK/TACC3/CENPF/CDCA5/KIF23/NUSAP1/TOP2A/CDCA8/PLK1/CDC20/CCNB1/PRC1/NEK2/CDC6/ZWINT/UBE2C/CDT1/RACGAP1/DLGAP5/KIFC1/PTTG1/AURKB	32
BP	GO:0007059	chromosome segregation	40/391	334/18866	2.53782e-19	1.96783e-16	1.57291e-16	NCAPH/NCAPG/NUF2/KIF2C/TRIP13/KIF18A/NDC80/FANCD2/BUB1B/ECT2/KIF4A/BUB1/TTK/TACC3/CENPF/SKA3/CDCA5/KIF23/NUSAP1/TOP2A/MKI67/CDCA8/SKA1/PLK1/CDC20/CCNB1/PRC1/HJURP/NEK2/CDC6/ZWINT/UBE2C/CENPW/CDT1/RACGAP1/DLGAP5/KIFC1/PTTG1/BIRC5/AURKB	40
BP	GO:0048285	organelle fission	46/391	476/18866	2.67083e-18	1.7258e-15	1.37946e-15	NCAPH/NCAPG/NUF2/KIF2C/TRIP13/KIF18A/NDC80/FANCD2/BUB1B/KIF4A/BUB1/TTK/TACC3/KIF11/CENPF/CDCA5/KIF23/ANLN/NUSAP1/TOP2A/MKI67/TPX2/CDCA8/PLK1/CDC20/CCNB1/PRC1/MYBL2/NEK2/CDC6/ZWINT/CDK1/UBE2C/CDT1/RACGAP1/DLGAP5/RAD54L/KIFC1/CCNB2/ASPM/PTTG1/BIRC5/AURKB/SPHK1/ZNF711/LIF	46
BP	GO:0098813	nuclear chromosome segregation	34/391	272/18866	3.74181e-17	2.07243e-14	1.65652e-14	NCAPH/NCAPG/NUF2/KIF2C/TRIP13/KIF18A/NDC80/FANCD2/BUB1B/ECT2/KIF4A/BUB1/TTK/TACC3/CENPF/CDCA5/KIF23/NUSAP1/TOP2A/CDCA8/PLK1/CDC20/CCNB1/PRC1/NEK2/CDC6/ZWINT/UBE2C/CDT1/RACGAP1/DLGAP5/KIFC1/PTTG1/AURKB	34
BP	GO:0046394	carboxylic acid biosynthetic process	39/391	367/18866	4.72632e-17	2.23531e-14	1.78672e-14	MTHFD1L/SLC27A5/CYP4A22/CYP4A11/CYP2C8/ACSM2A/AGXT/GPT/CYP8B1/FOLH1B/CYP2C9/FABP5/BHMT/APOA5/ACSM2B/CYP39A1/CYP1A2/ELOVL7/PYCR1/GLS2/APOC1/APOC3/CDO1/CYP3A4/SLC27A2/AKR1D1/ALDH8A1/UPB1/CYP2D6/APOA1/AASS/CTH/APOC2/ACSM5/CPS1/CYP2E1/OTC/SDS/CYP1A1	39
BP	GO:0016053	organic acid biosynthetic process	39/391	368/18866	5.189e-17	2.23531e-14	1.78672e-14	MTHFD1L/SLC27A5/CYP4A22/CYP4A11/CYP2C8/ACSM2A/AGXT/GPT/CYP8B1/FOLH1B/CYP2C9/FABP5/BHMT/APOA5/ACSM2B/CYP39A1/CYP1A2/ELOVL7/PYCR1/GLS2/APOC1/APOC3/CDO1/CYP3A4/SLC27A2/AKR1D1/ALDH8A1/UPB1/CYP2D6/APOA1/AASS/CTH/APOC2/ACSM5/CPS1/CYP2E1/OTC/SDS/CYP1A1	39
BP	GO:0044282	small molecule catabolic process	43/391	452/18866	6.54619e-17	2.53796e-14	2.02863e-14	HMMR/TAT/CYP4A11/AGXT/DCXR/HAO2/HPD/GPT/BDH1/PON1/UROC1/ADH4/CYP4F2/DAO/CYP39A1/ALDOB/FTCD/GLS2/PCK1/PON3/EHHADH/CDO1/AMDHD1/HK2/SLC27A2/AKR1D1/PFKP/ALDH8A1/PIPOX/UPB1/MFSD2A/AASS/MAT1A/CTH/PRODH2/SULT2A1/PRODH/DPYS/HAO1/OTC/SDS/FABP1/CYP1A1	43
BP	GO:0016054	organic acid catabolic process	34/391	282/18866	1.14655e-16	3.70431e-14	2.96091e-14	HMMR/TAT/CYP4A11/AGXT/DCXR/HAO2/HPD/GPT/PON1/UROC1/CYP4F2/DAO/FTCD/GLS2/PCK1/PON3/EHHADH/CDO1/AMDHD1/SLC27A2/AKR1D1/ALDH8A1/PIPOX/MFSD2A/AASS/MAT1A/CTH/PRODH2/SULT2A1/PRODH/HAO1/OTC/SDS/FABP1	34
BP	GO:0046395	carboxylic acid catabolic process	34/391	282/18866	1.14655e-16	3.70431e-14	2.96091e-14	HMMR/TAT/CYP4A11/AGXT/DCXR/HAO2/HPD/GPT/PON1/UROC1/CYP4F2/DAO/FTCD/GLS2/PCK1/PON3/EHHADH/CDO1/AMDHD1/SLC27A2/AKR1D1/ALDH8A1/PIPOX/MFSD2A/AASS/MAT1A/CTH/PRODH2/SULT2A1/PRODH/HAO1/OTC/SDS/FABP1	34
BP	GO:0051983	regulation of chromosome segregation	22/391	107/18866	3.94972e-16	1.17793e-13	9.41537e-14	KIF2C/TRIP13/NDC80/BUB1B/ECT2/BUB1/TTK/TACC3/CENPF/CDCA5/MKI67/PLK1/CDC20/CCNB1/NEK2/CDC6/UBE2C/CDT1/RACGAP1/DLGAP5/PTTG1/AURKB	22
BP	GO:0006631	fatty acid metabolic process	39/391	396/18866	6.26302e-16	1.73441e-13	1.38634e-13	CYP2B6/SLC27A5/CYP4A22/CYP4A11/CYP2C8/CYP2A7/ACSM2A/HAO2/CYP2C9/PON1/FABP5/ADH4/CYP4F2/APOA5/ACSM2B/CYP1A2/ELOVL7/APOC1/APOC3/PCK1/PON3/EHHADH/CYP3A4/CYP2A6/SLC27A2/MFSD2A/CYP2D6/APOA1/APOC2/ACSM5/SOX9/CYP2E1/ACSL4/GSTA1/ACOT12/ANGPTL3/HAO1/FABP1/CYP1A1	39
BP	GO:0071466	cellular response to xenobiotic stimulus	22/391	123/18866	8.63539e-15	2.23196e-12	1.78404e-12	CYP2B6/GLYAT/E2F1/CYP2C8/CYP2A7/CES3/CYP2C9/ACSM2B/CYP1A2/PON3/CYP3A4/CYP2A6/FMO3/CYP2D6/AKR7A3/CYP2E1/GSTA1/NAT2/GSTA2/UGT2B15/CYP1A1/NQO1	22
BP	GO:0009410	response to xenobiotic stimulus	22/391	130/18866	2.86554e-14	6.94357e-12	5.55011e-12	CYP2B6/GLYAT/E2F1/CYP2C8/CYP2A7/CES3/CYP2C9/ACSM2B/CYP1A2/PON3/CYP3A4/CYP2A6/FMO3/CYP2D6/AKR7A3/CYP2E1/GSTA1/NAT2/GSTA2/UGT2B15/CYP1A1/NQO1	22
BP	GO:0006805	xenobiotic metabolic process	21/391	118/18866	3.94151e-14	8.98896e-12	7.18502e-12	CYP2B6/GLYAT/CYP2C8/CYP2A7/CES3/CYP2C9/ACSM2B/CYP1A2/PON3/CYP3A4/CYP2A6/FMO3/CYP2D6/AKR7A3/CYP2E1/GSTA1/NAT2/GSTA2/UGT2B15/CYP1A1/NQO1	21
BP	GO:0010965	regulation of mitotic sister chromatid separation	16/391	61/18866	7.40393e-14	1.59472e-11	1.27469e-11	TRIP13/NDC80/BUB1B/BUB1/TTK/TACC3/CENPF/PLK1/CDC20/CCNB1/CDC6/UBE2C/CDT1/DLGAP5/PTTG1/AURKB	16
BP	GO:0008202	steroid metabolic process	33/391	332/18866	9.274e-14	1.89238e-11	1.51261e-11	G6PD/CYP2B6/SLC27A5/CYP2C8/SEC14L2/CYP8B1/CYP2C9/PON1/APOF/HSD11B1/APOA5/CYP39A1/CYP1A2/SPP1/APOC1/SQLE/CYP3A4/HSD17B6/CYP2A6/RDH16/SLC27A2/AKR1D1/G6PC/CYP2D6/APOA1/UGT2B7/CYP2E1/SULT2A1/ANGPTL3/HMGCS2/UGT2B15/CYP1A1/AFP	33
BP	GO:1901605	alpha-amino acid metabolic process	26/391	202/18866	1.06735e-13	2.06907e-11	1.65384e-11	SLC7A11/GNMT/GLYAT/TAT/GLYATL1/AGXT/HPD/GPT/UROC1/BHMT/DAO/FTCD/PYCR1/GLS2/CDO1/AMDHD1/ALDH8A1/PIPOX/AASS/MAT1A/CTH/PRODH2/CPS1/PRODH/OTC/SDS	26
BP	GO:0051783	regulation of nuclear division	25/391	188/18866	1.51346e-13	2.79413e-11	2.23339e-11	TRIP13/NDC80/BUB1B/BUB1/TTK/TACC3/KIF11/CENPF/CDCA5/ANLN/NUSAP1/MKI67/PLK1/CDC20/CCNB1/NEK2/CDC6/UBE2C/CDT1/DLGAP5/PTTG1/AURKB/SPHK1/ZNF711/LIF	25
BP	GO:0051306	mitotic sister chromatid separation	16/391	64/18866	1.68529e-13	2.96993e-11	2.37392e-11	TRIP13/NDC80/BUB1B/BUB1/TTK/TACC3/CENPF/PLK1/CDC20/CCNB1/CDC6/UBE2C/CDT1/DLGAP5/PTTG1/AURKB	16
BP	GO:1902850	microtubule cytoskeleton organization involved in mitosis	22/391	144/18866	2.53092e-13	4.26626e-11	3.41009e-11	NUF2/NDC80/CENPA/KIF4A/TTK/TACC3/KIF11/KIF23/NUSAP1/TPX2/PLK1/CDC20/CCNB1/PRC1/MYBL2/NEK2/RACGAP1/DLGAP5/KIFC1/BIRC5/STMN1/AURKB	22
BP	GO:1905818	regulation of chromosome separation	16/391	66/18866	2.8416e-13	4.59037e-11	3.66916e-11	TRIP13/NDC80/BUB1B/BUB1/TTK/TACC3/CENPF/PLK1/CDC20/CCNB1/CDC6/UBE2C/CDT1/DLGAP5/PTTG1/AURKB	16
BP	GO:0007088	regulation of mitotic nuclear division	23/391	163/18866	4.06541e-13	6.27575e-11	5.01631e-11	TRIP13/NDC80/BUB1B/BUB1/TTK/TACC3/KIF11/CENPF/CDCA5/ANLN/NUSAP1/MKI67/PLK1/CDC20/CCNB1/NEK2/CDC6/UBE2C/CDT1/DLGAP5/PTTG1/AURKB/SPHK1	23
BP	GO:0007052	mitotic spindle organization	20/391	118/18866	4.20865e-13	6.27575e-11	5.01631e-11	NUF2/NDC80/KIF4A/TTK/TACC3/KIF11/KIF23/TPX2/PLK1/CDC20/CCNB1/PRC1/MYBL2/NEK2/RACGAP1/DLGAP5/KIFC1/BIRC5/STMN1/AURKB	20
BP	GO:0007091	metaphase/anaphase transition of mitotic cell cycle	15/391	58/18866	5.66234e-13	8.1307e-11	6.49899e-11	TRIP13/NDC80/BUB1B/BUB1/TTK/TACC3/CENPF/PLK1/CDC20/CCNB1/CDC6/UBE2C/CDT1/DLGAP5/AURKB	15
BP	GO:0051304	chromosome separation	18/391	94/18866	7.21074e-13	9.98431e-11	7.98061e-11	NCAPH/TRIP13/NDC80/BUB1B/BUB1/TTK/TACC3/CENPF/TOP2A/PLK1/CDC20/CCNB1/CDC6/UBE2C/CDT1/DLGAP5/PTTG1/AURKB	18
BP	GO:0044784	metaphase/anaphase transition of cell cycle	15/391	60/18866	9.74897e-13	1.30334e-10	1.04178e-10	TRIP13/NDC80/BUB1B/BUB1/TTK/TACC3/CENPF/PLK1/CDC20/CCNB1/CDC6/UBE2C/CDT1/DLGAP5/AURKB	15
BP	GO:0033047	regulation of mitotic sister chromatid segregation	16/391	72/18866	1.22093e-12	1.52971e-10	1.22272e-10	TRIP13/NDC80/BUB1B/BUB1/TTK/TACC3/CENPF/PLK1/CDC20/CCNB1/CDC6/UBE2C/CDT1/DLGAP5/PTTG1/AURKB	16
BP	GO:0033045	regulation of sister chromatid segregation	17/391	84/18866	1.22314e-12	1.52971e-10	1.22272e-10	TRIP13/NDC80/BUB1B/BUB1/TTK/TACC3/CENPF/CDCA5/PLK1/CDC20/CCNB1/CDC6/UBE2C/CDT1/DLGAP5/PTTG1/AURKB	17
BP	GO:0019373	epoxygenase P450 pathway	10/391	20/18866	2.00325e-12	2.42706e-10	1.93999e-10	CYP2B6/CYP4A11/CYP2C8/CYP2A7/CYP2C9/CYP4F2/CYP1A2/CYP2A6/CYP2E1/CYP1A1	10
BP	GO:1901606	alpha-amino acid catabolic process	18/391	104/18866	4.39922e-12	5.16841e-10	4.13119e-10	TAT/AGXT/HPD/GPT/UROC1/DAO/FTCD/GLS2/CDO1/AMDHD1/ALDH8A1/PIPOX/AASS/MAT1A/PRODH2/PRODH/OTC/SDS	18
BP	GO:0007093	mitotic cell cycle checkpoint	22/391	166/18866	4.81614e-12	5.49181e-10	4.38969e-10	TRIP13/NDC80/FANCD2/BUB1B/BUB1/TTK/CENPF/TOP2A/GTSE1/CLSPN/PLK1/CDC20/CCNB1/CDC6/ZWINT/CDK1/CDT1/CDKN2B/AURKB/E2F1/SOX4/SFN	22
BP	GO:0030071	regulation of mitotic metaphase/anaphase transition	14/391	56/18866	5.63866e-12	6.24603e-10	4.99255e-10	TRIP13/NDC80/BUB1B/BUB1/TTK/CENPF/PLK1/CDC20/CCNB1/CDC6/UBE2C/CDT1/DLGAP5/AURKB	14
BP	GO:0017144	drug metabolic process	13/391	46/18866	5.85012e-12	6.30025e-10	5.03589e-10	CYP2B6/CYP2C8/CYP2A7/CYP2C9/CYP4F2/CYP1A2/CYP3A4/CYP2A6/ADH1A/CYP2D6/AOX1/CYP2E1/CYP1A1	13
BP	GO:0016042	lipid catabolic process	31/391	343/18866	6.59356e-12	6.90898e-10	5.52245e-10	PAFAH1B3/PLBD1/CYP4A11/SPHK1/HAO2/CES3/HSD11B1/FABP5/CYP4F2/APOA5/CYP39A1/CYP1A2/SPP1/APOC1/APOC3/PCK1/EHHADH/CYP3A4/HSD17B6/SLC27A2/AKR1D1/MFSD2A/APOA1/GPLD1/APOC2/CPS1/SULT2A1/GBA3/ANGPTL3/HAO1/FABP1	31
BP	GO:1902099	regulation of metaphase/anaphase transition of cell cycle	14/391	58/18866	9.489e-12	9.68128e-10	7.7384e-10	TRIP13/NDC80/BUB1B/BUB1/TTK/CENPF/PLK1/CDC20/CCNB1/CDC6/UBE2C/CDT1/DLGAP5/AURKB	14
BP	GO:0006721	terpenoid metabolic process	19/391	124/18866	1.04715e-11	1.00762e-09	8.05404e-10	CYP2C8/ADH1B/CYP2C9/ADH4/CYP1A2/APOC3/CYP3A4/TTR/RDH16/ADH1A/RBP4/ALDH8A1/CYP2D6/ADH1C/APOA1/APOC2/CYP2E1/HMGCS2/CYP1A1	19
BP	GO:0009063	cellular amino acid catabolic process	19/391	124/18866	1.04715e-11	1.00762e-09	8.05404e-10	TAT/AGXT/HPD/GPT/UROC1/DAO/FTCD/GLS2/CDO1/AMDHD1/ALDH8A1/PIPOX/AASS/MAT1A/CTH/PRODH2/PRODH/OTC/SDS	19
BP	GO:0072330	monocarboxylic acid biosynthetic process	26/391	246/18866	1.06557e-11	1.00762e-09	8.05404e-10	SLC27A5/CYP4A11/CYP2C8/ACSM2A/AGXT/CYP8B1/CYP2C9/FABP5/APOA5/ACSM2B/CYP39A1/CYP1A2/ELOVL7/APOC1/APOC3/CYP3A4/SLC27A2/AKR1D1/ALDH8A1/CYP2D6/APOA1/APOC2/ACSM5/CYP2E1/SDS/CYP1A1	26
BP	GO:2000816	negative regulation of mitotic sister chromatid separation	12/391	39/18866	1.25393e-11	1.1575e-09	9.25209e-10	TRIP13/NDC80/BUB1B/BUB1/TTK/CENPF/PLK1/CDC20/CCNB1/CDT1/PTTG1/AURKB	12
BP	GO:1901568	fatty acid derivative metabolic process	22/391	175/18866	1.40319e-11	1.26515e-09	1.01126e-09	CYP2B6/SLC27A5/CYP4A22/CYP4A11/CYP2C8/CYP2A7/ACSM2A/CYP2C9/BDH1/PON1/FABP5/CYP4F2/CYP1A2/ELOVL7/PON3/CYP2A6/CYP2D6/CYP2E1/ACSL4/GSTA1/HMGCS2/CYP1A1	22
BP	GO:1905819	negative regulation of chromosome separation	12/391	40/18866	1.75816e-11	1.54918e-09	1.23828e-09	TRIP13/NDC80/BUB1B/BUB1/TTK/CENPF/PLK1/CDC20/CCNB1/CDT1/PTTG1/AURKB	12
BP	GO:0006520	cellular amino acid metabolic process	30/391	340/18866	2.66391e-11	2.2951e-09	1.83451e-09	SLC7A11/GNMT/GLYAT/TAT/GLYATL1/AGXT/HPD/GPT/FOLH1B/UROC1/BHMT/DAO/FTCD/PYCR1/GLS2/CDO1/AMDHD1/ALDH8A1/PIPOX/UPB1/AASS/MAT1A/CTH/PRODH2/CPS1/PRODH/DPYS/OTC/SDS/NQO1	30
BP	GO:0000075	cell cycle checkpoint	24/391	219/18866	3.14837e-11	2.65353e-09	2.12101e-09	TRIP13/NDC80/FANCD2/BUB1B/BUB1/TTK/CENPF/TOP2A/GTSE1/CLSPN/PLK1/CDC20/CCNB1/DTL/CDC6/ZWINT/CDK1/CDC45/CDT1/CDKN2B/AURKB/E2F1/SOX4/SFN	24
BP	GO:0033048	negative regulation of mitotic sister chromatid segregation	12/391	42/18866	3.35223e-11	2.76524e-09	2.2103e-09	TRIP13/NDC80/BUB1B/BUB1/TTK/CENPF/PLK1/CDC20/CCNB1/CDT1/PTTG1/AURKB	12
BP	GO:0007051	spindle organization	22/391	183/18866	3.43304e-11	2.77289e-09	2.21642e-09	NUF2/NDC80/KIF4A/TTK/TACC3/KIF11/KIF23/TPX2/PLK1/CDC20/CCNB1/PRC1/MYBL2/NEK2/CENPW/RACGAP1/DLGAP5/KIFC1/ASPM/BIRC5/STMN1/AURKB	22
BP	GO:0034754	cellular hormone metabolic process	19/391	134/18866	4.23936e-11	3.35429e-09	2.68113e-09	CYP2C8/ADH1B/CYP2C9/ADH4/CYP1A2/SPP1/CYP3A4/HSD17B6/TTR/RDH16/ADH1A/RBP4/AKR1D1/ALDH8A1/CYP2D6/ADH1C/UGT2B7/CYP1A1/AFP	19
BP	GO:0007094	mitotic spindle assembly checkpoint	11/391	34/18866	4.91493e-11	3.59532e-09	2.87379e-09	TRIP13/NDC80/BUB1B/BUB1/TTK/CENPF/PLK1/CDC20/CCNB1/CDT1/AURKB	11
BP	GO:0031577	spindle checkpoint	11/391	34/18866	4.91493e-11	3.59532e-09	2.87379e-09	TRIP13/NDC80/BUB1B/BUB1/TTK/CENPF/PLK1/CDC20/CCNB1/CDT1/AURKB	11
BP	GO:0071173	spindle assembly checkpoint	11/391	34/18866	4.91493e-11	3.59532e-09	2.87379e-09	TRIP13/NDC80/BUB1B/BUB1/TTK/CENPF/PLK1/CDC20/CCNB1/CDT1/AURKB	11
BP	GO:0071174	mitotic spindle checkpoint	11/391	34/18866	4.91493e-11	3.59532e-09	2.87379e-09	TRIP13/NDC80/BUB1B/BUB1/TTK/CENPF/PLK1/CDC20/CCNB1/CDT1/AURKB	11
BP	GO:0042730	fibrinolysis	10/391	26/18866	5.15382e-11	3.70025e-09	2.95767e-09	ANXA2/KLKB1/F12/F11/HRG/CPB2/FGB/FGA/APOH/PLG	10
BP	GO:0033046	negative regulation of sister chromatid segregation	12/391	44/18866	6.15899e-11	4.34152e-09	3.47025e-09	TRIP13/NDC80/BUB1B/BUB1/TTK/CENPF/PLK1/CDC20/CCNB1/CDT1/PTTG1/AURKB	12
BP	GO:0051985	negative regulation of chromosome segregation	12/391	45/18866	8.24311e-11	5.70688e-09	4.5616e-09	TRIP13/NDC80/BUB1B/BUB1/TTK/CENPF/PLK1/CDC20/CCNB1/CDT1/PTTG1/AURKB	12
BP	GO:0045841	negative regulation of mitotic metaphase/anaphase transition	11/391	36/18866	9.94428e-11	6.76385e-09	5.40646e-09	TRIP13/NDC80/BUB1B/BUB1/TTK/CENPF/PLK1/CDC20/CCNB1/CDT1/AURKB	11
BP	GO:0006641	triglyceride metabolic process	17/391	110/18866	1.13068e-10	7.55803e-09	6.04126e-09	SLC27A5/FABP5/APOA5/APOC1/APOC3/PCK1/G6PC/MFSD2A/APOA1/GPLD1/APOC2/CPS1/THRSP/CYP2E1/ACSL4/APOH/FABP1	17
BP	GO:0072376	protein activation cascade	10/391	28/18866	1.22703e-10	7.92867e-09	6.33751e-09	KLKB1/F12/SERPINC1/F11/KNG1/F7/F9/FGB/FGA/APOH	10
BP	GO:0072378	blood coagulation, fibrin clot formation	10/391	28/18866	1.22703e-10	7.92867e-09	6.33751e-09	KLKB1/F12/SERPINC1/F11/KNG1/F7/F9/FGB/FGA/APOH	10
BP	GO:1902100	negative regulation of metaphase/anaphase transition of cell cycle	11/391	37/18866	1.38906e-10	8.8285e-09	7.05676e-09	TRIP13/NDC80/BUB1B/BUB1/TTK/CENPF/PLK1/CDC20/CCNB1/CDT1/AURKB	11
BP	GO:0042572	retinol metabolic process	12/391	47/18866	1.44268e-10	8.91361e-09	7.12479e-09	CYP2C8/ADH1B/ADH4/CYP1A2/CYP3A4/TTR/RDH16/ADH1A/RBP4/CYP2D6/ADH1C/CYP1A1	12
BP	GO:0031638	zymogen activation	13/391	58/18866	1.44843e-10	8.91361e-09	7.12479e-09	MMP14/KLKB1/F12/F11/HP/F9/CPB2/FGB/HGFAC/FGA/HPR/CD5L/APOH	13
BP	GO:0006720	isoprenoid metabolic process	19/391	144/18866	1.51813e-10	9.19655e-09	7.35095e-09	CYP2C8/ADH1B/CYP2C9/ADH4/CYP1A2/APOC3/CYP3A4/TTR/RDH16/ADH1A/RBP4/ALDH8A1/CYP2D6/ADH1C/APOA1/APOC2/CYP2E1/HMGCS2/CYP1A1	19
BP	GO:0001676	long-chain fatty acid metabolic process	17/391	113/18866	1.75076e-10	1.04426e-08	8.34692e-09	CYP2B6/SLC27A5/CYP4A22/CYP4A11/CYP2C8/CYP2A7/CYP2C9/CYP4F2/CYP1A2/CYP3A4/CYP2A6/SLC27A2/CYP2D6/CYP2E1/ACSL4/GSTA1/CYP1A1	17
BP	GO:0051784	negative regulation of nuclear division	13/391	60/18866	2.28435e-10	1.34188e-08	1.07259e-08	TRIP13/NDC80/BUB1B/BUB1/TTK/CENPF/PLK1/CDC20/CCNB1/CDT1/PTTG1/AURKB/LIF	13
BP	GO:0045839	negative regulation of mitotic nuclear division	12/391	52/18866	5.19004e-10	3.00325e-08	2.40055e-08	TRIP13/NDC80/BUB1B/BUB1/TTK/CENPF/PLK1/CDC20/CCNB1/CDT1/PTTG1/AURKB	12
BP	GO:0006066	alcohol metabolic process	30/391	385/18866	5.55276e-10	3.11623e-08	2.49085e-08	G6PD/CYP2C8/SPHK1/SEC14L2/ADH1B/CYP2C9/PON1/APOF/ADH4/APOA5/CYP39A1/CYP1A2/APOC1/SQLE/PCK1/CYP3A4/TTR/RDH16/ADH1A/RBP4/AKR1D1/GPD1/CYP2D6/ADH1C/APOA1/SULT2A1/ANGPTL3/HMGCS2/HAO1/CYP1A1	30
BP	GO:0006638	neutral lipid metabolic process	18/391	138/18866	5.62641e-10	3.11623e-08	2.49085e-08	SLC27A5/FABP5/APOA5/APOC1/APOC3/ANG/PCK1/G6PC/MFSD2A/APOA1/GPLD1/APOC2/CPS1/THRSP/CYP2E1/ACSL4/APOH/FABP1	18
BP	GO:0006639	acylglycerol metabolic process	18/391	138/18866	5.62641e-10	3.11623e-08	2.49085e-08	SLC27A5/FABP5/APOA5/APOC1/APOC3/ANG/PCK1/G6PC/MFSD2A/APOA1/GPLD1/APOC2/CPS1/THRSP/CYP2E1/ACSL4/APOH/FABP1	18
BP	GO:0042738	exogenous drug catabolic process	9/391	24/18866	6.39321e-10	3.49105e-08	2.79045e-08	CYP2B6/CYP2C8/CYP2A7/CYP2C9/CYP1A2/CYP3A4/CYP2A6/CYP2D6/CYP2E1	9
BP	GO:0090307	mitotic spindle assembly	13/391	65/18866	6.61054e-10	3.55959e-08	2.84524e-08	KIF4A/KIF11/KIF23/TPX2/PLK1/CDC20/PRC1/MYBL2/NEK2/RACGAP1/KIFC1/BIRC5/AURKB	13
BP	GO:0001523	retinoid metabolic process	16/391	108/18866	7.65352e-10	4.06475e-08	3.24902e-08	CYP2C8/ADH1B/ADH4/CYP1A2/APOC3/CYP3A4/TTR/RDH16/ADH1A/RBP4/ALDH8A1/CYP2D6/ADH1C/APOA1/APOC2/CYP1A1	16
BP	GO:0034308	primary alcohol metabolic process	15/391	94/18866	8.97696e-10	4.7032e-08	3.75934e-08	CYP2C8/ADH1B/ADH4/CYP1A2/CYP3A4/TTR/RDH16/ADH1A/RBP4/GPD1/CYP2D6/ADH1C/SULT2A1/HAO1/CYP1A1	15
BP	GO:0010951	negative regulation of endopeptidase activity	24/391	258/18866	9.42381e-10	4.87148e-08	3.89385e-08	PTTG1/BIRC5/ANXA2/SRC/C3P1/SERPINI1/CD109/SERPINA4/ITIH4/SERPINC1/FETUB/MMP9/SFN/HRG/PAPLN/KNG1/SPP2/SERPINA11/ITIH3/SPINT1/SPINK1/SERPINA7/FABP1/AHSG	24
BP	GO:0042493	response to drug	30/391	397/18866	1.15218e-09	5.87764e-08	4.69809e-08	CENPF/CCNB1/CDK1/RAD54L/CYP2B6/SLC22A1/CYP2C8/CYP2A7/SRC/ITGA2/TGFB2/CYP2C9/FBP1/UCHL1/CYP1A2/SLAMF8/CYP3A4/CYP2A6/F7/MDK/CRHBP/CYP2D6/APOA1/CPB2/GPLD1/APOC2/CPS1/CYP2E1/OTC/CYP1A1	30
BP	GO:0002576	platelet degranulation	17/391	129/18866	1.44915e-09	7.29655e-08	5.83225e-08	LHFPL2/TGFB2/CD109/SERPINA4/ITIH4/ALB/HRG/A1BG/KNG1/SPP2/APOA1/ITIH3/FGB/FGA/APOH/PLG/AHSG	17
BP	GO:0042737	drug catabolic process	9/391	26/18866	1.47271e-09	7.32012e-08	5.85108e-08	CYP2B6/CYP2C8/CYP2A7/CYP2C9/CYP1A2/CYP3A4/CYP2A6/CYP2D6/CYP2E1	9
BP	GO:0016101	diterpenoid metabolic process	16/391	114/18866	1.73164e-09	8.4982e-08	6.79275e-08	CYP2C8/ADH1B/ADH4/CYP1A2/APOC3/CYP3A4/TTR/RDH16/ADH1A/RBP4/ALDH8A1/CYP2D6/ADH1C/APOA1/APOC2/CYP1A1	16
BP	GO:0019369	arachidonic acid metabolic process	12/391	58/18866	2.00498e-09	9.71661e-08	7.76664e-08	CYP2B6/CYP4A22/CYP4A11/CYP2C8/CYP2A7/CYP2C9/CYP4F2/CYP1A2/CYP2A6/CYP2D6/CYP2E1/CYP1A1	12
BP	GO:0010466	negative regulation of peptidase activity	24/391	272/18866	2.72447e-09	1.30405e-07	1.04235e-07	PTTG1/BIRC5/ANXA2/SRC/C3P1/SERPINI1/CD109/SERPINA4/ITIH4/SERPINC1/FETUB/MMP9/SFN/HRG/PAPLN/KNG1/SPP2/SERPINA11/ITIH3/SPINT1/SPINK1/SERPINA7/FABP1/AHSG	24
BP	GO:0009064	glutamine family amino acid metabolic process	13/391	75/18866	4.22578e-09	1.99797e-07	1.59701e-07	SLC7A11/TAT/GLYATL1/UROC1/DAO/FTCD/PYCR1/GLS2/AMDHD1/PRODH2/CPS1/PRODH/OTC	13
BP	GO:0019835	cytolysis	9/391	29/18866	4.46756e-09	2.08683e-07	1.66804e-07	MMD/C6/C8B/HRG/CFHR1/LYZ/CFHR2/C8A/CFHR5	9
BP	GO:0051917	regulation of fibrinolysis	7/391	14/18866	4.71457e-09	2.14839e-07	1.71724e-07	KLKB1/F12/F11/HRG/CPB2/APOH/PLG	7
BP	GO:0006690	icosanoid metabolic process	16/391	122/18866	4.75471e-09	2.14839e-07	1.71724e-07	CYP2B6/CYP4A22/CYP4A11/CYP2C8/CYP2A7/CYP2C9/PON1/FABP5/CYP4F2/CYP1A2/PON3/CYP2A6/CYP2D6/CYP2E1/GSTA1/CYP1A1	16
BP	GO:0030195	negative regulation of blood coagulation	11/391	50/18866	4.76558e-09	2.14839e-07	1.71724e-07	ANXA2/KLKB1/F12/F11/HRG/KNG1/CPB2/FGB/FGA/APOH/PLG	11
BP	GO:1901990	regulation of mitotic cell cycle phase transition	31/391	448/18866	5.00271e-09	2.22937e-07	1.78197e-07	CDKN2A/TRIP13/NDC80/BUB1B/BUB1/TTK/CENPF/CDCA5/ANLN/GTSE1/TPX2/CLSPN/PLK1/CDC20/CCNB1/DTL/NEK2/CDC6/CDK1/UBE2C/CDC45/CDT1/DLGAP5/HMMR/CDKN2B/AURKB/E2F1/SOX4/SFN/UBD/CYP1A1	31
BP	GO:1900047	negative regulation of hemostasis	11/391	51/18866	5.96425e-09	2.62766e-07	2.10033e-07	ANXA2/KLKB1/F12/F11/HRG/KNG1/CPB2/FGB/FGA/APOH/PLG	11
BP	GO:1903035	negative regulation of response to wounding	14/391	93/18866	7.18792e-09	3.13119e-07	2.50281e-07	ANXA2/KLKB1/CD109/F12/SPP1/F11/HRG/KNG1/MDK/CPB2/FGB/FGA/APOH/PLG	14
BP	GO:0010876	lipid localization	30/391	440/18866	1.2504e-08	5.38642e-07	4.30545e-07	SLC10A1/ITGAV/SLC27A5/ANXA2/CYP4A11/CFHR4/PON1/APOF/FABP5/APOC4/CYP4F2/APOA5/ABCB4/SPP1/APOC1/SQLE/APOC3/SLC27A2/RBP4/AQP9/MFSD2A/APOA1/APOC2/SLCO1B1/THRSP/ACSL4/ANGPTL3/APOH/FABP1/SLCO1B3	30
BP	GO:0030193	regulation of blood coagulation	13/391	82/18866	1.30614e-08	5.56471e-07	4.44796e-07	ANXA2/KLKB1/F12/SERPINC1/F11/HRG/KNG1/F7/CPB2/FGB/FGA/APOH/PLG	13
BP	GO:0050819	negative regulation of coagulation	11/391	55/18866	1.39113e-08	5.86239e-07	4.6859e-07	ANXA2/KLKB1/F12/F11/HRG/KNG1/CPB2/FGB/FGA/APOH/PLG	11
BP	GO:0006869	lipid transport	28/391	393/18866	1.51764e-08	6.26912e-07	5.01101e-07	SLC10A1/ITGAV/SLC27A5/ANXA2/CYP4A11/CFHR4/PON1/APOF/FABP5/APOC4/CYP4F2/APOA5/ABCB4/SPP1/APOC1/APOC3/SLC27A2/RBP4/AQP9/MFSD2A/APOA1/APOC2/SLCO1B1/THRSP/ACSL4/APOH/FABP1/SLCO1B3	28
BP	GO:1900046	regulation of hemostasis	13/391	83/18866	1.51998e-08	6.26912e-07	5.01101e-07	ANXA2/KLKB1/F12/SERPINC1/F11/HRG/KNG1/F7/CPB2/FGB/FGA/APOH/PLG	13
BP	GO:0051225	spindle assembly	15/391	115/18866	1.55912e-08	6.36284e-07	5.08592e-07	KIF4A/KIF11/KIF23/TPX2/PLK1/CDC20/PRC1/MYBL2/NEK2/CENPW/RACGAP1/KIFC1/ASPM/BIRC5/AURKB	15
BP	GO:0008652	cellular amino acid biosynthetic process	13/391	84/18866	1.76494e-08	7.12779e-07	5.69736e-07	AGXT/GPT/FOLH1B/BHMT/PYCR1/GLS2/CDO1/UPB1/AASS/CTH/CPS1/OTC/SDS	13
BP	GO:0008608	attachment of spindle microtubules to kinetochore	9/391	34/18866	2.13476e-08	8.53242e-07	6.8201e-07	NUF2/KIF2C/NDC80/ECT2/CCNB1/NEK2/CDT1/RACGAP1/AURKB	9
BP	GO:0006633	fatty acid biosynthetic process	18/391	173/18866	2.16515e-08	8.5656e-07	6.84662e-07	CYP4A11/CYP2C8/ACSM2A/CYP2C9/FABP5/APOA5/ACSM2B/CYP1A2/ELOVL7/APOC1/APOC3/CYP3A4/CYP2D6/APOA1/APOC2/ACSM5/CYP2E1/CYP1A1	18
BP	GO:0033559	unsaturated fatty acid metabolic process	15/391	118/18866	2.22401e-08	8.70959e-07	6.96171e-07	CYP2B6/CYP4A22/CYP4A11/CYP2C8/CYP2A7/CYP2C9/FABP5/CYP4F2/CYP1A2/ELOVL7/CYP2A6/CYP2D6/CYP2E1/GSTA1/CYP1A1	15
BP	GO:0044242	cellular lipid catabolic process	21/391	236/18866	2.34873e-08	9.10604e-07	7.2786e-07	PLBD1/CYP4A11/SPHK1/HAO2/FABP5/CYP4F2/APOA5/APOC1/APOC3/PCK1/EHHADH/SLC27A2/MFSD2A/APOA1/GPLD1/APOC2/CPS1/GBA3/ANGPTL3/HAO1/FABP1	21
BP	GO:0015849	organic acid transport	26/391	353/18866	2.5737e-08	9.87944e-07	7.8968e-07	SLC7A11/SLC10A1/SLC27A5/SLC38A1/CYP4A11/SLC7A1/AGXT/SLC1A5/FABP5/CYP4F2/SLC6A6/ABCB4/GLS2/SLC25A47/SLC27A2/AQP9/MFSD2A/SLC38A3/SLCO1B1/SLC29A4/THRSP/ACSL4/SLC13A5/SLC38A4/FABP1/SLCO1B3	26
BP	GO:0000281	mitotic cytokinesis	12/391	72/18866	2.65998e-08	1.01105e-06	8.0815e-07	CENPA/ECT2/KIF4A/KIF23/ANLN/NUSAP1/PLK1/PRC1/CEP55/KIF20A/RACGAP1/STMN1	12
BP	GO:0033044	regulation of chromosome organization	26/391	356/18866	3.05476e-08	1.14984e-06	9.19082e-07	TRIP13/NDC80/BUB1B/BUB1/TTK/TACC3/CENPF/CDCA5/TOP2A/MKI67/PLK1/CDC20/CCNB1/MCM2/NEK2/CDC6/UBE2C/CDC45/CDT1/DLGAP5/HMGA1/PTTG1/AURKB/PKIB/SRC/LIF	26
BP	GO:0120254	olefinic compound metabolic process	15/391	121/18866	3.13774e-08	1.1601e-06	9.27289e-07	CYP2B6/CYP4A22/CYP4A11/CYP2C8/CYP2A7/CYP2C9/CYP4F2/CYP1A2/CYP2A6/ALDH8A1/CYP2D6/CYP2E1/GSTA1/CYP1A1/AFP	15
BP	GO:0050818	regulation of coagulation	13/391	88/18866	3.14188e-08	1.1601e-06	9.27289e-07	ANXA2/KLKB1/F12/SERPINC1/F11/HRG/KNG1/F7/CPB2/FGB/FGA/APOH/PLG	13
BP	GO:1901987	regulation of cell cycle phase transition	31/391	486/18866	3.31195e-08	1.21136e-06	9.68261e-07	CDKN2A/TRIP13/NDC80/BUB1B/BUB1/TTK/CENPF/CDCA5/ANLN/GTSE1/TPX2/CLSPN/PLK1/CDC20/CCNB1/DTL/NEK2/CDC6/CDK1/UBE2C/CDC45/CDT1/DLGAP5/HMMR/CDKN2B/AURKB/E2F1/SOX4/SFN/UBD/CYP1A1	31
BP	GO:0007080	mitotic metaphase plate congression	10/391	47/18866	3.40783e-08	1.23478e-06	9.86981e-07	NUF2/KIF2C/KIF18A/NDC80/CDCA5/CDCA8/CCNB1/CDT1/KIFC1/AURKB	10
BP	GO:0042445	hormone metabolic process	20/391	221/18866	3.83832e-08	1.37788e-06	1.10136e-06	CYP2C8/ADH1B/CYP2C9/ADH4/CYP1A2/SPP1/CYP3A4/HSD17B6/TTR/RDH16/ADH1A/RBP4/AKR1D1/ALDH8A1/CRHBP/CYP2D6/ADH1C/UGT2B7/CYP1A1/AFP	20
BP	GO:0007597	blood coagulation, intrinsic pathway	7/391	18/18866	4.06899e-08	1.44729e-06	1.15684e-06	KLKB1/F12/SERPINC1/F11/KNG1/F9/APOH	7
BP	GO:0051310	metaphase plate congression	11/391	61/18866	4.34843e-08	1.53263e-06	1.22505e-06	NUF2/KIF2C/KIF18A/NDC80/CENPF/CDCA5/CDCA8/CCNB1/CDT1/KIFC1/AURKB	11
BP	GO:0006706	steroid catabolic process	8/391	27/18866	4.98441e-08	1.74095e-06	1.39157e-06	HSD11B1/CYP39A1/CYP1A2/SPP1/CYP3A4/HSD17B6/AKR1D1/SULT2A1	8
BP	GO:0007596	blood coagulation	25/391	343/18866	5.88815e-08	2.03824e-06	1.6292e-06	SLC7A11/CLIC1/ANXA2/SRC/FZD6/ITGA2/KLKB1/CYP4F2/F12/SERPINC1/ITPR3/F11/PROZ/HRG/KNG1/F7/F9/CPB2/FGB/HGFAC/FGA/F13B/APOH/PLG/SAA1	25
BP	GO:0045861	negative regulation of proteolysis	26/391	369/18866	6.27589e-08	2.1429e-06	1.71285e-06	PTTG1/BIRC5/ANXA2/PBK/SRC/C3P1/SERPINI1/CD109/SERPINA4/ITIH4/SERPINC1/FETUB/MMP9/SFN/HRG/PAPLN/KNG1/SPP2/SERPINA11/ITIH3/CPB2/SPINT1/SPINK1/SERPINA7/FABP1/AHSG	26
BP	GO:0051346	negative regulation of hydrolase activity	30/391	473/18866	6.30101e-08	2.1429e-06	1.71285e-06	MCM2/PTTG1/BIRC5/ANXA2/SRC/C3P1/SERPINI1/TGFB2/CD109/SERPINA4/ITIH4/SERPINC1/FETUB/MMP9/APOC1/APOC3/SFN/HRG/PAPLN/KNG1/SPP2/SERPINA11/APOA1/ITIH3/SPINT1/SPINK1/ANGPTL3/SERPINA7/FABP1/AHSG	30
BP	GO:0061045	negative regulation of wound healing	12/391	78/18866	6.72375e-08	2.26678e-06	1.81187e-06	ANXA2/KLKB1/CD109/F12/F11/HRG/KNG1/CPB2/FGB/FGA/APOH/PLG	12
BP	GO:2001251	negative regulation of chromosome organization	16/391	148/18866	7.72992e-08	2.53892e-06	2.0294e-06	TRIP13/NDC80/BUB1B/BUB1/TTK/CENPF/TOP2A/PLK1/CDC20/CCNB1/MCM2/CDT1/HMGA1/PTTG1/AURKB/SRC	16
BP	GO:0050000	chromosome localization	12/391	79/18866	7.78161e-08	2.53892e-06	2.0294e-06	NUF2/KIF2C/KIF18A/NDC80/CENPF/CDCA5/CDCA8/CCNB1/CDT1/DLGAP5/KIFC1/AURKB	12
BP	GO:0051303	establishment of chromosome localization	12/391	79/18866	7.78161e-08	2.53892e-06	2.0294e-06	NUF2/KIF2C/KIF18A/NDC80/CENPF/CDCA5/CDCA8/CCNB1/CDT1/DLGAP5/KIFC1/AURKB	12
BP	GO:0007599	hemostasis	25/391	348/18866	7.79291e-08	2.53892e-06	2.0294e-06	SLC7A11/CLIC1/ANXA2/SRC/FZD6/ITGA2/KLKB1/CYP4F2/F12/SERPINC1/ITPR3/F11/PROZ/HRG/KNG1/F7/F9/CPB2/FGB/HGFAC/FGA/F13B/APOH/PLG/SAA1	25
BP	GO:0050817	coagulation	25/391	349/18866	8.23669e-08	2.66114e-06	2.12709e-06	SLC7A11/CLIC1/ANXA2/SRC/FZD6/ITGA2/KLKB1/CYP4F2/F12/SERPINC1/ITPR3/F11/PROZ/HRG/KNG1/F7/F9/CPB2/FGB/HGFAC/FGA/F13B/APOH/PLG/SAA1	25
BP	GO:0046942	carboxylic acid transport	25/391	350/18866	8.70381e-08	2.78882e-06	2.22915e-06	SLC7A11/SLC10A1/SLC27A5/SLC38A1/CYP4A11/SLC7A1/AGXT/SLC1A5/FABP5/CYP4F2/SLC6A6/ABCB4/GLS2/SLC25A47/SLC27A2/AQP9/MFSD2A/SLC38A3/SLCO1B1/THRSP/ACSL4/SLC13A5/SLC38A4/FABP1/SLCO1B3	25
BP	GO:0016125	sterol metabolic process	17/391	169/18866	8.80206e-08	2.79718e-06	2.23583e-06	G6PD/SEC14L2/CYP8B1/CYP2C9/PON1/APOF/APOA5/CYP39A1/CYP1A2/APOC1/SQLE/CYP3A4/AKR1D1/CYP2D6/APOA1/ANGPTL3/HMGCS2	17
BP	GO:0006959	humoral immune response	26/391	377/18866	9.60624e-08	3.02792e-06	2.42026e-06	EXO1/CFHR4/HPX/CXCL5/TNFRSF21/C6/TREM2/ANG/C8B/PGLYRP2/HRG/FCN2/CFHR1/CPB2/LYZ/FGB/FGA/CFHR2/CPN2/C8A/S100A9/C4BPA/CD5L/CFHR5/REG1A/CXCL1	26
BP	GO:0008203	cholesterol metabolic process	16/391	153/18866	1.23174e-07	3.85118e-06	3.07831e-06	G6PD/SEC14L2/CYP2C9/PON1/APOF/APOA5/CYP39A1/CYP1A2/APOC1/SQLE/CYP3A4/AKR1D1/CYP2D6/APOA1/ANGPTL3/HMGCS2	16
BP	GO:0010948	negative regulation of cell cycle process	25/391	359/18866	1.41614e-07	4.3923e-06	3.51083e-06	CDKN2A/TRIP13/NDC80/BUB1B/BUB1/TTK/CENPF/GTSE1/CLSPN/PLK1/CDC20/CCNB1/DTL/NEK2/CDC6/CDK1/CDT1/CDKN2B/PTTG1/AURKB/RRM2/E2F1/SOX4/SFN/LIF	25
BP	GO:0061640	cytoskeleton-dependent cytokinesis	13/391	100/18866	1.48663e-07	4.57433e-06	3.65633e-06	CENPA/ECT2/KIF4A/KIF23/ANLN/NUSAP1/PLK1/PRC1/CEP55/KIF20A/RACGAP1/STMN1/AURKB	13
BP	GO:0051383	kinetochore organization	7/391	22/18866	2.02972e-07	6.19623e-06	4.95275e-06	NUF2/NDC80/CENPA/CENPF/CENPW/CDT1/DLGAP5	7
BP	GO:0045930	negative regulation of mitotic cell cycle	24/391	341/18866	2.08052e-07	6.3017e-06	5.03705e-06	CDKN2A/TRIP13/NDC80/FANCD2/BUB1B/BUB1/TTK/CENPF/TOP2A/GTSE1/CLSPN/PLK1/CDC20/CCNB1/CDC6/ZWINT/CDK1/CDT1/CDKN2B/PTTG1/AURKB/E2F1/SOX4/SFN	24
BP	GO:1901988	negative regulation of cell cycle phase transition	21/391	270/18866	2.34594e-07	7.05054e-06	5.63561e-06	CDKN2A/TRIP13/NDC80/BUB1B/BUB1/TTK/CENPF/GTSE1/CLSPN/PLK1/CDC20/CCNB1/DTL/CDC6/CDK1/CDT1/CDKN2B/AURKB/E2F1/SOX4/SFN	21
BP	GO:1902652	secondary alcohol metabolic process	16/391	162/18866	2.71877e-07	8.10819e-06	6.48101e-06	G6PD/SEC14L2/CYP2C9/PON1/APOF/APOA5/CYP39A1/CYP1A2/APOC1/SQLE/CYP3A4/AKR1D1/CYP2D6/APOA1/ANGPTL3/HMGCS2	16
BP	GO:1903034	regulation of response to wounding	17/391	183/18866	2.79293e-07	8.21128e-06	6.56341e-06	ANXA2/KLKB1/CD109/F12/SERPINC1/SPP1/F11/HRG/KNG1/F7/MDK/CPB2/FGB/FGA/APOH/PLG/CLDN4	17
BP	GO:0006536	glutamate metabolic process	8/391	33/18866	2.79569e-07	8.21128e-06	6.56341e-06	SLC7A11/TAT/UROC1/FTCD/GLS2/AMDHD1/PRODH2/PRODH	8
BP	GO:0031639	plasminogen activation	7/391	23/18866	2.86593e-07	8.35429e-06	6.67772e-06	KLKB1/F12/F11/CPB2/FGB/FGA/APOH	7
BP	GO:1901991	negative regulation of mitotic cell cycle phase transition	20/391	251/18866	3.09445e-07	8.95312e-06	7.15637e-06	CDKN2A/TRIP13/NDC80/BUB1B/BUB1/TTK/CENPF/GTSE1/CLSPN/PLK1/CDC20/CCNB1/CDC6/CDK1/CDT1/CDKN2B/AURKB/E2F1/SOX4/SFN	20
BP	GO:0090068	positive regulation of cell cycle process	22/391	302/18866	3.74901e-07	1.07666e-05	8.60592e-06	NDC80/ECT2/CDCA5/KIF23/NUSAP1/GTSE1/CCNB1/DTL/CDC6/CDK1/UBE2C/CDC45/CDT1/RACGAP1/DLGAP5/AURKB/E2F1/SPHK1/ZNF711/SOX4/SFN/CYP1A1	22
BP	GO:0051004	regulation of lipoprotein lipase activity	7/391	24/18866	3.97422e-07	1.13294e-05	9.0558e-06	APOA5/APOC1/APOC3/APOA1/APOC2/ANGPTL3/APOH	7
BP	GO:0006006	glucose metabolic process	18/391	214/18866	5.4991e-07	1.5562e-05	1.2439e-05	G6PD/GNMT/SRC/DCXR/GPT/FABP5/FBP1/ALDOB/PCK1/PFKFB1/HK2/RBP4/PFKP/GPD1/GCGR/G6PC/GPLD1/SDS	18
BP	GO:0061041	regulation of wound healing	15/391	151/18866	5.96169e-07	1.67489e-05	1.33877e-05	ANXA2/KLKB1/CD109/F12/SERPINC1/F11/HRG/KNG1/F7/CPB2/FGB/FGA/APOH/PLG/CLDN4	15
BP	GO:0015718	monocarboxylic acid transport	16/391	174/18866	7.18614e-07	2.00436e-05	1.60212e-05	SLC10A1/SLC27A5/CYP4A11/FABP5/CYP4F2/SLC6A6/ABCB4/SLC27A2/AQP9/MFSD2A/SLC38A3/SLCO1B1/THRSP/ACSL4/FABP1/SLCO1B3	16
BP	GO:0030198	extracellular matrix organization	25/391	395/18866	8.45371e-07	2.34107e-05	1.87126e-05	ITGAV/LAMC1/ANXA2/MMP12/ITGA2/MMP14/KLKB1/COL9A2/TGFB2/MMP1/SPP1/MMP9/TMPRSS6/TTR/MMP11/SULF1/PAPLN/MMP7/POSTN/CPB2/SOX9/FGB/SPINT1/FGA/PLG	25
BP	GO:0051231	spindle elongation	5/391	10/18866	8.62276e-07	2.37095e-05	1.89514e-05	KIF4A/KIF23/PRC1/RACGAP1/AURKB	5
BP	GO:0043062	extracellular structure organization	25/391	396/18866	8.85401e-07	2.41739e-05	1.93226e-05	ITGAV/LAMC1/ANXA2/MMP12/ITGA2/MMP14/KLKB1/COL9A2/TGFB2/MMP1/SPP1/MMP9/TMPRSS6/TTR/MMP11/SULF1/PAPLN/MMP7/POSTN/CPB2/SOX9/FGB/SPINT1/FGA/PLG	25
BP	GO:0019433	triglyceride catabolic process	8/391	38/18866	8.99407e-07	2.43388e-05	1.94544e-05	FABP5/APOA5/APOC3/APOA1/GPLD1/APOC2/CPS1/FABP1	8
BP	GO:0140013	meiotic nuclear division	16/391	177/18866	9.03993e-07	2.43388e-05	1.94544e-05	NCAPH/NUF2/TRIP13/KIF18A/FANCD2/BUB1B/BUB1/TTK/TOP2A/PLK1/CDC20/RAD54L/ASPM/PTTG1/ZNF711/LIF	16
BP	GO:0006790	sulfur compound metabolic process	24/391	371/18866	9.54945e-07	2.55333e-05	2.04091e-05	G6PD/SLC7A11/GNMT/GLYAT/ACSM2A/AGXT/BHMT/ACSM2B/ELOVL7/CDO1/PIPOX/SULT1C2/AASS/MAT1A/CTH/ACSM5/CPS1/ACSL4/SULT2A1/GSTA1/ACOT12/HMGCS2/GSTA2/B3GNT3	24
BP	GO:0072329	monocarboxylic acid catabolic process	14/391	138/18866	1.09803e-06	2.9158e-05	2.33064e-05	CYP4A11/AGXT/DCXR/HAO2/CYP4F2/PCK1/PON3/EHHADH/SLC27A2/AKR1D1/MFSD2A/SULT2A1/HAO1/FABP1	14
BP	GO:0000096	sulfur amino acid metabolic process	8/391	40/18866	1.36408e-06	3.59764e-05	2.87565e-05	SLC7A11/GNMT/AGXT/BHMT/CDO1/MAT1A/CTH/CPS1	8
BP	GO:0052548	regulation of endopeptidase activity	26/391	434/18866	1.42799e-06	3.74076e-05	2.99005e-05	PTTG1/BIRC5/ANXA2/SRC/C3P1/ROBO1/SERPINI1/CD109/SERPINA4/ITIH4/SERPINC1/FETUB/MMP9/SFN/HRG/PAPLN/KNG1/SPP2/SERPINA11/ITIH3/SPINT1/SPINK1/S100A9/SERPINA7/FABP1/AHSG	26
BP	GO:0052547	regulation of peptidase activity	27/391	466/18866	1.69076e-06	4.39937e-05	3.51649e-05	PTTG1/BIRC5/ANXA2/SRC/C3P1/ROBO1/SERPINI1/CD109/SERPINA4/ITIH4/SERPINC1/FETUB/MMP9/SFN/HRG/PAPLN/KNG1/SPP2/SERPINA11/ITIH3/SPINT1/SPINK1/S100A9/SERPINA7/FABP1/CLDN4/AHSG	27
BP	GO:0033700	phospholipid efflux	5/391	12/18866	2.61859e-06	6.72336e-05	5.37409e-05	APOA5/APOC1/APOC3/APOA1/APOC2	5
BP	GO:0051255	spindle midzone assembly	5/391	12/18866	2.61859e-06	6.72336e-05	5.37409e-05	KIF4A/KIF23/PRC1/RACGAP1/AURKB	5
BP	GO:0034377	plasma lipoprotein particle assembly	7/391	31/18866	2.66413e-06	6.79528e-05	5.43158e-05	APOC4/APOA5/APOC1/APOC3/MFSD2A/APOA1/APOC2	7
BP	GO:1903046	meiotic cell cycle process	16/391	193/18866	2.83599e-06	7.18637e-05	5.74418e-05	NCAPH/NUF2/TRIP13/KIF18A/FANCD2/BUB1B/BUB1/TTK/TOP2A/PLK1/CDC20/RAD54L/ASPM/PTTG1/ZNF711/LIF	16
BP	GO:0045787	positive regulation of cell cycle	24/391	396/18866	2.98751e-06	7.52115e-05	6.01177e-05	NDC80/ECT2/CDCA5/KIF23/NUSAP1/GTSE1/CCNB1/DTL/CDC6/CDK1/UBE2C/CDC45/CDT1/RACGAP1/DLGAP5/AURKB/E2F1/SPHK1/SRC/ZNF711/TGFB2/SOX4/SFN/CYP1A1	24
BP	GO:0050994	regulation of lipid catabolic process	9/391	60/18866	3.73916e-06	9.35273e-05	7.47579e-05	APOA5/APOC1/APOC3/MFSD2A/APOA1/GPLD1/APOC2/ANGPTL3/FABP1	9
BP	GO:0005996	monosaccharide metabolic process	20/391	296/18866	4.03667e-06	0.000100322	8.01886e-05	G6PD/GNMT/SRC/DCXR/GPT/FABP5/FBP1/ALDOB/PCK1/PFKFB1/HK2/RBP4/PFKP/GPD1/GCGR/G6PC/GPLD1/UGT2B7/UGT2B15/SDS	20
BP	GO:0042573	retinoic acid metabolic process	7/391	33/18866	4.17627e-06	0.000102639	8.20411e-05	CYP2C8/ADH1B/CYP3A4/ADH1A/ALDH8A1/ADH1C/CYP1A1	7
BP	GO:0051988	regulation of attachment of spindle microtubules to kinetochore	5/391	13/18866	4.18287e-06	0.000102639	8.20411e-05	ECT2/CCNB1/NEK2/RACGAP1/AURKB	5
BP	GO:0071459	protein localization to chromosome, centromeric region	6/391	22/18866	4.29585e-06	0.000104748	8.3727e-05	NDC80/CENPA/TTK/CDK1/CDT1/AURKB	6
BP	GO:0042759	long-chain fatty acid biosynthetic process	7/391	34/18866	5.16593e-06	0.000125177	0.000100056	CYP2C8/CYP2C9/CYP1A2/CYP3A4/CYP2D6/CYP2E1/CYP1A1	7
BP	GO:0046461	neutral lipid catabolic process	8/391	48/18866	5.79131e-06	0.000138598	0.000110784	FABP5/APOA5/APOC3/APOA1/GPLD1/APOC2/CPS1/FABP1	8
BP	GO:0046464	acylglycerol catabolic process	8/391	48/18866	5.79131e-06	0.000138598	0.000110784	FABP5/APOA5/APOC3/APOA1/GPLD1/APOC2/CPS1/FABP1	8
BP	GO:0065005	protein-lipid complex assembly	7/391	35/18866	6.34315e-06	0.000149384	0.000119405	APOC4/APOA5/APOC1/APOC3/MFSD2A/APOA1/APOC2	7
BP	GO:0019318	hexose metabolic process	18/391	254/18866	6.36377e-06	0.000149384	0.000119405	G6PD/GNMT/SRC/DCXR/GPT/FABP5/FBP1/ALDOB/PCK1/PFKFB1/HK2/RBP4/PFKP/GPD1/GCGR/G6PC/GPLD1/SDS	18
BP	GO:0051321	meiotic cell cycle	18/391	254/18866	6.36377e-06	0.000149384	0.000119405	NCAPH/NUF2/TRIP13/KIF18A/FANCD2/BUB1B/BUB1/TTK/TOP2A/EXO1/PLK1/CDC20/NEK2/RAD54L/ASPM/PTTG1/ZNF711/LIF	18
BP	GO:0010896	regulation of triglyceride catabolic process	5/391	14/18866	6.39612e-06	0.000149384	0.000119405	APOA5/APOC3/APOA1/GPLD1/APOC2	5
BP	GO:0031570	DNA integrity checkpoint	14/391	161/18866	6.83174e-06	0.000158603	0.000126774	FANCD2/TOP2A/GTSE1/CLSPN/PLK1/CCNB1/DTL/CDC6/CDK1/CDC45/CDT1/E2F1/SOX4/SFN	14
BP	GO:0046364	monosaccharide biosynthetic process	11/391	100/18866	7.15305e-06	0.000165074	0.000131946	G6PD/GNMT/GPT/FBP1/ALDOB/PCK1/PFKFB1/RBP4/GPD1/G6PC/SDS	11
BP	GO:0022617	extracellular matrix disassembly	10/391	82/18866	7.38953e-06	0.000169522	0.000135502	LAMC1/MMP12/MMP14/KLKB1/MMP1/MMP9/TMPRSS6/MMP11/MMP7/PLG	10
BP	GO:1901607	alpha-amino acid biosynthetic process	9/391	66/18866	8.39132e-06	0.000191371	0.000152966	AGXT/BHMT/PYCR1/GLS2/AASS/CTH/CPS1/OTC/SDS	9
BP	GO:0042180	cellular ketone metabolic process	18/391	260/18866	8.77903e-06	0.000199043	0.000159098	CYP2B6/SLC7A11/FABP5/BHMT/ADH4/CYP4F2/APOA5/APOC1/APOC3/GPD1/ALDH8A1/MFSD2A/APOA1/APOC2/SOX9/FABP1/AFP/NQO1	18
BP	GO:0071827	plasma lipoprotein particle organization	8/391	51/18866	9.25698e-06	0.000208659	0.000166784	APOC4/APOA5/APOC1/APOC3/ALB/MFSD2A/APOA1/APOC2	8
BP	GO:0051315	attachment of mitotic spindle microtubules to kinetochore	5/391	15/18866	9.43123e-06	0.000211358	0.000168942	NUF2/KIF2C/NDC80/CDT1/AURKB	5
BP	GO:0045931	positive regulation of mitotic cell cycle	14/391	168/18866	1.11506e-05	0.000248453	0.000198593	NDC80/CDCA5/NUSAP1/CCNB1/DTL/CDC6/CDK1/UBE2C/CDC45/CDT1/DLGAP5/AURKB/SPHK1/CYP1A1	14
BP	GO:0097006	regulation of plasma lipoprotein particle levels	11/391	105/18866	1.14728e-05	0.000254173	0.000203164	ANXA2/CES3/APOC4/APOA5/APOC1/APOC3/ALB/MFSD2A/APOA1/GPLD1/APOC2	11
BP	GO:0019216	regulation of lipid metabolic process	24/391	431/18866	1.24675e-05	0.000274639	0.000219523	CYP4A11/SPHK1/SRC/SEC14L2/FABP5/APOA5/ABCB4/TNFRSF21/APOC1/SQLE/APOC3/PCK1/MFSD2A/APOA1/GPLD1/HSD17B13/APOC2/SOX9/THRSP/SULT2A1/ANGPTL3/HMGCS2/FABP1/CYP1A1	24
BP	GO:0032506	cytokinetic process	7/391	39/18866	1.35093e-05	0.000292602	0.000233881	ECT2/KIF23/ANLN/CEP55/KIF20A/RACGAP1/AURKB	7
BP	GO:0055090	acylglycerol homeostasis	7/391	39/18866	1.35093e-05	0.000292602	0.000233881	ACSM2A/APOC4/APOA5/APOC3/APOA1/APOC2/ANGPTL3	7
BP	GO:0070328	triglyceride homeostasis	7/391	39/18866	1.35093e-05	0.000292602	0.000233881	ACSM2A/APOC4/APOA5/APOC3/APOA1/APOC2/ANGPTL3	7
BP	GO:0000910	cytokinesis	14/391	172/18866	1.45776e-05	0.000313986	0.000250974	CENPA/ECT2/KIF4A/KIF23/ANLN/NUSAP1/PLK1/PRC1/CDC6/CEP55/KIF20A/RACGAP1/STMN1/AURKB	14
BP	GO:1903319	positive regulation of protein maturation	6/391	27/18866	1.56114e-05	0.000334395	0.000267288	SRC/MMP14/KLKB1/SOX4/F12/TFR2	6
BP	GO:0009069	serine family amino acid metabolic process	7/391	40/18866	1.60856e-05	0.000341858	0.000273253	SLC7A11/GLYAT/AGXT/DAO/CDO1/CTH/SDS	7
BP	GO:0006694	steroid biosynthetic process	15/391	197/18866	1.61362e-05	0.000341858	0.000273253	G6PD/SLC27A5/SEC14L2/CYP8B1/HSD11B1/APOA5/CYP39A1/SQLE/CYP3A4/HSD17B6/SLC27A2/AKR1D1/APOA1/HMGCS2/CYP1A1	15
BP	GO:0071825	protein-lipid complex subunit organization	8/391	55/18866	1.64672e-05	0.000346974	0.000277342	APOC4/APOA5/APOC1/APOC3/ALB/MFSD2A/APOA1/APOC2	8
BP	GO:0006094	gluconeogenesis	10/391	91/18866	1.88184e-05	0.000394372	0.000315228	GNMT/GPT/FBP1/ALDOB/PCK1/PFKFB1/RBP4/GPD1/G6PC/SDS	10
BP	GO:0002526	acute inflammatory response	11/391	111/18866	1.95069e-05	0.000402629	0.000321828	DNASE1L3/KLKB1/F12/ITIH4/SERPINC1/SAA4/TFR2/HP/HPR/AHSG/SAA1	11
BP	GO:0030194	positive regulation of blood coagulation	6/391	28/18866	1.95239e-05	0.000402629	0.000321828	F12/HRG/F7/CPB2/APOH/PLG	6
BP	GO:1900048	positive regulation of hemostasis	6/391	28/18866	1.95239e-05	0.000402629	0.000321828	F12/HRG/F7/CPB2/APOH/PLG	6
BP	GO:0031667	response to nutrient levels	25/391	473/18866	1.98824e-05	0.000407852	0.000326002	G6PD/CDKN2B/SRC/GPT/ITGA2/PON1/SERPINC1/SPP1/PCK1/PFKFB1/ALB/F7/GCGR/MMP7/G6PC/MFSD2A/APOA1/POSTN/SLC38A3/CPS1/ACSL4/OTC/CYP1A1/REG1A/NQO1	25
BP	GO:0019748	secondary metabolic process	8/391	57/18866	2.15562e-05	0.00043961	0.000351387	SLC7A11/CYP2A7/CYP1A2/PON3/CYP2A6/CYP2D6/AKR7A3/CYP1A1	8
BP	GO:0046503	glycerolipid catabolic process	9/391	74/18866	2.16573e-05	0.00043961	0.000351387	FABP5/APOA5/APOC1/APOC3/APOA1/GPLD1/APOC2/CPS1/FABP1	9
BP	GO:0045132	meiotic chromosome segregation	10/391	93/18866	2.28048e-05	0.00046049	0.000368077	NCAPH/NUF2/TRIP13/FANCD2/BUB1B/BUB1/TTK/TOP2A/PLK1/PTTG1	10
BP	GO:0002920	regulation of humoral immune response	12/391	134/18866	2.30296e-05	0.00046262	0.000369779	CFHR4/HPX/C6/C8B/CFHR1/CPB2/CFHR2/CPN2/C8A/C4BPA/CD5L/CFHR5	12
BP	GO:0050820	positive regulation of coagulation	6/391	29/18866	2.41896e-05	0.000483418	0.000386404	F12/HRG/F7/CPB2/APOH/PLG	6
BP	GO:0032368	regulation of lipid transport	12/391	135/18866	2.48121e-05	0.000493104	0.000394146	ITGAV/ANXA2/CYP4A11/PON1/CYP4F2/APOA5/ABCB4/SPP1/APOC1/APOC3/APOA1/APOC2	12
BP	GO:0019319	hexose biosynthetic process	10/391	94/18866	2.50558e-05	0.000493104	0.000394146	GNMT/GPT/FBP1/ALDOB/PCK1/PFKFB1/RBP4/GPD1/G6PC/SDS	10
BP	GO:1901992	positive regulation of mitotic cell cycle phase transition	10/391	94/18866	2.50558e-05	0.000493104	0.000394146	CDCA5/CCNB1/DTL/CDC6/CDK1/UBE2C/CDC45/CDT1/DLGAP5/CYP1A1	10
BP	GO:0034375	high-density lipoprotein particle remodeling	5/391	18/18866	2.5562e-05	0.00049801	0.000398067	APOC1/APOC3/ALB/APOA1/APOC2	5
BP	GO:0034501	protein localization to kinetochore	5/391	18/18866	2.5562e-05	0.00049801	0.000398067	NDC80/TTK/CDK1/CDT1/AURKB	5
BP	GO:0090207	regulation of triglyceride metabolic process	7/391	43/18866	2.63557e-05	0.000510905	0.000408375	APOA5/APOC3/MFSD2A/APOA1/GPLD1/APOC2/THRSP	7
BP	GO:0030449	regulation of complement activation	11/391	115/18866	2.72422e-05	0.000525464	0.000420011	CFHR4/C6/C8B/CFHR1/CPB2/CFHR2/CPN2/C8A/C4BPA/CD5L/CFHR5	11
BP	GO:1901617	organic hydroxy compound biosynthetic process	17/391	258/18866	2.93542e-05	0.000563397	0.000450332	G6PD/SLC7A11/SLC27A5/SPHK1/SEC14L2/CYP8B1/TGFB2/APOA5/DAO/CYP39A1/SQLE/PCK1/CYP3A4/SLC27A2/AKR1D1/APOA1/HMGCS2	17
BP	GO:0033865	nucleoside bisphosphate metabolic process	12/391	138/18866	3.08995e-05	0.000584378	0.000467102	GLYAT/ACSM2A/ACSM2B/ELOVL7/PIPOX/SULT1C2/AASS/ACSM5/ACSL4/SULT2A1/ACOT12/HMGCS2	12
BP	GO:0033875	ribonucleoside bisphosphate metabolic process	12/391	138/18866	3.08995e-05	0.000584378	0.000467102	GLYAT/ACSM2A/ACSM2B/ELOVL7/PIPOX/SULT1C2/AASS/ACSM5/ACSL4/SULT2A1/ACOT12/HMGCS2	12
BP	GO:0034032	purine nucleoside bisphosphate metabolic process	12/391	138/18866	3.08995e-05	0.000584378	0.000467102	GLYAT/ACSM2A/ACSM2B/ELOVL7/PIPOX/SULT1C2/AASS/ACSM5/ACSL4/SULT2A1/ACOT12/HMGCS2	12
BP	GO:0043648	dicarboxylic acid metabolic process	10/391	97/18866	3.29874e-05	0.000620836	0.000496244	MTHFD1L/SLC7A11/TAT/UROC1/FTCD/GLS2/PCK1/AMDHD1/PRODH2/PRODH	10
BP	GO:0070989	oxidative demethylation	5/391	19/18866	3.41032e-05	0.000638091	0.000510036	CYP2C8/CYP2C9/CYP1A2/CYP3A4/CYP2D6	5
BP	GO:0006560	proline metabolic process	4/391	10/18866	3.45626e-05	0.000638091	0.000510036	DAO/PYCR1/PRODH2/PRODH	4
BP	GO:0034447	very-low-density lipoprotein particle clearance	4/391	10/18866	3.45626e-05	0.000638091	0.000510036	APOC4/APOC1/APOC3/APOC2	4
BP	GO:0051918	negative regulation of fibrinolysis	4/391	10/18866	3.45626e-05	0.000638091	0.000510036	HRG/CPB2/APOH/PLG	4
BP	GO:0034368	protein-lipid complex remodeling	6/391	31/18866	3.62036e-05	0.000662081	0.000529212	APOA5/APOC1/APOC3/ALB/APOA1/APOC2	6
BP	GO:0034369	plasma lipoprotein particle remodeling	6/391	31/18866	3.62036e-05	0.000662081	0.000529212	APOA5/APOC1/APOC3/ALB/APOA1/APOC2	6
BP	GO:0046486	glycerolipid metabolic process	23/391	434/18866	4.09588e-05	0.000745528	0.000595912	SLC27A5/PLBD1/PON1/FABP5/APOA5/APOC1/APOC3/ANG/PCK1/ETNK2/GPD1/G6PC/GAL3ST1/MFSD2A/APOA1/GPLD1/APOC2/CPS1/THRSP/CYP2E1/ACSL4/APOH/FABP1	23
BP	GO:0051604	protein maturation	18/391	293/18866	4.34236e-05	0.000782283	0.000625291	SRC/MMP14/KLKB1/SOX4/F12/F11/TFR2/HP/F7/F9/CPB2/FGB/HGFAC/FGA/TESC/HPR/CD5L/APOH	18
BP	GO:0006323	DNA packaging	16/391	240/18866	4.3603e-05	0.000782283	0.000625291	NCAPH/CDKN2A/NCAPG/CENPA/CDCA5/NUSAP1/TOP2A/CCNB1/MCM2/HJURP/CENPM/CDK1/CENPW/HMGA1/ASF1B/SOX9	16
BP	GO:0008210	estrogen metabolic process	6/391	32/18866	4.37852e-05	0.000782283	0.000625291	CYP2C8/CYP2C9/CYP1A2/CYP3A4/CYP2D6/CYP1A1	6
BP	GO:0034367	protein-containing complex remodeling	6/391	32/18866	4.37852e-05	0.000782283	0.000625291	APOA5/APOC1/APOC3/ALB/APOA1/APOC2	6
BP	GO:0015850	organic hydroxy compound transport	17/391	268/18866	4.73958e-05	0.000842906	0.000673748	SLC10A1/SLC27A5/ANXA2/SLC22A1/PON1/APOA5/ABCB4/SPP1/APOC1/APOC3/RBP4/AQP9/APOA1/APOC2/SLCO1B1/SLC29A4/SLCO1B3	17
BP	GO:0030261	chromosome condensation	7/391	47/18866	4.7903e-05	0.000844181	0.000674767	NCAPH/NCAPG/CDCA5/NUSAP1/TOP2A/CCNB1/CDK1	7
BP	GO:0030574	collagen catabolic process	7/391	47/18866	4.7903e-05	0.000844181	0.000674767	MMP12/MMP14/MMP1/MMP9/TMPRSS6/MMP11/MMP7	7
BP	GO:0034372	very-low-density lipoprotein particle remodeling	4/391	11/18866	5.34247e-05	0.000933006	0.000745767	APOA5/APOC3/APOA1/APOC2	4
BP	GO:0051006	positive regulation of lipoprotein lipase activity	4/391	11/18866	5.34247e-05	0.000933006	0.000745767	APOA5/APOA1/APOC2/APOH	4
BP	GO:0072521	purine-containing compound metabolic process	24/391	472/18866	5.38143e-05	0.000935596	0.000747837	GNMT/GLYAT/OGDHL/ACSM2A/FBP1/ACSM2B/ELOVL7/ALDOB/TREM2/PFKFB1/TTR/HK2/PFKP/GPD1/G6PC/PIPOX/SULT1C2/AASS/ACSM5/AOX1/ACSL4/SULT2A1/ACOT12/HMGCS2	24
BP	GO:0030258	lipid modification	17/391	271/18866	5.44499e-05	0.000942421	0.000753292	CYP4A22/CYP2C8/SPHK1/HAO2/ADH4/APOA5/APOC1/EHHADH/CYP3A4/SLC27A2/MFSD2A/APOA1/SOX9/CYP2E1/HAO1/FABP1/CYP1A1	17
BP	GO:1901570	fatty acid derivative biosynthetic process	10/391	103/18866	5.54362e-05	0.000955228	0.000763528	SLC27A5/CYP4A22/CYP4A11/CYP2C8/CYP2C9/BDH1/FABP5/ELOVL7/ACSL4/HMGCS2	10
BP	GO:1905952	regulation of lipid localization	13/391	171/18866	5.9838e-05	0.00102402	0.000818512	ITGAV/ANXA2/CYP4A11/PON1/APOC4/CYP4F2/APOA5/ABCB4/SPP1/APOC1/APOC3/APOA1/APOC2	13
BP	GO:0006637	acyl-CoA metabolic process	10/391	104/18866	6.02207e-05	0.00102402	0.000818512	GLYAT/ACSM2A/ACSM2B/ELOVL7/PIPOX/AASS/ACSM5/ACSL4/ACOT12/HMGCS2	10
BP	GO:0035383	thioester metabolic process	10/391	104/18866	6.02207e-05	0.00102402	0.000818512	GLYAT/ACSM2A/ACSM2B/ELOVL7/PIPOX/AASS/ACSM5/ACSL4/ACOT12/HMGCS2	10
BP	GO:0010639	negative regulation of organelle organization	22/391	416/18866	6.1969e-05	0.00104914	0.000838596	TRIP13/NDC80/BUB1B/BUB1/TTK/CENPF/TOP2A/TPX2/PLK1/CDC20/CCNB1/MCM2/NEK2/CDT1/HMGA1/PTTG1/STMN1/AURKB/SRC/CAPG/PFN2/LIF	22
BP	GO:0016485	protein processing	15/391	223/18866	6.79808e-05	0.00114592	0.000915952	SRC/MMP14/KLKB1/F12/F11/HP/F7/F9/CPB2/FGB/HGFAC/FGA/HPR/CD5L/APOH	15
BP	GO:0009636	response to toxic substance	16/391	250/18866	7.09317e-05	0.00119049	0.000951574	CCNB1/CDK1/SLC7A11/GLYAT/PON1/ADH4/PON3/ALB/HP/AKR7A3/CPS1/GSTA1/S100A9/FABP1/CYP1A1/NQO1	16
BP	GO:0006067	ethanol metabolic process	5/391	22/18866	7.33757e-05	0.0012262	0.000980118	ADH1B/ADH4/ADH1A/ADH1C/SULT2A1	5
BP	GO:1903825	organic acid transmembrane transport	12/391	151/18866	7.47258e-05	0.0012434	0.000993869	SLC7A11/SLC27A5/SLC38A1/SLC7A1/SLC1A5/SLC6A6/AQP9/SLC38A3/SLC29A4/THRSP/SLC13A5/SLC38A4	12
BP	GO:0006069	ethanol oxidation	4/391	12/18866	7.88277e-05	0.00128305	0.00102556	ADH1B/ADH4/ADH1A/ADH1C	4
BP	GO:0006534	cysteine metabolic process	4/391	12/18866	7.88277e-05	0.00128305	0.00102556	SLC7A11/AGXT/CDO1/CTH	4
BP	GO:0007077	mitotic nuclear envelope disassembly	4/391	12/18866	7.88277e-05	0.00128305	0.00102556	PLK1/CCNB1/CDK1/CCNB2	4
BP	GO:0009071	serine family amino acid catabolic process	4/391	12/18866	7.88277e-05	0.00128305	0.00102556	AGXT/DAO/CDO1/SDS	4
BP	GO:0061365	positive regulation of triglyceride lipase activity	4/391	12/18866	7.88277e-05	0.00128305	0.00102556	APOA5/APOA1/APOC2/APOH	4
BP	GO:0034381	plasma lipoprotein particle clearance	8/391	68/18866	7.90945e-05	0.00128305	0.00102556	ANXA2/CES3/APOC4/APOC1/APOC3/APOA1/GPLD1/APOC2	8
BP	GO:0044774	mitotic DNA integrity checkpoint	10/391	108/18866	8.30336e-05	0.00134134	0.00107215	FANCD2/TOP2A/GTSE1/CLSPN/CCNB1/CDC6/CDK1/E2F1/SOX4/SFN	10
BP	GO:0010038	response to metal ion	20/391	366/18866	8.54075e-05	0.00137396	0.00109823	G6PD/ECT2/CCNB1/CDK1/SLC25A24/TAT/FBP1/ITPR3/CYP1A2/MMP9/TFR2/AQP9/CRHBP/GPLD1/FGB/CPS1/FGA/OTC/CYP1A1/NQO1	20
BP	GO:0062012	regulation of small molecule metabolic process	23/391	456/18866	8.67412e-05	0.00138965	0.00111077	SLC7A11/GNMT/SRC/SEC14L2/GPT/FABP5/FBP1/BHMT/APOA5/APOC1/SQLE/TREM2/APOC3/PFKFB1/GPD1/GCGR/MFSD2A/APOA1/GPLD1/APOC2/SOX9/FABP1/NQO1	23
BP	GO:1901989	positive regulation of cell cycle phase transition	10/391	110/18866	9.69494e-05	0.0015468	0.00123638	CDCA5/CCNB1/DTL/CDC6/CDK1/UBE2C/CDC45/CDT1/DLGAP5/CYP1A1	10
BP	GO:0032374	regulation of cholesterol transport	8/391	70/18866	9.7442e-05	0.00154829	0.00123757	ANXA2/PON1/APOA5/ABCB4/APOC1/APOC3/APOA1/APOC2	8
BP	GO:0032371	regulation of sterol transport	8/391	71/18866	0.000107858	0.00169987	0.00135873	ANXA2/PON1/APOA5/ABCB4/APOC1/APOC3/APOA1/APOC2	8
BP	GO:0051785	positive regulation of nuclear division	8/391	71/18866	0.000107858	0.00169987	0.00135873	CDCA5/NUSAP1/UBE2C/CDT1/DLGAP5/AURKB/SPHK1/ZNF711	8
BP	GO:0046890	regulation of lipid biosynthetic process	14/391	207/18866	0.000111459	0.00174392	0.00139394	SPHK1/SEC14L2/FABP5/APOA5/APOC1/SQLE/APOC3/PCK1/MFSD2A/APOA1/GPLD1/HSD17B13/APOC2/THRSP	14
BP	GO:0034370	triglyceride-rich lipoprotein particle remodeling	4/391	13/18866	0.000112003	0.00174392	0.00139394	APOA5/APOC3/APOA1/APOC2	4
BP	GO:0034379	very-low-density lipoprotein particle assembly	4/391	13/18866	0.000112003	0.00174392	0.00139394	APOC4/APOC1/APOC3/MFSD2A	4
BP	GO:0090208	positive regulation of triglyceride metabolic process	5/391	24/18866	0.000114458	0.00177502	0.0014188	APOA5/MFSD2A/APOA1/GPLD1/APOC2	5
BP	GO:0072401	signal transduction involved in DNA integrity checkpoint	8/391	73/18866	0.000131462	0.00202254	0.00161665	GTSE1/PLK1/CCNB1/DTL/CDK1/E2F1/SOX4/SFN	8
BP	GO:0072422	signal transduction involved in DNA damage checkpoint	8/391	73/18866	0.000131462	0.00202254	0.00161665	GTSE1/PLK1/CCNB1/DTL/CDK1/E2F1/SOX4/SFN	8
BP	GO:0072395	signal transduction involved in cell cycle checkpoint	8/391	74/18866	0.000144772	0.00220977	0.0017663	GTSE1/PLK1/CCNB1/DTL/CDK1/E2F1/SOX4/SFN	8
BP	GO:1903036	positive regulation of response to wounding	8/391	74/18866	0.000144772	0.00220977	0.0017663	F12/HRG/F7/MDK/CPB2/APOH/PLG/CLDN4	8
BP	GO:0052803	imidazole-containing compound metabolic process	4/391	14/18866	0.000154246	0.00234514	0.00187451	UROC1/FTCD/AMDHD1/SLC29A4	4
BP	GO:0055088	lipid homeostasis	12/391	163/18866	0.000154999	0.00234739	0.0018763	ACSM2A/NR1I3/APOC4/APOA5/ABCB4/CYP39A1/APOC3/CD24/G6PC/APOA1/APOC2/ANGPTL3	12
BP	GO:0045840	positive regulation of mitotic nuclear division	7/391	57/18866	0.0001686	0.00254343	0.00203301	CDCA5/NUSAP1/UBE2C/CDT1/DLGAP5/AURKB/SPHK1	7
BP	GO:0007292	female gamete generation	11/391	142/18866	0.000185625	0.00278941	0.00222962	NCAPH/TRIP13/TTK/TOP2A/PLK1/CCNB1/ASPM/SRC/ANG/MDK/AFP	11
BP	GO:0044839	cell cycle G2/M phase transition	16/391	273/18866	0.000196632	0.00294341	0.00235271	MELK/CENPF/GTSE1/TPX2/CLSPN/PLK1/CCNB1/DTL/NEK2/CDC6/CDK1/FOXM1/HMMR/CDKN2B/CCNB2/AURKB	16
BP	GO:0050996	positive regulation of lipid catabolic process	5/391	27/18866	0.000206563	0.00306173	0.00244729	APOA5/APOA1/APOC2/ANGPTL3/FABP1	5
BP	GO:0000098	sulfur amino acid catabolic process	4/391	15/18866	0.000206906	0.00306173	0.00244729	AGXT/CDO1/MAT1A/CTH	4
BP	GO:0070365	hepatocyte differentiation	4/391	15/18866	0.000206906	0.00306173	0.00244729	ITGA2/PCK1/CPS1/CYP1A1	4
BP	GO:0007584	response to nutrient	12/391	171/18866	0.000242375	0.00355942	0.0028451	CDKN2B/ITGA2/SERPINC1/SPP1/F7/GCGR/APOA1/POSTN/ACSL4/OTC/CYP1A1/NQO1	12
BP	GO:0051302	regulation of cell division	12/391	171/18866	0.000242375	0.00355942	0.0028451	ECT2/KIF23/PLK1/PRC1/CDC6/KIF20A/RACGAP1/ASPM/AURKB/TGFB2/SFN/MDK	12
BP	GO:0019693	ribose phosphate metabolic process	21/391	427/18866	0.000246507	0.00360333	0.0028802	G6PD/GLYAT/OGDHL/ACSM2A/FBP1/ACSM2B/ELOVL7/ALDOB/TREM2/PFKFB1/HK2/PFKP/GPD1/PIPOX/SULT1C2/AASS/ACSM5/ACSL4/SULT2A1/ACOT12/HMGCS2	21
BP	GO:0009074	aromatic amino acid family catabolic process	5/391	28/18866	0.000247223	0.00360333	0.0028802	TAT/HPD/UROC1/FTCD/AMDHD1	5
BP	GO:0015908	fatty acid transport	9/391	101/18866	0.000250587	0.00361162	0.00288682	SLC27A5/CYP4A11/FABP5/CYP4F2/SLC27A2/MFSD2A/THRSP/ACSL4/FABP1	9
BP	GO:0019217	regulation of fatty acid metabolic process	9/391	101/18866	0.000250587	0.00361162	0.00288682	FABP5/APOA5/APOC1/APOC3/MFSD2A/APOA1/APOC2/SOX9/FABP1	9
BP	GO:0042632	cholesterol homeostasis	9/391	101/18866	0.000250587	0.00361162	0.00288682	NR1I3/APOA5/CYP39A1/APOC3/CD24/G6PC/APOA1/APOC2/ANGPTL3	9
BP	GO:0051098	regulation of binding	19/391	367/18866	0.000254914	0.00366038	0.0029258	CDCA5/PLK1/HJURP/NEK2/CDT1/STMN1/AURKB/ANXA2/E2F1/SRC/ITGA2/PON1/CTHRC1/MMP9/CYP2D6/CFHR1/CFHR2/LIF/CFHR5	19
BP	GO:0090303	positive regulation of wound healing	7/391	61/18866	0.000259166	0.00370771	0.00296363	F12/HRG/F7/CPB2/APOH/PLG/CLDN4	7
BP	GO:0000079	regulation of cyclin-dependent protein serine/threonine kinase activity	9/391	102/18866	0.000269904	0.00379833	0.00303607	CDKN2A/PLK1/CCNB1/CDC6/CDKN2B/CCNB2/CDKN3/SRC/SFN	9
BP	GO:0055092	sterol homeostasis	9/391	102/18866	0.000269904	0.00379833	0.00303607	NR1I3/APOA5/CYP39A1/APOC3/CD24/G6PC/APOA1/APOC2/ANGPTL3	9
BP	GO:0007076	mitotic chromosome condensation	4/391	16/18866	0.000271379	0.00379833	0.00303607	NCAPH/NCAPG/CDCA5/NUSAP1	4
BP	GO:0030397	membrane disassembly	4/391	16/18866	0.000271379	0.00379833	0.00303607	PLK1/CCNB1/CDK1/CCNB2	4
BP	GO:0051081	nuclear envelope disassembly	4/391	16/18866	0.000271379	0.00379833	0.00303607	PLK1/CCNB1/CDK1/CCNB2	4
BP	GO:1902969	mitotic DNA replication	4/391	16/18866	0.000271379	0.00379833	0.00303607	MCM4/MCM2/GINS1/CDC45	4
BP	GO:0000086	G2/M transition of mitotic cell cycle	15/391	254/18866	0.000285057	0.00397542	0.00317762	MELK/CENPF/TPX2/CLSPN/PLK1/CCNB1/DTL/NEK2/CDC6/CDK1/FOXM1/HMMR/CDKN2B/CCNB2/AURKB	15
BP	GO:0009150	purine ribonucleotide metabolic process	20/391	401/18866	0.000287548	0.00399578	0.00319389	GLYAT/OGDHL/ACSM2A/FBP1/ACSM2B/ELOVL7/ALDOB/TREM2/PFKFB1/HK2/PFKP/GPD1/PIPOX/SULT1C2/AASS/ACSM5/ACSL4/SULT2A1/ACOT12/HMGCS2	20
BP	GO:0008209	androgen metabolic process	5/391	29/18866	0.000293689	0.00405207	0.00323888	SPP1/CYP3A4/HSD17B6/AKR1D1/UGT2B7	5
BP	GO:0015721	bile acid and bile salt transport	5/391	29/18866	0.000293689	0.00405207	0.00323888	SLC10A1/SLC27A5/AQP9/SLCO1B1/SLCO1B3	5
BP	GO:1905039	carboxylic acid transmembrane transport	11/391	150/18866	0.000299279	0.00411455	0.00328883	SLC7A11/SLC27A5/SLC38A1/SLC7A1/SLC1A5/SLC6A6/AQP9/SLC38A3/THRSP/SLC13A5/SLC38A4	11
BP	GO:0031099	regeneration	13/391	201/18866	0.000301139	0.0041255	0.00329758	CCNB1/CDK1/APOA5/SPP1/PFKFB1/F7/MDK/APOA1/POSTN/CPB2/PLG/IGFBP1/REG1A	13
BP	GO:0031145	anaphase-promoting complex-dependent catabolic process	8/391	83/18866	0.000322364	0.00440072	0.00351757	BUB1B/PLK1/CDC20/CCNB1/CDK1/UBE2C/PTTG1/AURKB	8
BP	GO:0000082	G1/S transition of mitotic cell cycle	16/391	287/18866	0.000344452	0.00468575	0.0037454	CDKN2A/MCM4/GTSE1/CCNB1/MCM2/CDC6/CDK1/CDC45/CDT1/CDKN2B/RRM2/E2F1/CDKN3/SOX4/SFN/CYP1A1	16
BP	GO:0000076	DNA replication checkpoint	4/391	17/18866	0.000349102	0.00469867	0.00375572	CLSPN/CDC6/CDC45/CDT1	4
BP	GO:0034384	high-density lipoprotein particle clearance	4/391	17/18866	0.000349102	0.00469867	0.00375572	APOC3/APOA1/GPLD1/APOC2	4
BP	GO:0051382	kinetochore assembly	4/391	17/18866	0.000349102	0.00469867	0.00375572	CENPA/CENPF/CENPW/DLGAP5	4
BP	GO:0006956	complement activation	12/391	178/18866	0.000350249	0.00469867	0.00375572	CFHR4/C6/C8B/FCN2/CFHR1/CPB2/CFHR2/CPN2/C8A/C4BPA/CD5L/CFHR5	12
BP	GO:1904029	regulation of cyclin-dependent protein kinase activity	9/391	106/18866	0.00035994	0.00481202	0.00384632	CDKN2A/PLK1/CCNB1/CDC6/CDKN2B/CCNB2/CDKN3/SRC/SFN	9
BP	GO:0034502	protein localization to chromosome	8/391	85/18866	0.000379465	0.00505562	0.00404104	NDC80/CENPA/TTK/CDCA5/PLK1/CDK1/CDT1/AURKB	8
BP	GO:0006953	acute-phase response	6/391	47/18866	0.000399344	0.00530225	0.00423817	ITIH4/SAA4/TFR2/HP/AHSG/SAA1	6
BP	GO:0007143	female meiotic nuclear division	5/391	31/18866	0.000406153	0.00537425	0.00429573	NCAPH/TRIP13/TTK/TOP2A/PLK1	5
BP	GO:0060192	negative regulation of lipase activity	4/391	18/18866	0.000441542	0.00582265	0.00465414	APOC1/APOC3/APOA1/ANGPTL3	4
BP	GO:0008206	bile acid metabolic process	6/391	48/18866	0.000448523	0.00589465	0.00471169	SLC27A5/CYP8B1/CYP39A1/SLC27A2/AKR1D1/SULT2A1	6
BP	GO:0009259	ribonucleotide metabolic process	20/391	416/18866	0.000459966	0.00602463	0.00481558	GLYAT/OGDHL/ACSM2A/FBP1/ACSM2B/ELOVL7/ALDOB/TREM2/PFKFB1/HK2/PFKP/GPD1/PIPOX/SULT1C2/AASS/ACSM5/ACSL4/SULT2A1/ACOT12/HMGCS2	20
BP	GO:0071103	DNA conformation change	18/391	355/18866	0.000471405	0.00615366	0.00491872	NCAPH/CDKN2A/NCAPG/CENPA/CDCA5/NUSAP1/MCM4/TOP2A/CCNB1/MCM2/HJURP/CENPM/CDK1/CENPW/RAD54L/HMGA1/ASF1B/SOX9	18
BP	GO:0046470	phosphatidylcholine metabolic process	8/391	88/18866	0.00048031	0.00624887	0.00499482	PLBD1/PON1/FABP5/APOA5/APOC1/MFSD2A/APOA1/GPLD1	8
BP	GO:0006625	protein targeting to peroxisome	7/391	68/18866	0.000508793	0.00655346	0.00523828	AGXT/HAO2/DAO/EHHADH/SLC27A2/PIPOX/HAO1	7
BP	GO:0072662	protein localization to peroxisome	7/391	68/18866	0.000508793	0.00655346	0.00523828	AGXT/HAO2/DAO/EHHADH/SLC27A2/PIPOX/HAO1	7
BP	GO:0072663	establishment of protein localization to peroxisome	7/391	68/18866	0.000508793	0.00655346	0.00523828	AGXT/HAO2/DAO/EHHADH/SLC27A2/PIPOX/HAO1	7
BP	GO:0015748	organophosphate ester transport	10/391	135/18866	0.000515786	0.00662153	0.00529269	SLC25A24/APOA5/ABCB4/APOC1/APOC3/SLC25A47/G6PC/MFSD2A/APOA1/APOC2	10
BP	GO:0016051	carbohydrate biosynthetic process	13/391	213/18866	0.000524269	0.00670822	0.00536198	G6PD/GNMT/GYS2/GPT/FBP1/ALDOB/PCK1/PFKFB1/RBP4/GPD1/G6PC/B3GNT3/SDS	13
BP	GO:0010984	regulation of lipoprotein particle clearance	5/391	33/18866	0.000548378	0.00694792	0.00555358	ANXA2/APOC1/APOC3/GPLD1/APOC2	5
BP	GO:0040020	regulation of meiotic nuclear division	5/391	33/18866	0.000548378	0.00694792	0.00555358	TRIP13/TTK/CDC20/ZNF711/LIF	5
BP	GO:0051984	positive regulation of chromosome segregation	5/391	33/18866	0.000548378	0.00694792	0.00555358	CCNB1/CDC6/CDT1/DLGAP5/AURKB	5
BP	GO:1903317	regulation of protein maturation	7/391	69/18866	0.000556317	0.00702554	0.00561562	SRC/MMP14/KLKB1/SOX4/F12/TFR2/CPB2	7
BP	GO:0032465	regulation of cytokinesis	8/391	90/18866	0.000558864	0.0070348	0.00562302	ECT2/KIF23/PLK1/PRC1/CDC6/KIF20A/RACGAP1/AURKB	8
BP	GO:0009066	aspartate family amino acid metabolic process	6/391	50/18866	0.000560956	0.00703828	0.00562581	GNMT/BHMT/PIPOX/AASS/MAT1A/SDS	6
BP	GO:0019730	antimicrobial humoral response	10/391	137/18866	0.000579075	0.00724217	0.00578878	CXCL5/ANG/PGLYRP2/HRG/LYZ/FGB/FGA/S100A9/REG1A/CXCL1	10
BP	GO:0010565	regulation of cellular ketone metabolic process	12/391	189/18866	0.000600641	0.00748773	0.00598506	SLC7A11/FABP5/BHMT/APOA5/APOC1/APOC3/MFSD2A/APOA1/APOC2/SOX9/FABP1/NQO1	12
BP	GO:0032370	positive regulation of lipid transport	7/391	70/18866	0.000607303	0.00754652	0.00603205	ANXA2/CYP4A11/PON1/CYP4F2/ABCB4/SPP1/APOA1	7
BP	GO:0009062	fatty acid catabolic process	9/391	114/18866	0.000614775	0.00761496	0.00608675	CYP4A11/HAO2/CYP4F2/PCK1/EHHADH/SLC27A2/MFSD2A/HAO1/FABP1	9
BP	GO:0046460	neutral lipid biosynthetic process	6/391	51/18866	0.0006248	0.00766566	0.00612729	ANG/PCK1/MFSD2A/GPLD1/THRSP/ACSL4	6
BP	GO:0046463	acylglycerol biosynthetic process	6/391	51/18866	0.0006248	0.00766566	0.00612729	ANG/PCK1/MFSD2A/GPLD1/THRSP/ACSL4	6
BP	GO:0048146	positive regulation of fibroblast proliferation	6/391	51/18866	0.0006248	0.00766566	0.00612729	CCNB1/CDC6/ANXA2/E2F1/SPHK1/S100A6	6
BP	GO:0006575	cellular modified amino acid metabolic process	12/391	190/18866	0.000629434	0.00769816	0.00615326	G6PD/MTHFD1L/SLC7A11/GNMT/BHMT/FTCD/VNN2/PIPOX/DMGDH/GSTA1/PRODH/GSTA2	12
BP	GO:0051445	regulation of meiotic cell cycle	6/391	52/18866	0.000694135	0.00846277	0.00676442	TRIP13/TTK/CDC20/ASPM/ZNF711/LIF	6
BP	GO:0043574	peroxisomal transport	7/391	72/18866	0.00072038	0.00875521	0.00699818	AGXT/HAO2/DAO/EHHADH/SLC27A2/PIPOX/HAO1	7
BP	GO:0002793	positive regulation of peptide secretion	12/391	193/18866	0.000722855	0.00875714	0.00699972	SRC/TGFB2/SOX4/TREM2/ANG/RBP4/TFR2/GPLD1/FGB/FGA/ACSL4/SAA1	12
BP	GO:0000083	regulation of transcription involved in G1/S transition of mitotic cell cycle	5/391	35/18866	0.000725056	0.00875714	0.00699972	CDC6/CDC45/CDT1/RRM2/E2F1	5
BP	GO:0051591	response to cAMP	8/391	94/18866	0.000747132	0.0089679	0.00716818	AGXT/PCK1/CDO1/PFKFB1/GPD1/AQP9/CRHBP/CPS1	8
BP	GO:1905954	positive regulation of lipid localization	8/391	94/18866	0.000747132	0.0089679	0.00716818	ANXA2/CYP4A11/PON1/APOC4/CYP4F2/ABCB4/SPP1/APOA1	8
BP	GO:0032102	negative regulation of response to external stimulus	20/391	433/18866	0.000758185	0.00907248	0.00725177	ANXA2/PBK/ROBO1/MMP12/KLKB1/CD109/F12/SLAMF8/SPP1/F11/HRG/KNG1/MDK/APOA1/CPB2/FGB/FGA/APOH/PLG/SAA1	20
BP	GO:0044843	cell cycle G1/S phase transition	16/391	310/18866	0.000794731	0.00948052	0.00757793	CDKN2A/MCM4/GTSE1/CCNB1/MCM2/CDC6/CDK1/CDC45/CDT1/CDKN2B/RRM2/E2F1/CDKN3/SOX4/SFN/CYP1A1	16
BP	GO:0033762	response to glucagon	5/391	36/18866	0.000827846	0.00984527	0.00786948	PCK1/CDO1/PFKFB1/GCGR/CPS1	5
BP	GO:2000241	regulation of reproductive process	11/391	170/18866	0.000859799	0.0101821	0.00813868	TRIP13/TTK/CDC20/LHFPL2/ASPM/SRC/ZNF711/SULF1/SOX9/SPINK1/LIF	11
BP	GO:0002697	regulation of immune effector process	21/391	470/18866	0.000861417	0.0101821	0.00813868	DNASE1L3/MMP12/AZGP1/TGFB2/CFHR4/HPX/C6/SLAMF8/C8B/PCK1/PGLYRP2/RBP4/CFHR1/APOA1/CPB2/CFHR2/CPN2/C8A/C4BPA/CD5L/CFHR5	21
BP	GO:0042304	regulation of fatty acid biosynthetic process	6/391	55/18866	0.000938276	0.0110567	0.00883777	FABP5/APOA5/APOC1/APOC3/APOA1/APOC2	6
BP	GO:0006699	bile acid biosynthetic process	5/391	37/18866	0.000941115	0.0110567	0.00883777	SLC27A5/CYP8B1/CYP39A1/SLC27A2/AKR1D1	5
BP	GO:0050714	positive regulation of protein secretion	11/391	172/18866	0.000946414	0.0110747	0.0088522	SRC/TGFB2/SOX4/TREM2/ANG/RBP4/GPLD1/FGB/FGA/ACSL4/SAA1	11
BP	GO:0006547	histidine metabolic process	3/391	10/18866	0.000951221	0.0110747	0.0088522	UROC1/FTCD/AMDHD1	3
BP	GO:0030388	fructose 1,6-bisphosphate metabolic process	3/391	10/18866	0.000951221	0.0110747	0.0088522	FBP1/ALDOB/PFKP	3
BP	GO:0006163	purine nucleotide metabolic process	20/391	442/18866	0.000974957	0.0113171	0.00904593	GLYAT/OGDHL/ACSM2A/FBP1/ACSM2B/ELOVL7/ALDOB/TREM2/PFKFB1/HK2/PFKP/GPD1/PIPOX/SULT1C2/AASS/ACSM5/ACSL4/SULT2A1/ACOT12/HMGCS2	20
BP	GO:1901616	organic hydroxy compound catabolic process	7/391	76/18866	0.000996232	0.011528	0.00921448	CYP4A11/ADH4/CYP4F2/CYP39A1/AKR1D1/SULT2A1/HAO1	7
BP	GO:1990266	neutrophil migration	9/391	122/18866	0.00100126	0.011528	0.00921448	TGFB2/CXCL5/CCL20/SLAMF8/MDK/S100A9/CCL16/CXCL1/SAA1	9
BP	GO:0048732	gland development	20/391	443/18866	0.00100204	0.011528	0.00921448	CCNB2/IGSF3/SRC/ROBO1/ITGA2/TGFB2/SERPINC1/PITX1/PCK1/CDO1/HK2/SULF1/MDK/APOA1/CPB2/SOX9/CPS1/OTC/CYP1A1/REG1A	20
BP	GO:0006977	DNA damage response, signal transduction by p53 class mediator resulting in cell cycle arrest	6/391	56/18866	0.0010328	0.0118117	0.00944132	GTSE1/CCNB1/CDK1/E2F1/SOX4/SFN	6
BP	GO:0034508	centromere complex assembly	6/391	56/18866	0.0010328	0.0118117	0.00944132	CENPA/CENPF/HJURP/CENPM/CENPW/DLGAP5	6
BP	GO:0072431	signal transduction involved in mitotic G1 DNA damage checkpoint	6/391	57/18866	0.00113448	0.0128984	0.0103099	GTSE1/CCNB1/CDK1/E2F1/SOX4/SFN	6
BP	GO:1902400	intracellular signal transduction involved in G1 DNA damage checkpoint	6/391	57/18866	0.00113448	0.0128984	0.0103099	GTSE1/CCNB1/CDK1/E2F1/SOX4/SFN	6
BP	GO:0009068	aspartate family amino acid catabolic process	4/391	23/18866	0.00117731	0.0133463	0.0106679	PIPOX/AASS/MAT1A/SDS	4
BP	GO:0044773	mitotic DNA damage checkpoint	8/391	101/18866	0.00119701	0.0134907	0.0107834	FANCD2/GTSE1/CLSPN/CCNB1/CDK1/E2F1/SOX4/SFN	8
BP	GO:0060191	regulation of lipase activity	8/391	101/18866	0.00119701	0.0134907	0.0107834	APOA5/APOC1/APOC3/ANG/APOA1/APOC2/ANGPTL3/APOH	8
BP	GO:0006270	DNA replication initiation	5/391	39/18866	0.00120169	0.0135042	0.0107941	MCM4/MCM2/CDC6/CDC45/CDT1	5
BP	GO:0000077	DNA damage checkpoint	10/391	151/18866	0.0012262	0.0137398	0.0109825	FANCD2/GTSE1/CLSPN/PLK1/CCNB1/DTL/CDK1/E2F1/SOX4/SFN	10
BP	GO:0007050	cell cycle arrest	13/391	234/18866	0.00124943	0.0139597	0.0111582	CDKN2A/GTSE1/CCNB1/PRR11/CDK1/FOXM1/CDKN2B/E2F1/CDKN3/TGFB2/SOX4/SFN/HEPACAM	13
BP	GO:0034378	chylomicron assembly	3/391	11/18866	0.00128789	0.0141966	0.0113475	APOC3/APOA1/APOC2	3
BP	GO:0045835	negative regulation of meiotic nuclear division	3/391	11/18866	0.00128789	0.0141966	0.0113475	TRIP13/TTK/LIF	3
BP	GO:0046950	cellular ketone body metabolic process	3/391	11/18866	0.00128789	0.0141966	0.0113475	SLC27A5/BDH1/HMGCS2	3
BP	GO:0150104	transport across blood-brain barrier	3/391	11/18866	0.00128789	0.0141966	0.0113475	SLC22A1/FABP5/MFSD2A	3
BP	GO:0006090	pyruvate metabolic process	10/391	152/18866	0.00128893	0.0141966	0.0113475	OGDHL/AGXT/FBP1/ALDOB/PCK1/PFKFB1/HK2/PFKP/GPD1/SDS	10
BP	GO:0006730	one-carbon metabolic process	5/391	40/18866	0.00135032	0.014613	0.0116804	MTHFD1L/GNMT/FTCD/MAT1A/CA12	5
BP	GO:0009072	aromatic amino acid family metabolic process	5/391	40/18866	0.00135032	0.014613	0.0116804	TAT/HPD/UROC1/FTCD/AMDHD1	5
BP	GO:0032467	positive regulation of cytokinesis	5/391	40/18866	0.00135032	0.014613	0.0116804	ECT2/KIF23/CDC6/RACGAP1/AURKB	5
BP	GO:0045834	positive regulation of lipid metabolic process	10/391	153/18866	0.00135425	0.014613	0.0116804	SRC/APOA5/APOC1/MFSD2A/APOA1/GPLD1/HSD17B13/APOC2/ANGPTL3/FABP1	10
BP	GO:0002495	antigen processing and presentation of peptide antigen via MHC class II	8/391	103/18866	0.0013589	0.014613	0.0116804	KIF2C/KIF18A/KIF4A/KIF11/KIF23/RACGAP1/TREM2/AP1M2	8
BP	GO:0030593	neutrophil chemotaxis	8/391	103/18866	0.0013589	0.014613	0.0116804	TGFB2/CXCL5/CCL20/MDK/S100A9/CCL16/CXCL1/SAA1	8
BP	GO:0072413	signal transduction involved in mitotic cell cycle checkpoint	6/391	59/18866	0.00136066	0.014613	0.0116804	GTSE1/CCNB1/CDK1/E2F1/SOX4/SFN	6
BP	GO:1902402	signal transduction involved in mitotic DNA damage checkpoint	6/391	59/18866	0.00136066	0.014613	0.0116804	GTSE1/CCNB1/CDK1/E2F1/SOX4/SFN	6
BP	GO:1902403	signal transduction involved in mitotic DNA integrity checkpoint	6/391	59/18866	0.00136066	0.014613	0.0116804	GTSE1/CCNB1/CDK1/E2F1/SOX4/SFN	6
BP	GO:0050995	negative regulation of lipid catabolic process	4/391	24/18866	0.00138988	0.0148855	0.0118982	APOC1/APOC3/MFSD2A/GPLD1	4
BP	GO:0062013	positive regulation of small molecule metabolic process	10/391	154/18866	0.00142224	0.0151902	0.0121417	SRC/GPT/APOA5/TREM2/PFKFB1/GPD1/APOA1/GPLD1/APOC2/FABP1	10
BP	GO:0002504	antigen processing and presentation of peptide or polysaccharide antigen via MHC class II	8/391	104/18866	0.00144612	0.0154028	0.0123117	KIF2C/KIF18A/KIF4A/KIF11/KIF23/RACGAP1/TREM2/AP1M2	8
BP	GO:0006979	response to oxidative stress	20/391	458/18866	0.00149288	0.0158573	0.012675	G6PD/MELK/FANCD2/ECT2/CDK1/SLC7A11/SLC25A24/TAT/SPHK1/SRC/NCF2/MMP14/PYCR1/MMP9/HP/CYP2E1/PRODH/HAO1/FABP1/NQO1	20
BP	GO:0030301	cholesterol transport	8/391	105/18866	0.00153773	0.016289	0.0130201	ANXA2/PON1/APOA5/ABCB4/APOC1/APOC3/APOA1/APOC2	8
BP	GO:0043687	post-translational protein modification	17/391	363/18866	0.00159535	0.0168534	0.0134711	DTL/LAMC1/FOLH1B/APOA5/SERPINC1/SPP1/TMEM132A/ALB/UBD/KNG1/SPP2/APOA1/GPLD1/FGA/IGFBP1/AHSG/AFP	17
BP	GO:0010954	positive regulation of protein processing	4/391	25/18866	0.00162783	0.0170742	0.0136477	SRC/MMP14/KLKB1/F12	4
BP	GO:0022900	electron transport chain	11/391	184/18866	0.00163094	0.0170742	0.0136477	CCNB1/CDK1/NCF2/CYP1A2/HSD17B6/RDH16/GPD1/DMGDH/AKR7A3/AOX1/C15orf48	11
BP	GO:0019395	fatty acid oxidation	8/391	106/18866	0.00163388	0.0170742	0.0136477	HAO2/ADH4/EHHADH/SLC27A2/MFSD2A/SOX9/HAO1/FABP1	8
BP	GO:0034446	substrate adhesion-dependent cell spreading	8/391	106/18866	0.00163388	0.0170742	0.0136477	ITGAV/LAMC1/SRC/MDK/APOA1/POSTN/FGB/FGA	8
BP	GO:0007031	peroxisome organization	7/391	83/18866	0.00167253	0.0173891	0.0138994	AGXT/HAO2/DAO/EHHADH/SLC27A2/PIPOX/HAO1	7
BP	GO:0000727	double-strand break repair via break-induced replication	3/391	12/18866	0.00169092	0.0173891	0.0138994	MCM4/MCM2/CDC45	3
BP	GO:0006002	fructose 6-phosphate metabolic process	3/391	12/18866	0.00169092	0.0173891	0.0138994	FBP1/HK2/PFKP	3
BP	GO:0010232	vascular transport	3/391	12/18866	0.00169092	0.0173891	0.0138994	SLC22A1/FABP5/MFSD2A	3
BP	GO:0045117	azole transmembrane transport	3/391	12/18866	0.00169092	0.0173891	0.0138994	SLC7A1/SLC38A3/SLC28A1	3
BP	GO:1902224	ketone body metabolic process	3/391	12/18866	0.00169092	0.0173891	0.0138994	SLC27A5/BDH1/HMGCS2	3
BP	GO:2000045	regulation of G1/S transition of mitotic cell cycle	11/391	185/18866	0.00170268	0.0174637	0.013959	CDKN2A/GTSE1/CCNB1/CDC6/CDK1/CDC45/CDKN2B/E2F1/SOX4/SFN/CYP1A1	11
BP	GO:0055081	anion homeostasis	6/391	62/18866	0.00176251	0.0180297	0.0144114	SLC7A11/APOA1/CA12/CPS1/ANGPTL3/OTC	6
BP	GO:0051656	establishment of organelle localization	19/391	432/18866	0.00179207	0.0182838	0.0146146	NUF2/KIF2C/KIF18A/NDC80/CENPA/CENPF/CDCA5/KIF23/NUSAP1/CDCA8/PLK1/CCNB1/CDT1/DLGAP5/KIFC1/AURKB/CTSC/UCHL1/AP1M2	19
BP	GO:0042770	signal transduction in response to DNA damage	9/391	133/18866	0.0018324	0.0186462	0.0149042	GTSE1/PLK1/CCNB1/DTL/CDK1/FOXM1/E2F1/SOX4/SFN	9
BP	GO:0001953	negative regulation of cell-matrix adhesion	5/391	43/18866	0.00187772	0.0190077	0.0151931	CDKN2A/SRC/MMP12/MMP14/POSTN	5
BP	GO:0019432	triglyceride biosynthetic process	5/391	43/18866	0.00187772	0.0190077	0.0151931	PCK1/MFSD2A/GPLD1/THRSP/ACSL4	5
BP	GO:0051873	killing by host of symbiont cells	4/391	26/18866	0.00189267	0.0191091	0.0152742	HRG/CFHR1/CFHR2/CFHR5	4
BP	GO:0006081	cellular aldehyde metabolic process	6/391	63/18866	0.00191465	0.0192308	0.0153715	AGXT/ADH4/ALDOB/ALDH8A1/AKR7A3/PRODH2	6
BP	GO:0031571	mitotic G1 DNA damage checkpoint	6/391	63/18866	0.00191465	0.0192308	0.0153715	GTSE1/CCNB1/CDK1/E2F1/SOX4/SFN	6
BP	GO:1904951	positive regulation of establishment of protein localization	17/391	370/18866	0.00195121	0.0195474	0.0156246	ECT2/GTSE1/CDK1/E2F1/SRC/TGFB2/SOX4/PTP4A3/TREM2/ANG/SFN/RBP4/GPLD1/FGB/FGA/ACSL4/SAA1	17
BP	GO:0010810	regulation of cell-substrate adhesion	12/391	217/18866	0.0019743	0.019677	0.0157281	CDKN2A/SRC/MMP12/MMP14/HRG/MDK/APOA1/POSTN/FGB/FGA/PLG/AGR2	12
BP	GO:1902749	regulation of cell cycle G2/M phase transition	12/391	217/18866	0.0019743	0.019677	0.0157281	CENPF/GTSE1/TPX2/CLSPN/PLK1/CCNB1/DTL/NEK2/CDC6/CDK1/HMMR/AURKB	12
BP	GO:0051047	positive regulation of secretion	16/391	340/18866	0.00206361	0.0204851	0.0163741	CYP4A11/SRC/TGFB2/SOX4/CYP4F2/SPP1/TREM2/ANG/RBP4/TFR2/CPB2/GPLD1/FGB/FGA/ACSL4/SAA1	16
BP	GO:0033344	cholesterol efflux	6/391	64/18866	0.00207651	0.0204851	0.0163741	PON1/APOA5/APOC1/APOC3/APOA1/APOC2	6
BP	GO:0044783	G1 DNA damage checkpoint	6/391	64/18866	0.00207651	0.0204851	0.0163741	GTSE1/CCNB1/CDK1/E2F1/SOX4/SFN	6
BP	GO:0044819	mitotic G1/S transition checkpoint	6/391	64/18866	0.00207651	0.0204851	0.0163741	GTSE1/CCNB1/CDK1/E2F1/SOX4/SFN	6
BP	GO:0034599	cellular response to oxidative stress	15/391	310/18866	0.00215765	0.0211388	0.0168966	G6PD/MELK/FANCD2/ECT2/CDK1/SLC7A11/SLC25A24/SPHK1/SRC/NCF2/PYCR1/MMP9/PRODH/FABP1/NQO1	15
BP	GO:0007494	midgut development	3/391	13/18866	0.00216459	0.0211388	0.0168966	CPS1/OTC/REG1A	3
BP	GO:0019627	urea metabolic process	3/391	13/18866	0.00216459	0.0211388	0.0168966	CYP2C9/CPS1/OTC	3
BP	GO:0071941	nitrogen cycle metabolic process	3/391	13/18866	0.00216459	0.0211388	0.0168966	CYP2C9/CPS1/OTC	3
BP	GO:0009065	glutamine family amino acid catabolic process	4/391	27/18866	0.0021859	0.0212631	0.0169959	DAO/GLS2/PRODH2/PRODH	4
BP	GO:0034440	lipid oxidation	8/391	111/18866	0.00218828	0.0212631	0.0169959	HAO2/ADH4/EHHADH/SLC27A2/MFSD2A/SOX9/HAO1/FABP1	8
BP	GO:0051781	positive regulation of cell division	7/391	87/18866	0.00219404	0.0212657	0.016998	ECT2/KIF23/CDC6/RACGAP1/AURKB/TGFB2/MDK	7
BP	GO:0071248	cellular response to metal ion	11/391	193/18866	0.00237435	0.022956	0.0183491	ECT2/CCNB1/SLC25A24/FBP1/CYP1A2/MMP9/TFR2/CRHBP/GPLD1/CYP1A1/NQO1	11
BP	GO:0032963	collagen metabolic process	8/391	113/18866	0.0024475	0.0236044	0.0188674	MMP12/ITGA2/MMP14/MMP1/MMP9/TMPRSS6/MMP11/MMP7	8
BP	GO:0048002	antigen processing and presentation of peptide antigen	11/391	194/18866	0.0024716	0.0237777	0.0190059	KIF2C/KIF18A/KIF4A/KIF11/KIF23/RACGAP1/ITGAV/NCF2/AZGP1/TREM2/AP1M2	11
BP	GO:0051883	killing of cells in other organism involved in symbiotic interaction	4/391	28/18866	0.00250902	0.0240779	0.0192458	HRG/CFHR1/CFHR2/CFHR5	4
BP	GO:0010872	regulation of cholesterol esterification	3/391	14/18866	0.00271287	0.0255907	0.0204551	APOA5/APOC1/APOA1	3
BP	GO:0050667	homocysteine metabolic process	3/391	14/18866	0.00271287	0.0255907	0.0204551	BHMT/CTH/CPS1	3
BP	GO:0090231	regulation of spindle checkpoint	3/391	14/18866	0.00271287	0.0255907	0.0204551	NDC80/CCNB1/CDT1	3
BP	GO:0090266	regulation of mitotic cell cycle spindle assembly checkpoint	3/391	14/18866	0.00271287	0.0255907	0.0204551	NDC80/CCNB1/CDT1	3
BP	GO:1901569	fatty acid derivative catabolic process	3/391	14/18866	0.00271287	0.0255907	0.0204551	CYP4A11/BDH1/CYP4F2	3
BP	GO:1903504	regulation of mitotic spindle checkpoint	3/391	14/18866	0.00271287	0.0255907	0.0204551	NDC80/CCNB1/CDT1	3
BP	GO:1904668	positive regulation of ubiquitin protein ligase activity	3/391	14/18866	0.00271287	0.0255907	0.0204551	PLK1/CDC20/UBE2C	3
BP	GO:0001889	liver development	9/391	141/18866	0.00272798	0.0256087	0.0204694	ITGA2/PCK1/MDK/CPB2/SOX9/CPS1/OTC/CYP1A1/REG1A	9
BP	GO:0007586	digestion	9/391	141/18866	0.00272798	0.0256087	0.0204694	GCNT3/APOA5/CYP39A1/RBP4/AKR1D1/APOA1/SOX9/FABP1/MUC13	9
BP	GO:0032369	negative regulation of lipid transport	5/391	47/18866	0.002797	0.0261932	0.0209366	ITGAV/CYP4F2/APOC1/APOC3/APOC2	5
BP	GO:0010812	negative regulation of cell-substrate adhesion	6/391	68/18866	0.00282917	0.0264025	0.021104	CDKN2A/SRC/MMP12/MMP14/POSTN/PLG	6
BP	GO:0015914	phospholipid transport	7/391	91/18866	0.00283298	0.0264025	0.021104	APOA5/ABCB4/APOC1/APOC3/MFSD2A/APOA1/APOC2	7
BP	GO:0032373	positive regulation of sterol transport	4/391	29/18866	0.00286347	0.0264956	0.0211784	ANXA2/PON1/ABCB4/APOA1	4
BP	GO:0032376	positive regulation of cholesterol transport	4/391	29/18866	0.00286347	0.0264956	0.0211784	ANXA2/PON1/ABCB4/APOA1	4
BP	GO:0048261	negative regulation of receptor-mediated endocytosis	4/391	29/18866	0.00286347	0.0264956	0.0211784	APOC1/APOC3/APOC2/NECAB2	4
BP	GO:0003333	amino acid transmembrane transport	7/391	92/18866	0.00301296	0.0278125	0.0222309	SLC7A11/SLC38A1/SLC7A1/SLC1A5/SLC6A6/SLC38A3/SLC38A4	7
BP	GO:0014911	positive regulation of smooth muscle cell migration	5/391	48/18866	0.00307008	0.0282724	0.0225986	SRC/ITGA2/S100A11/MDK/POSTN	5
BP	GO:0051222	positive regulation of protein transport	16/391	354/18866	0.00307741	0.0282728	0.0225989	ECT2/GTSE1/CDK1/E2F1/SRC/TGFB2/SOX4/TREM2/ANG/SFN/RBP4/GPLD1/FGB/FGA/ACSL4/SAA1	16
BP	GO:0010389	regulation of G2/M transition of mitotic cell cycle	11/391	200/18866	0.00312497	0.0286419	0.0228939	CENPF/TPX2/CLSPN/PLK1/CCNB1/DTL/NEK2/CDC6/CDK1/HMMR/AURKB	11
BP	GO:0061008	hepaticobiliary system development	9/391	144/18866	0.00314161	0.0287265	0.0229615	ITGA2/PCK1/MDK/CPB2/SOX9/CPS1/OTC/CYP1A1/REG1A	9
BP	GO:0015918	sterol transport	8/391	118/18866	0.00320128	0.0292032	0.0233426	ANXA2/PON1/APOA5/ABCB4/APOC1/APOC3/APOA1/APOC2	8
BP	GO:0006000	fructose metabolic process	3/391	15/18866	0.00333936	0.0302493	0.0241787	FBP1/ALDOB/PFKFB1	3
BP	GO:0009404	toxin metabolic process	3/391	15/18866	0.00333936	0.0302493	0.0241787	CYP1A2/AKR7A3/CYP1A1	3
BP	GO:0016114	terpenoid biosynthetic process	3/391	15/18866	0.00333936	0.0302493	0.0241787	ALDH8A1/HMGCS2/CYP1A1	3
BP	GO:1901264	carbohydrate derivative transport	7/391	94/18866	0.00339904	0.0307181	0.0245535	SLC25A24/SLC25A47/G6PC/MFSD2A/SLC29A4/SLC28A1/AGR2	7
BP	GO:0044262	cellular carbohydrate metabolic process	14/391	294/18866	0.00345323	0.0311352	0.0248869	GNMT/GYS2/SRC/GPT/FBP1/PCK1/PFKFB1/HK2/GCGR/G6PC/GPLD1/GBA3/ANGPTL3/B3GNT3	14
BP	GO:0033627	cell adhesion mediated by integrin	6/391	71/18866	0.00351536	0.0316219	0.0252759	ITGAV/ITGA2/TGFB2/HRG/TESC/LIF	6
BP	GO:0031589	cell-substrate adhesion	16/391	359/18866	0.00352702	0.0316533	0.025301	CDKN2A/ITGAV/LAMC1/SRC/MMP12/ITGA2/MMP14/HRG/MDK/APOA1/POSTN/FGB/FGA/ANGPTL3/PLG/AGR2	16
BP	GO:0051653	spindle localization	5/391	50/18866	0.00367308	0.0328123	0.0262274	NDC80/CENPA/NUSAP1/PLK1/ASPM	5
BP	GO:1903580	positive regulation of ATP metabolic process	5/391	50/18866	0.00367308	0.0328123	0.0262274	CCNB1/CDK1/TREM2/PFKFB1/GPD1	5
BP	GO:0070988	demethylation	6/391	72/18866	0.00376945	0.0335957	0.0268536	CYP2C8/CYP2C9/CYP1A2/CYP3A4/CYP2D6/CYP1A1	6
BP	GO:1902806	regulation of cell cycle G1/S phase transition	11/391	206/18866	0.00391054	0.0347733	0.0277949	CDKN2A/GTSE1/CCNB1/CDC6/CDK1/CDC45/CDKN2B/E2F1/SOX4/SFN/CYP1A1	11
BP	GO:0002523	leukocyte migration involved in inflammatory response	3/391	16/18866	0.00404735	0.0352629	0.0281862	SLAMF8/MDK/S100A9	3
BP	GO:0006268	DNA unwinding involved in DNA replication	3/391	16/18866	0.00404735	0.0352629	0.0281862	MCM4/MCM2/HMGA1	3
BP	GO:0006544	glycine metabolic process	3/391	16/18866	0.00404735	0.0352629	0.0281862	GLYAT/AGXT/SDS	3
BP	GO:0006555	methionine metabolic process	3/391	16/18866	0.00404735	0.0352629	0.0281862	GNMT/BHMT/MAT1A	3
BP	GO:0051447	negative regulation of meiotic cell cycle	3/391	16/18866	0.00404735	0.0352629	0.0281862	TRIP13/TTK/LIF	3
BP	GO:1903729	regulation of plasma membrane organization	3/391	16/18866	0.00404735	0.0352629	0.0281862	ASAP1/TGFB2/S100A9	3
BP	GO:0050764	regulation of phagocytosis	7/391	97/18866	0.00404746	0.0352629	0.0281862	ITGAV/SPHK1/ITGA2/TREM2/APOA1/C4BPA/AHSG	7
BP	GO:1990868	response to chemokine	7/391	97/18866	0.00404746	0.0352629	0.0281862	ROBO1/CXCL5/CCL20/TREM2/CCL16/REG1A/CXCL1	7
BP	GO:1990869	cellular response to chemokine	7/391	97/18866	0.00404746	0.0352629	0.0281862	ROBO1/CXCL5/CCL20/TREM2/CCL16/REG1A/CXCL1	7
BP	GO:0097530	granulocyte migration	9/391	150/18866	0.00411631	0.0357823	0.0286014	TGFB2/CXCL5/CCL20/SLAMF8/MDK/S100A9/CCL16/CXCL1/SAA1	9
BP	GO:0045833	negative regulation of lipid metabolic process	7/391	98/18866	0.00428316	0.0371495	0.0296942	SPHK1/APOC1/APOC3/MFSD2A/GPLD1/APOC2/SOX9	7
BP	GO:0051101	regulation of DNA binding	8/391	124/18866	0.00433113	0.0374817	0.0299597	CDCA5/HJURP/NEK2/CDT1/E2F1/ITGA2/MMP9/LIF	8
BP	GO:0030100	regulation of endocytosis	11/391	210/18866	0.00451657	0.0389341	0.0311207	ANXA2/SPHK1/SRC/ITGA2/APOA5/APOC1/TREM2/APOC3/TFR2/APOC2/NECAB2	11
BP	GO:0019886	antigen processing and presentation of exogenous peptide antigen via MHC class II	7/391	99/18866	0.00452909	0.0389341	0.0311207	KIF2C/KIF18A/KIF4A/KIF11/KIF23/RACGAP1/AP1M2	7
BP	GO:0090277	positive regulation of peptide hormone secretion	7/391	99/18866	0.00452909	0.0389341	0.0311207	SOX4/RBP4/TFR2/GPLD1/FGB/FGA/ACSL4	7
BP	GO:0006695	cholesterol biosynthetic process	6/391	75/18866	0.00461359	0.0392195	0.0313488	G6PD/SEC14L2/APOA5/SQLE/APOA1/HMGCS2	6
BP	GO:0015909	long-chain fatty acid transport	6/391	75/18866	0.00461359	0.0392195	0.0313488	SLC27A5/FABP5/SLC27A2/MFSD2A/THRSP/FABP1	6
BP	GO:0031100	animal organ regeneration	6/391	75/18866	0.00461359	0.0392195	0.0313488	CDK1/PFKFB1/F7/APOA1/CPB2/REG1A	6
BP	GO:0061844	antimicrobial humoral immune response mediated by antimicrobial peptide	6/391	75/18866	0.00461359	0.0392195	0.0313488	CXCL5/ANG/HRG/S100A9/REG1A/CXCL1	6
BP	GO:1902653	secondary alcohol biosynthetic process	6/391	75/18866	0.00461359	0.0392195	0.0313488	G6PD/SEC14L2/APOA5/SQLE/APOA1/HMGCS2	6
BP	GO:0010039	response to iron ion	4/391	33/18866	0.00462298	0.0392195	0.0313488	G6PD/CCNB1/TFR2/CYP1A1	4
BP	GO:0006336	DNA replication-independent nucleosome assembly	5/391	53/18866	0.00473025	0.0398678	0.031867	CENPA/HJURP/CENPM/CENPW/ASF1B	5
BP	GO:0071320	cellular response to cAMP	5/391	53/18866	0.00473025	0.0398678	0.031867	PCK1/GPD1/AQP9/CRHBP/CPS1	5
BP	GO:1900024	regulation of substrate adhesion-dependent cell spreading	5/391	53/18866	0.00473025	0.0398678	0.031867	MDK/APOA1/POSTN/FGB/FGA	5
BP	GO:0006260	DNA replication	13/391	273/18866	0.00474895	0.0399386	0.0319236	MCM4/EXO1/CLSPN/MCM2/GINS1/DTL/CDC6/CDK1/CDC45/CDT1/HMGA1/RRM2/S100A11	13
BP	GO:2000134	negative regulation of G1/S transition of mitotic cell cycle	8/391	126/18866	0.0047689	0.0400195	0.0319882	CDKN2A/GTSE1/CCNB1/CDK1/CDKN2B/E2F1/SOX4/SFN	8
BP	GO:0070301	cellular response to hydrogen peroxide	7/391	100/18866	0.00478554	0.0400724	0.0320305	ECT2/CDK1/SPHK1/SRC/PYCR1/FABP1/NQO1	7
BP	GO:0000097	sulfur amino acid biosynthetic process	3/391	17/18866	0.00483983	0.0400941	0.0320478	BHMT/CDO1/CTH	3
BP	GO:0006957	complement activation, alternative pathway	3/391	17/18866	0.00483983	0.0400941	0.0320478	C8B/C8A/CFHR5	3
BP	GO:0007096	regulation of exit from mitosis	3/391	17/18866	0.00483983	0.0400941	0.0320478	CDCA5/ANLN/UBE2C	3
BP	GO:0009084	glutamine family amino acid biosynthetic process	3/391	17/18866	0.00483983	0.0400941	0.0320478	PYCR1/GLS2/OTC	3
BP	GO:1904355	positive regulation of telomere capping	3/391	17/18866	0.00483983	0.0400941	0.0320478	NEK2/AURKB/PKIB	3
BP	GO:0061351	neural precursor cell proliferation	9/391	154/18866	0.00488739	0.0404017	0.0322937	MELK/RACGAP1/ASPM/TRNP1/FZD6/DBN1/IGF2BP1/MDK/SPINT1	9
BP	GO:0065004	protein-DNA complex assembly	12/391	243/18866	0.00493255	0.0406883	0.0325228	CENPA/CENPF/MCM4/MCM2/HJURP/CENPM/CDC45/CENPW/CDT1/DLGAP5/ASF1B/SOX9	12
BP	GO:0071621	granulocyte chemotaxis	8/391	127/18866	0.00500012	0.0411581	0.0328983	TGFB2/CXCL5/CCL20/MDK/S100A9/CCL16/CXCL1/SAA1	8
BP	GO:0034724	DNA replication-independent nucleosome organization	5/391	54/18866	0.00512614	0.0421061	0.033656	CENPA/HJURP/CENPM/CENPW/ASF1B	5
BP	GO:0000038	very long-chain fatty acid metabolic process	4/391	34/18866	0.0051551	0.0422544	0.0337746	SLC27A5/CYP4F2/ELOVL7/SLC27A2	4
BP	GO:0006865	amino acid transport	9/391	156/18866	0.00531276	0.0434548	0.0347341	SLC7A11/SLC38A1/SLC7A1/SLC1A5/SLC6A6/GLS2/SLC25A47/SLC38A3/SLC38A4	9
BP	GO:0022600	digestive system process	7/391	102/18866	0.00533106	0.0435127	0.0347804	GCNT3/APOA5/RBP4/APOA1/SOX9/FABP1/MUC13	7
BP	GO:0007131	reciprocal meiotic recombination	5/391	55/18866	0.00554493	0.0450685	0.036024	TRIP13/FANCD2/TOP2A/RAD54L/ZNF711	5
BP	GO:0046164	alcohol catabolic process	5/391	55/18866	0.00554493	0.0450685	0.036024	ADH4/CYP39A1/AKR1D1/SULT2A1/HAO1	5
BP	GO:0034433	steroid esterification	3/391	18/18866	0.00571949	0.0459679	0.0367429	APOA5/APOC1/APOA1	3
BP	GO:0034434	sterol esterification	3/391	18/18866	0.00571949	0.0459679	0.0367429	APOA5/APOC1/APOA1	3
BP	GO:0034435	cholesterol esterification	3/391	18/18866	0.00571949	0.0459679	0.0367429	APOA5/APOC1/APOA1	3
BP	GO:0009112	nucleobase metabolic process	4/391	35/18866	0.00572672	0.0459679	0.0367429	TTR/CPS1/AOX1/DPYS	4
BP	GO:0040001	establishment of mitotic spindle localization	4/391	35/18866	0.00572672	0.0459679	0.0367429	NDC80/CENPA/NUSAP1/PLK1	4
BP	GO:0045922	negative regulation of fatty acid metabolic process	4/391	35/18866	0.00572672	0.0459679	0.0367429	APOC1/APOC3/MFSD2A/SOX9	4
BP	GO:0050821	protein stabilization	10/391	187/18866	0.00575661	0.0460944	0.036844	GTSE1/ATP1B3/SOX4/CRYAA/AFM/PFN2/APOA1/TESC/CPN2/GBA3	10
BP	GO:0030168	platelet activation	9/391	158/18866	0.00576626	0.0460944	0.036844	SLC7A11/CLIC1/SRC/FZD6/ITPR3/HRG/FGB/FGA/SAA1	9
BP	GO:0030104	water homeostasis	6/391	79/18866	0.0059457	0.0473336	0.0378345	STMN1/CYP4A11/CYP4F2/SFN/AQP9/CLDN4	6
BP	GO:0042246	tissue regeneration	6/391	79/18866	0.0059457	0.0473336	0.0378345	CCNB1/APOA5/MDK/POSTN/PLG/IGFBP1	6
BP	GO:1903532	positive regulation of secretion by cell	14/391	313/18866	0.00596008	0.0473508	0.0378483	SRC/TGFB2/SOX4/SPP1/TREM2/ANG/RBP4/TFR2/CPB2/GPLD1/FGB/FGA/ACSL4/SAA1	14
BP	GO:0035825	homologous recombination	5/391	56/18866	0.00598729	0.0474698	0.0379434	TRIP13/FANCD2/TOP2A/RAD54L/ZNF711	5
BP	GO:0046887	positive regulation of hormone secretion	8/391	131/18866	0.00601184	0.0475672	0.0380212	SOX4/SPP1/RBP4/TFR2/GPLD1/FGB/FGA/ACSL4	8
BP	GO:0071824	protein-DNA complex subunit organization	13/391	282/18866	0.00619568	0.0489219	0.039104	CENPA/CENPF/MCM4/MCM2/HJURP/CENPM/CDC45/CENPW/CDT1/DLGAP5/HMGA1/ASF1B/SOX9	13
BP	GO:1902807	negative regulation of cell cycle G1/S phase transition	8/391	132/18866	0.00628749	0.0494835	0.0395529	CDKN2A/GTSE1/CCNB1/CDK1/CDKN2B/E2F1/SOX4/SFN	8
BP	GO:0098656	anion transmembrane transport	14/391	315/18866	0.00629232	0.0494835	0.0395529	SLC7A11/CLIC1/SLC27A5/SLC38A1/SLC7A1/SLC1A5/SLC6A6/FXYD1/AQP9/SLC38A3/THRSP/SLC13A5/SLC38A4/CLDN4	14
BP	GO:1900182	positive regulation of protein localization to nucleus	6/391	80/18866	0.0063184	0.0495496	0.0396058	ECT2/GTSE1/PLK1/CDK1/SRC/LIF	6
BP	GO:0031572	G2 DNA damage checkpoint	4/391	36/18866	0.00633908	0.0495496	0.0396058	CLSPN/PLK1/DTL/CDK1	4
BP	GO:0071634	regulation of transforming growth factor beta production	4/391	36/18866	0.00633908	0.0495496	0.0396058	ITGAV/LAPTM4B/TGFB2/CD24	4
BP	GO:1905517	macrophage migration	5/391	57/18866	0.00645391	0.0503457	0.0402421	MMP14/SLAMF8/TREM2/MDK/SAA1	5
BP	GO:0071156	regulation of cell cycle arrest	7/391	106/18866	0.00656046	0.0510741	0.0408243	GTSE1/CCNB1/CDK1/FOXM1/E2F1/SOX4/SFN	7
BP	GO:0071241	cellular response to inorganic substance	11/391	221/18866	0.00657392	0.0510763	0.0408261	ECT2/CCNB1/SLC25A24/FBP1/CYP1A2/MMP9/TFR2/CRHBP/GPLD1/CYP1A1/NQO1	11
BP	GO:0010985	negative regulation of lipoprotein particle clearance	3/391	19/18866	0.00668873	0.0515994	0.0412442	APOC1/APOC3/APOC2	3
BP	GO:0046653	tetrahydrofolate metabolic process	3/391	19/18866	0.00668873	0.0515994	0.0412442	MTHFD1L/FTCD/PIPOX	3
BP	GO:2000696	regulation of epithelial cell differentiation involved in kidney development	3/391	19/18866	0.00668873	0.0515994	0.0412442	MMP9/CD24/LIF	3
BP	GO:0016126	sterol biosynthetic process	6/391	81/18866	0.00670779	0.0515994	0.0412442	G6PD/SEC14L2/APOA5/SQLE/APOA1/HMGCS2	6
BP	GO:0071158	positive regulation of cell cycle arrest	6/391	81/18866	0.00670779	0.0515994	0.0412442	GTSE1/CCNB1/CDK1/E2F1/SOX4/SFN	6
BP	GO:0097529	myeloid leukocyte migration	11/391	222/18866	0.00679232	0.0521462	0.0416813	MMP14/TGFB2/CXCL5/CCL20/SLAMF8/TREM2/MDK/S100A9/CCL16/CXCL1/SAA1	11
BP	GO:0046683	response to organophosphorus	8/391	134/18866	0.00686742	0.0526186	0.0420589	AGXT/PCK1/CDO1/PFKFB1/GPD1/AQP9/CRHBP/CPS1	8
BP	GO:0044272	sulfur compound biosynthetic process	10/391	192/18866	0.00689368	0.0526468	0.0420814	SLC7A11/BHMT/ELOVL7/CDO1/MAT1A/CTH/ACSL4/GSTA1/GSTA2/B3GNT3	10
BP	GO:0030330	DNA damage response, signal transduction by p53 class mediator	7/391	107/18866	0.00689826	0.0526468	0.0420814	GTSE1/CCNB1/CDK1/FOXM1/E2F1/SOX4/SFN	7
BP	GO:1903793	positive regulation of anion transport	5/391	58/18866	0.00694545	0.0529027	0.042286	CYP4A11/CYP4F2/ABCB4/APOA1/SLC38A3	5
BP	GO:0002283	neutrophil activation involved in immune response	19/391	490/18866	0.00696159	0.0529217	0.0423012	ITGAV/ANXA2/QPCT/CTSC/DNASE1L3/FABP5/MMP9/S100A11/TTR/A1BG/SLC27A2/HP/OLR1/LYZ/HSPA6/S100A9/S100P/AHSG/CXCL1	19
BP	GO:0048565	digestive tract development	8/391	135/18866	0.00717213	0.0544155	0.0434952	CCNB1/SRC/TGFB2/CPS1/OTC/AGR2/CYP1A1/REG1A	8
BP	GO:0046165	alcohol biosynthetic process	9/391	164/18866	0.00730754	0.0553346	0.0442298	G6PD/SPHK1/SEC14L2/APOA5/SQLE/PCK1/CYP3A4/APOA1/HMGCS2	9
BP	GO:0046456	icosanoid biosynthetic process	5/391	59/18866	0.00746256	0.0562886	0.0449924	CYP4A22/CYP4A11/CYP2C8/CYP2C9/FABP5	5
BP	GO:0051289	protein homotetramerization	5/391	59/18866	0.00746256	0.0562886	0.0449924	GNMT/PFKP/UPB1/MAT1A/CTH	5
BP	GO:0048145	regulation of fibroblast proliferation	6/391	83/18866	0.00753834	0.0567498	0.045361	CCNB1/CDC6/ANXA2/E2F1/SPHK1/S100A6	6
BP	GO:0007219	Notch signaling pathway	10/391	195/18866	0.00765506	0.0572306	0.0457453	DLGAP5/SRC/ROBO1/AGXT/MMP14/TGFB2/PTP4A3/MDK/POSTN/SOX9	10
BP	GO:0006084	acetyl-CoA metabolic process	4/391	38/18866	0.00769077	0.0572306	0.0457453	PIPOX/AASS/ACOT12/HMGCS2	4
BP	GO:0032094	response to food	4/391	38/18866	0.00769077	0.0572306	0.0457453	G6PD/G6PC/CPS1/CYP1A1	4
BP	GO:0045923	positive regulation of fatty acid metabolic process	4/391	38/18866	0.00769077	0.0572306	0.0457453	APOA5/APOA1/APOC2/FABP1	4
BP	GO:0071604	transforming growth factor beta production	4/391	38/18866	0.00769077	0.0572306	0.0457453	ITGAV/LAPTM4B/TGFB2/CD24	4
BP	GO:1900026	positive regulation of substrate adhesion-dependent cell spreading	4/391	38/18866	0.00769077	0.0572306	0.0457453	MDK/APOA1/FGB/FGA	4
BP	GO:0044706	multi-multicellular organism process	11/391	226/18866	0.00772333	0.0573627	0.0458509	DSG2/ITGA2/SPP1/MMP9/MMP7/CRHBP/SLC38A3/ACSL4/LIF/CLDN4/CYP1A1	11
BP	GO:0050727	regulation of inflammatory response	17/391	425/18866	0.00776409	0.0573989	0.0458799	FANCD2/PBK/SPHK1/CTSC/DNASE1L3/ITGA2/KLKB1/F12/SLAMF8/MMP9/TREM2/PGLYRP2/MDK/APOA1/S100A9/AHSG/SAA1	17
BP	GO:0009895	negative regulation of catabolic process	14/391	323/18866	0.00777262	0.0573989	0.0458799	ANXA2/PBK/E2F1/LAPTM4B/FBP1/APOC1/TREM2/APOC3/PFKFB1/IGF2BP1/HP/MFSD2A/GPLD1/F13B	14
BP	GO:0051056	regulation of small GTPase mediated signal transduction	14/391	323/18866	0.00777262	0.0573989	0.0458799	ECT2/ARHGAP11A/FOXM1/RACGAP1/DEPDC1B/STMN1/SRC/ROBO1/TGFB2/EPS8L3/FBP1/RAP1GAP/APOC3/APOA1	14
BP	GO:0007565	female pregnancy	10/391	196/18866	0.00792276	0.0583965	0.0466772	DSG2/ITGA2/SPP1/MMP9/MMP7/CRHBP/SLC38A3/ACSL4/LIF/CLDN4	10
BP	GO:0048144	fibroblast proliferation	6/391	84/18866	0.00798031	0.058709	0.046927	CCNB1/CDC6/ANXA2/E2F1/SPHK1/S100A6	6
BP	GO:0033260	nuclear DNA replication	5/391	60/18866	0.00800589	0.0587857	0.0469883	MCM4/MCM2/GINS1/CDC45/CDT1	5
BP	GO:0098754	detoxification	8/391	138/18866	0.0081476	0.0597131	0.0477296	ADH4/ALB/HP/AKR7A3/GSTA1/S100A9/FABP1/NQO1	8
BP	GO:0072001	renal system development	13/391	292/18866	0.00819396	0.0599396	0.0479107	CENPF/CYP4A22/CYP4A11/TGFB2/GCNT3/SOX4/MMP9/CD24/RBP4/SULF1/SOX9/LIF/EPCAM	13
BP	GO:0001666	response to hypoxia	15/391	359/18866	0.00825786	0.0602933	0.0481934	CCNB1/E2F1/SRC/ITGA2/MMP14/TGFB2/ANG/PCK1/CD24/HK2/F7/POSTN/FABP1/CYP1A1/REG1A	15
BP	GO:0030866	cortical actin cytoskeleton organization	4/391	39/18866	0.00843238	0.0614518	0.0491194	ECT2/KIF23/ANLN/RACGAP1	4
BP	GO:0062197	cellular response to chemical stress	15/391	360/18866	0.00845937	0.0615328	0.0491841	G6PD/MELK/FANCD2/ECT2/CDK1/SLC7A11/SLC25A24/SPHK1/SRC/NCF2/PYCR1/MMP9/PRODH/FABP1/NQO1	15
CC	GO:0072562	blood microparticle	25/397	148/19559	3.17469e-16	1.04765e-13	8.52154e-14	CLIC1/PON1/HPX/ITIH4/SERPINC1/AFM/ALB/HRG/A1BG/FCN2/HP/CFHR3/KNG1/CFHR1/APOA1/FGB/FGA/HPR/CPN2/C8A/HSPA6/C4BPA/CD5L/PLG/AHSG	25
CC	GO:0034364	high-density lipoprotein particle	12/397	27/19559	5.47717e-14	9.03733e-12	7.35094e-12	PON1/APOF/APOC4/APOA5/APOC1/APOC3/SAA4/APOA1/APOC2/HPR/APOH/SAA1	12
CC	GO:0062023	collagen-containing extracellular matrix	36/397	427/19559	5.40663e-13	3.74486e-11	3.04606e-11	LAMC1/ANXA2/CTSC/ZG16/AZGP1/COL9A2/TGFB2/HPX/F12/ITIH4/SERPINC1/CTHRC1/MMP9/APOC3/ANG/HRG/A1BG/ADAMDEC1/SULF1/FCN2/S100A6/KNG1/F7/MDK/F9/SPP2/APOA1/POSTN/FGB/FGA/COCH/S100A9/ANGPTL3/APOH/PLG/AHSG	36
CC	GO:0000779	condensed chromosome, centromeric region	20/397	122/19559	5.5655e-13	3.74486e-11	3.04606e-11	NCAPG/NUF2/KIF2C/NDC80/BUB1B/CENPA/BUB1/CENPF/SKA3/SKA1/PLK1/CCNB1/HJURP/NEK2/CENPM/ZWINT/CENPW/CDT1/BIRC5/AURKB	20
CC	GO:0000776	kinetochore	21/397	137/19559	5.67403e-13	3.74486e-11	3.04606e-11	NUF2/KIF2C/KIF18A/NDC80/BUB1B/CENPA/BUB1/TTK/CENPF/SKA3/SKA1/PLK1/CCNB1/HJURP/NEK2/CENPM/ZWINT/CENPW/CDT1/BIRC5/AURKB	21
CC	GO:0000775	chromosome, centromeric region	24/397	196/19559	1.89086e-12	1.03997e-10	8.45911e-11	NCAPG/NUF2/KIF2C/KIF18A/NDC80/BUB1B/CENPA/BUB1/TTK/CENPF/SKA3/CDCA5/CDCA8/SKA1/PLK1/CCNB1/HJURP/NEK2/CENPM/ZWINT/CENPW/CDT1/BIRC5/AURKB	24
CC	GO:0034358	plasma lipoprotein particle	12/397	36/19559	3.34407e-12	1.37943e-10	1.12202e-10	PON1/APOF/APOC4/APOA5/APOC1/APOC3/SAA4/APOA1/APOC2/HPR/APOH/SAA1	12
CC	GO:1990777	lipoprotein particle	12/397	36/19559	3.34407e-12	1.37943e-10	1.12202e-10	PON1/APOF/APOC4/APOA5/APOC1/APOC3/SAA4/APOA1/APOC2/HPR/APOH/SAA1	12
CC	GO:0000777	condensed chromosome kinetochore	18/397	106/19559	4.40134e-12	1.61383e-10	1.31268e-10	NUF2/KIF2C/NDC80/BUB1B/CENPA/BUB1/CENPF/SKA3/SKA1/PLK1/CCNB1/HJURP/NEK2/CENPM/ZWINT/CENPW/CDT1/BIRC5	18
CC	GO:0032994	protein-lipid complex	12/397	39/19559	9.88968e-12	3.26359e-10	2.6546e-10	PON1/APOF/APOC4/APOA5/APOC1/APOC3/SAA4/APOA1/APOC2/HPR/APOH/SAA1	12
CC	GO:0005819	spindle	31/397	367/19559	2.26672e-11	6.80017e-10	5.53124e-10	KIF2C/KIF18A/BUB1B/ECT2/KIF4A/TTK/TACC3/KIF11/CENPF/SKA3/KIF23/NUSAP1/TPX2/CDCA8/SKA1/CKAP2L/PLK1/CDC20/CCNB1/PRC1/NEK2/CDC6/CDK1/KIF20A/RACGAP1/DLGAP5/KIFC1/ASPM/BIRC5/AURKB/CAPG	31
CC	GO:0000793	condensed chromosome	24/397	222/19559	2.77352e-11	7.47092e-10	6.07682e-10	NCAPH/NCAPG/NUF2/KIF2C/NDC80/FANCD2/BUB1B/CENPA/BUB1/CENPF/SKA3/TOP2A/MKI67/SKA1/PLK1/CCNB1/HJURP/NEK2/CENPM/ZWINT/CENPW/CDT1/BIRC5/AURKB	24
CC	GO:0060205	cytoplasmic vesicle lumen	29/397	326/19559	2.94309e-11	7.47092e-10	6.07682e-10	ANXA2/SERPINI1/QPCT/CTSC/ZG16/TGFB2/FABP5/SERPINA4/ITIH4/S100A11/TTR/ALB/HRG/A1BG/HP/KNG1/SPP2/APOA1/ITIH3/LYZ/FGB/FGA/HSPA6/S100A9/S100P/APOH/PLG/AHSG/CXCL1	29
CC	GO:0031983	vesicle lumen	29/397	328/19559	3.41392e-11	8.0471e-10	6.54549e-10	ANXA2/SERPINI1/QPCT/CTSC/ZG16/TGFB2/FABP5/SERPINA4/ITIH4/S100A11/TTR/ALB/HRG/A1BG/HP/KNG1/SPP2/APOA1/ITIH3/LYZ/FGB/FGA/HSPA6/S100A9/S100P/APOH/PLG/AHSG/CXCL1	29
CC	GO:0000940	condensed chromosome outer kinetochore	8/397	14/19559	7.25147e-11	1.59532e-09	1.29763e-09	NDC80/BUB1B/BUB1/CENPF/SKA3/SKA1/PLK1/CCNB1	8
CC	GO:0034774	secretory granule lumen	28/397	322/19559	1.10967e-10	2.28869e-09	1.86162e-09	ANXA2/SERPINI1/QPCT/CTSC/TGFB2/FABP5/SERPINA4/ITIH4/S100A11/TTR/ALB/HRG/A1BG/HP/KNG1/SPP2/APOA1/ITIH3/LYZ/FGB/FGA/HSPA6/S100A9/S100P/APOH/PLG/AHSG/CXCL1	28
CC	GO:0072686	mitotic spindle	17/397	133/19559	1.72337e-09	3.34537e-08	2.72111e-08	KIF18A/ECT2/TACC3/KIF11/SKA3/KIF23/NUSAP1/TPX2/SKA1/CKAP2L/PRC1/CDK1/RACGAP1/KIFC1/ASPM/AURKB/CAPG	17
CC	GO:0098687	chromosomal region	27/397	350/19559	3.36221e-09	6.16405e-08	5.01382e-08	NCAPG/NUF2/KIF2C/KIF18A/NDC80/BUB1B/CENPA/BUB1/TTK/CENPF/SKA3/CDCA5/MCM4/CDCA8/SKA1/PLK1/CCNB1/MCM2/HJURP/NEK2/CENPM/ZWINT/CDK1/CENPW/CDT1/BIRC5/AURKB	27
CC	GO:0000778	condensed nuclear chromosome kinetochore	7/397	17/19559	2.19767e-08	3.81701e-07	3.10475e-07	NUF2/NDC80/BUB1B/CENPA/BUB1/PLK1/CCNB1	7
CC	GO:0030496	midbody	18/397	182/19559	3.50904e-08	5.78992e-07	4.7095e-07	ECT2/KIF4A/CENPF/KIF23/ANLN/CDCA8/PLK1/PRC1/NEK2/CEP55/CDK1/KIF20A/RACGAP1/ASPM/BIRC5/AURKB/ANXA2/CAPG	18
CC	GO:0005876	spindle microtubule	11/397	66/19559	8.28256e-08	1.19236e-06	9.69866e-07	KIF18A/KIF4A/KIF11/SKA3/NUSAP1/SKA1/PLK1/PRC1/CDK1/BIRC5/AURKB	11
CC	GO:0034361	very-low-density lipoprotein particle	7/397	20/19559	8.31042e-08	1.19236e-06	9.69866e-07	APOC4/APOA5/APOC1/APOC3/APOA1/APOC2/APOH	7
CC	GO:0034385	triglyceride-rich plasma lipoprotein particle	7/397	20/19559	8.31042e-08	1.19236e-06	9.69866e-07	APOC4/APOA5/APOC1/APOC3/APOA1/APOC2/APOH	7
CC	GO:0042627	chylomicron	6/397	13/19559	1.02452e-07	1.40871e-06	1.14584e-06	APOA5/APOC1/APOC3/APOA1/APOC2/APOH	6
CC	GO:0000780	condensed nuclear chromosome, centromeric region	8/397	32/19559	1.84374e-07	2.43374e-06	1.97959e-06	NUF2/NDC80/BUB1B/CENPA/BUB1/PLK1/CCNB1/AURKB	8
CC	GO:0005788	endoplasmic reticulum lumen	21/397	308/19559	1.45742e-06	1.84981e-05	1.50463e-05	LAMC1/CTSC/COL9A2/CES3/APOA5/SERPINC1/SPP1/TMEM132A/PROZ/ALB/SLC27A2/KNG1/F7/F9/SPP2/APOA1/FGA/FKBP10/IGFBP1/AHSG/AFP	21
CC	GO:0031091	platelet alpha granule	11/397	91/19559	2.31821e-06	2.83337e-05	2.30465e-05	LHFPL2/TGFB2/CD109/ALB/HRG/A1BG/KNG1/FGB/FGA/PLG/AHSG	11
CC	GO:0005874	microtubule	25/397	431/19559	2.83169e-06	3.33735e-05	2.71459e-05	KIF2C/KIF18A/KIF4A/KIF11/SKA3/KIF23/NUSAP1/GTSE1/TPX2/SKA1/PLK1/PRC1/NEK2/CDK1/KIF20A/RACGAP1/KIFC1/ASPM/BIRC5/STMN1/AURKB/DCXR/CYP2A6/CRHBP/SAA1	25
CC	GO:0031089	platelet dense granule lumen	5/397	14/19559	5.78354e-06	6.58127e-05	5.35319e-05	SERPINA4/ITIH4/SPP2/ITIH3/APOH	5
CC	GO:0051233	spindle midzone	7/397	36/19559	6.76158e-06	7.43774e-05	6.04984e-05	KIF18A/CDCA8/PLK1/PRC1/CDC6/RACGAP1/AURKB	7
CC	GO:0000922	spindle pole	14/397	165/19559	7.19878e-06	7.66322e-05	6.23324e-05	TACC3/KIF11/CENPF/TPX2/CKAP2L/PLK1/CDC20/CCNB1/PRC1/NEK2/CDC6/DLGAP5/ASPM/AURKB	14
CC	GO:0031093	platelet alpha granule lumen	9/397	67/19559	8.07385e-06	8.32616e-05	6.77247e-05	TGFB2/ALB/HRG/A1BG/KNG1/FGB/FGA/PLG/AHSG	9
CC	GO:0016323	basolateral plasma membrane	16/397	246/19559	4.60161e-05	0.000453084	0.000368537	SLC10A1/SLC27A5/ANXA2/SLC38A1/SLC7A1/SLC22A1/SLC1A5/SLC6A6/AQP9/SLC22A7/SLC38A3/SLCO1B1/SLC29A4/EPCAM/CLDN4/SLCO1B3	16
CC	GO:0000794	condensed nuclear chromosome	10/397	103/19559	4.66813e-05	0.000453084	0.000368537	NCAPH/NUF2/NDC80/BUB1B/CENPA/BUB1/PLK1/CCNB1/NEK2/AURKB	10
CC	GO:0042827	platelet dense granule	5/397	21/19559	5.22802e-05	0.000492927	0.000400946	SERPINA4/ITIH4/SPP2/ITIH3/APOH	5
CC	GO:0005782	peroxisomal matrix	7/397	52/19559	8.19752e-05	0.00073113	0.000594699	AGXT/HAO2/DAO/EHHADH/PIPOX/HAO1/FABP1	7
CC	GO:0031907	microbody lumen	7/397	52/19559	8.19752e-05	0.00073113	0.000594699	AGXT/HAO2/DAO/EHHADH/PIPOX/HAO1/FABP1	7
CC	GO:0005777	peroxisome	10/397	137/19559	0.000493761	0.00417798	0.00339836	AGXT/HAO2/FNDC5/DAO/EHHADH/SLC27A2/PIPOX/ACSL4/HAO1/FABP1	10
CC	GO:0042579	microbody	10/397	137/19559	0.000493761	0.00417798	0.00339836	AGXT/HAO2/FNDC5/DAO/EHHADH/SLC27A2/PIPOX/ACSL4/HAO1/FABP1	10
CC	GO:0005871	kinesin complex	6/397	51/19559	0.000560609	0.00462503	0.00376198	KIF2C/KIF18A/KIF11/KIF23/KIF20A/KIFC1	6
CC	GO:0071682	endocytic vesicle lumen	4/397	20/19559	0.000625959	0.00503821	0.00409806	HPX/HP/APOA1/SAA1	4
CC	GO:0045177	apical part of cell	19/397	433/19559	0.00145798	0.0114556	0.00931792	SLC7A11/ASPM/SLC38A1/CYP4A11/SLC7A1/SLC22A1/FZD6/DSG2/CYP4F2/SLC6A6/FXYD1/ABCB4/ITPR3/SLC38A3/SLC29A4/EPCAM/FABP1/CLDN4/MUC13	19
CC	GO:0034362	low-density lipoprotein particle	3/397	13/19559	0.00204008	0.0156565	0.0127349	APOF/APOA1/APOC2	3
CC	GO:1990023	mitotic spindle midzone	3/397	14/19559	0.00255763	0.0191822	0.0156028	KIF18A/PRC1/AURKB	3
CC	GO:0045178	basal part of cell	6/397	69/19559	0.00274996	0.0201663	0.0164032	SLC27A5/SLC7A1/SLC1A5/ITGA2/CLDN4/REG1A	6
CC	GO:0016324	apical plasma membrane	16/397	361/19559	0.003051	0.0218876	0.0178033	ASPM/SLC38A1/CYP4A11/SLC7A1/SLC22A1/FZD6/DSG2/CYP4F2/SLC6A6/FXYD1/ABCB4/SLC38A3/SLC29A4/EPCAM/CLDN4/MUC13	16
CC	GO:0045171	intercellular bridge	6/397	71/19559	0.00317628	0.0223015	0.01814	KIF23/TPX2/CDCA8/PRC1/CEP55/KIF20A	6
CC	GO:0090543	Flemming body	4/397	31/19559	0.00340987	0.0234429	0.0190683	KIF23/CEP55/RACGAP1/CAPG	4
CC	GO:0005796	Golgi lumen	7/397	103/19559	0.0050322	0.0329045	0.0267644	ZG16/MMP14/PROZ/MMP11/F7/F9/MUC13	7
CC	GO:0005881	cytoplasmic microtubule	6/397	78/19559	0.00506235	0.0329045	0.0267644	KIF2C/KIF18A/GTSE1/DCXR/CYP2A6/SAA1	6
CC	GO:1904724	tertiary granule lumen	5/397	55/19559	0.00508524	0.0329045	0.0267644	QPCT/MMP9/HP/LYZ/CXCL1	5
CC	GO:0005875	microtubule associated complex	9/397	159/19559	0.00526573	0.0334171	0.0271814	KIF2C/KIF18A/KIF11/KIF23/CDCA8/KIF20A/KIFC1/BIRC5/AURKB	9
CC	GO:0005759	mitochondrial matrix	18/397	473/19559	0.00835021	0.0519919	0.0422901	CCNB1/CDK1/MTHFD1L/GLYAT/OGDHL/ACSM2A/AGXT/BDH1/ACSM2B/PYCR1/GLS2/DMGDH/AASS/ACSM5/CPS1/PRODH/HMGCS2/OTC	18
CC	GO:0005680	anaphase-promoting complex	3/397	22/19559	0.00959701	0.0586484	0.0477044	BUB1B/CDC20/UBE2C	3
MF	GO:0008391	arachidonic acid monooxygenase activity	10/385	20/18352	2.25328e-12	6.87519e-10	5.26225e-10	CYP2B6/CYP4A22/CYP4A11/CYP2C8/CYP2A7/CYP2C9/CYP4F2/CYP2A6/CYP2E1/CYP1A1	10
MF	GO:0004497	monooxygenase activity	18/385	101/18352	3.17849e-12	6.87519e-10	5.26225e-10	CYP2B6/CYP4A22/CYP4A11/CYP2C8/CYP2A7/CYP8B1/CYP2C9/CYP4F2/CYP39A1/CYP1A2/SQLE/CYP3A4/CYP2A6/AKR1D1/FMO3/CYP2D6/CYP2E1/CYP1A1	18
MF	GO:0016712	oxidoreductase activity, acting on paired donors, with incorporation or reduction of molecular oxygen, reduced flavin or flavoprotein as one donor, and incorporation of one atom of oxygen	12/385	35/18352	3.31069e-12	6.87519e-10	5.26225e-10	CYP2B6/CYP4A11/CYP2C8/CYP2A7/CYP2C9/CYP4F2/CYP1A2/CYP3A4/CYP2A6/CYP2D6/CYP2E1/CYP1A1	12
MF	GO:0008395	steroid hydroxylase activity	12/385	38/18352	1.01491e-11	1.58073e-09	1.20988e-09	CYP2B6/CYP2C8/CYP2A7/CYP8B1/CYP2C9/CYP39A1/CYP1A2/CYP3A4/CYP2A6/CYP2D6/CYP2E1/CYP1A1	12
MF	GO:0016614	oxidoreductase activity, acting on CH-OH group of donors	18/385	130/18352	2.50193e-10	3.1174e-08	2.38605e-08	G6PD/CYP4A22/DCXR/HAO2/ADH1B/BDH1/HSD11B1/ADH4/EHHADH/HSD17B6/RDH16/ADH1A/AKR1D1/GPD1/ADH1C/AKR7A3/HSD17B13/HAO1	18
MF	GO:0008392	arachidonic acid epoxygenase activity	8/385	16/18352	3.8784e-10	4.02707e-08	3.08231e-08	CYP2B6/CYP4A11/CYP2C8/CYP2A7/CYP2C9/CYP4F2/CYP2A6/CYP2E1	8
MF	GO:0004857	enzyme inhibitor activity	30/385	383/18352	6.43563e-10	5.72771e-08	4.38397e-08	CDKN2A/CDKN2B/PTTG1/BIRC5/ANXA2/PKIB/C3P1/SERPINI1/CD109/SERPINA4/ITIH4/SERPINC1/FETUB/APOC1/APOC3/SFN/HRG/PAPLN/KNG1/SPP2/SERPINA11/APOA1/ITIH3/APOC2/SPINT1/TESC/SPINK1/ANGPTL3/SERPINA7/AHSG	30
MF	GO:0070330	aromatase activity	9/385	25/18352	1.0888e-09	8.47906e-08	6.48984e-08	CYP4A11/CYP2C8/CYP2A7/CYP2C9/CYP4F2/CYP1A2/CYP3A4/CYP2E1/CYP1A1	9
MF	GO:0004866	endopeptidase inhibitor activity	20/385	183/18352	1.82577e-09	1.26384e-07	9.67336e-08	PTTG1/BIRC5/ANXA2/C3P1/SERPINI1/CD109/SERPINA4/ITIH4/SERPINC1/FETUB/HRG/PAPLN/KNG1/SPP2/SERPINA11/ITIH3/SPINT1/SPINK1/SERPINA7/AHSG	20
MF	GO:0005506	iron ion binding	18/385	151/18352	2.9655e-09	1.82081e-07	1.39364e-07	CYP2B6/RRM2/CYP4A22/CYP4A11/CYP2C8/CYP2A7/CYP8B1/CYP2C9/CYP4F2/CYP39A1/CYP1A2/CDO1/CYP3A4/CYP2A6/CYP2D6/AOX1/CYP2E1/CYP1A1	18
MF	GO:0030414	peptidase inhibitor activity	20/385	189/18352	3.21491e-09	1.82081e-07	1.39364e-07	PTTG1/BIRC5/ANXA2/C3P1/SERPINI1/CD109/SERPINA4/ITIH4/SERPINC1/FETUB/HRG/PAPLN/KNG1/SPP2/SERPINA11/ITIH3/SPINT1/SPINK1/SERPINA7/AHSG	20
MF	GO:0061135	endopeptidase regulator activity	20/385	192/18352	4.22998e-09	2.1078e-07	1.6133e-07	PTTG1/BIRC5/ANXA2/C3P1/SERPINI1/CD109/SERPINA4/ITIH4/SERPINC1/FETUB/HRG/PAPLN/KNG1/SPP2/SERPINA11/ITIH3/SPINT1/SPINK1/SERPINA7/AHSG	20
MF	GO:0016616	oxidoreductase activity, acting on the CH-OH group of donors, NAD or NADP as acceptor	16/385	120/18352	4.3983e-09	2.1078e-07	1.6133e-07	G6PD/CYP4A22/DCXR/ADH1B/BDH1/HSD11B1/ADH4/EHHADH/HSD17B6/RDH16/ADH1A/AKR1D1/GPD1/ADH1C/AKR7A3/HSD17B13	16
MF	GO:0020037	heme binding	17/385	138/18352	4.93893e-09	2.19782e-07	1.68221e-07	CYP2B6/CYP4A22/CYP4A11/CYP2C8/CYP2A7/SRC/CYP8B1/CYP2C9/CYP4F2/CYP39A1/CYP1A2/CYP3A4/CYP2A6/HRG/CYP2D6/CYP2E1/CYP1A1	17
MF	GO:0016705	oxidoreductase activity, acting on paired donors, with incorporation or reduction of molecular oxygen	18/385	162/18352	9.17829e-09	3.81205e-07	2.91773e-07	CYP2B6/CYP4A22/CYP4A11/CYP2C8/CYP2A7/CYP8B1/CYP2C9/CYP4F2/CYP39A1/CYP1A2/SQLE/CYP3A4/CYP2A6/AKR1D1/FMO3/CYP2D6/CYP2E1/CYP1A1	18
MF	GO:0046906	tetrapyrrole binding	17/385	148/18352	1.44065e-08	5.60952e-07	4.29351e-07	CYP2B6/CYP4A22/CYP4A11/CYP2C8/CYP2A7/SRC/CYP8B1/CYP2C9/CYP4F2/CYP39A1/CYP1A2/CYP3A4/CYP2A6/HRG/CYP2D6/CYP2E1/CYP1A1	17
MF	GO:0016725	oxidoreductase activity, acting on CH or CH2 groups	6/385	10/18352	1.60404e-08	5.86019e-07	4.48537e-07	RRM2/CYP2C8/CYP2C9/CYP1A2/CYP3A4/AOX1	6
MF	GO:0061134	peptidase regulator activity	21/385	229/18352	1.69315e-08	5.86019e-07	4.48537e-07	PTTG1/BIRC5/ANXA2/C3P1/SERPINI1/CTSC/CD109/SERPINA4/ITIH4/SERPINC1/FETUB/HRG/PAPLN/KNG1/SPP2/SERPINA11/ITIH3/SPINT1/SPINK1/SERPINA7/AHSG	21
MF	GO:0016709	oxidoreductase activity, acting on paired donors, with incorporation or reduction of molecular oxygen, NAD(P)H as one donor, and incorporation of one atom of oxygen	10/385	45/18352	2.43696e-08	7.99066e-07	6.11602e-07	CYP4A22/CYP4A11/CYP2C9/CYP4F2/SQLE/CYP3A4/AKR1D1/FMO3/CYP2E1/CYP1A1	10
MF	GO:0004867	serine-type endopeptidase inhibitor activity	13/385	98/18352	1.33646e-07	4.16309e-06	3.18641e-06	ANXA2/SERPINI1/CD109/SERPINA4/ITIH4/SERPINC1/HRG/PAPLN/SERPINA11/ITIH3/SPINT1/SPINK1/SERPINA7	13
MF	GO:0005342	organic acid transmembrane transporter activity	16/385	163/18352	3.46235e-07	1.02716e-05	7.86187e-06	SLC7A11/SLC10A1/SLC27A5/SLC38A1/SLC7A1/SLC1A5/SLC6A6/SLC27A2/AQP9/MFSD2A/SLC38A3/SLCO1B1/SLC29A4/SLC13A5/SLC38A4/SLCO1B3	16
MF	GO:0004252	serine-type endopeptidase activity	16/385	169/18352	5.66303e-07	1.60367e-05	1.22744e-05	CTSC/KLKB1/MMP1/F12/MMP9/F11/PROZ/TMPRSS6/HP/F7/MMP7/F9/HGFAC/HPR/CD5L/PLG	16
MF	GO:0005319	lipid transporter activity	14/385	134/18352	8.8303e-07	2.39186e-05	1.83072e-05	SLC10A1/SLC27A5/CFHR4/APOF/FABP5/APOC4/ABCB4/SLC27A2/RBP4/MFSD2A/APOA1/SLCO1B1/FABP1/SLCO1B3	14
MF	GO:0005504	fatty acid binding	8/385	39/18352	1.21515e-06	3.06408e-05	2.34524e-05	FABP5/AFM/APOC1/ALB/GSTA1/S100A9/FABP1/AFP	8
MF	GO:0055102	lipase inhibitor activity	6/385	18/18352	1.22957e-06	3.06408e-05	2.34524e-05	ANXA2/APOC1/APOC3/APOA1/APOC2/ANGPTL3	6
MF	GO:0016645	oxidoreductase activity, acting on the CH-NH group of donors	7/385	28/18352	1.37078e-06	3.28459e-05	2.51402e-05	SMOX/PYCR1/PIPOX/DMGDH/AASS/PRODH2/PRODH	7
MF	GO:0046943	carboxylic acid transmembrane transporter activity	15/385	162/18352	1.69393e-06	3.90859e-05	2.99162e-05	SLC7A11/SLC10A1/SLC27A5/SLC38A1/SLC7A1/SLC1A5/SLC6A6/SLC27A2/AQP9/MFSD2A/SLC38A3/SLCO1B1/SLC13A5/SLC38A4/SLCO1B3	15
MF	GO:0005539	glycosaminoglycan binding	18/385	232/18352	2.09643e-06	4.62889e-05	3.54294e-05	HMMR/ZG16/APOA5/SERPINC1/F11/TREM2/ANG/PGLYRP2/HRG/SULF1/KNG1/MDK/MMP7/POSTN/ANGPTL3/APOH/REG1A/SAA1	18
MF	GO:0008236	serine-type peptidase activity	16/385	187/18352	2.18313e-06	4.62889e-05	3.54294e-05	CTSC/KLKB1/MMP1/F12/MMP9/F11/PROZ/TMPRSS6/HP/F7/MMP7/F9/HGFAC/HPR/CD5L/PLG	16
MF	GO:0008514	organic anion transmembrane transporter activity	18/385	233/18352	2.229e-06	4.62889e-05	3.54294e-05	SLC7A11/SLC10A1/SLC27A5/SLC25A24/SLC38A1/SLC7A1/SLC1A5/SLC6A6/SLC25A47/SLC27A2/AQP9/MFSD2A/SLC22A7/SLC38A3/SLCO1B1/SLC13A5/SLC38A4/SLCO1B3	18
MF	GO:0004745	retinol dehydrogenase activity	6/385	20/18352	2.47749e-06	4.97895e-05	3.81087e-05	ADH1B/ADH4/HSD17B6/RDH16/ADH1A/ADH1C	6
MF	GO:0031406	carboxylic acid binding	17/385	212/18352	2.57208e-06	5.00751e-05	3.83273e-05	HMMR/GNMT/TAT/AGXT/FABP5/AFM/FTCD/APOC1/PCK1/ALB/CPS1/GSTA1/S100A9/DPYS/OTC/FABP1/AFP	17
MF	GO:0017171	serine hydrolase activity	16/385	191/18352	2.87925e-06	5.43568e-05	4.16045e-05	CTSC/KLKB1/MMP1/F12/MMP9/F11/PROZ/TMPRSS6/HP/F7/MMP7/F9/HGFAC/HPR/CD5L/PLG	16
MF	GO:0008017	microtubule binding	19/385	265/18352	3.52323e-06	6.4558e-05	4.94125e-05	KIF2C/KIF18A/KIF4A/KIF11/CENPF/KIF23/NUSAP1/GTSE1/TPX2/SKA1/PLK1/PRC1/KIF20A/RACGAP1/DLGAP5/KIFC1/BIRC5/FTCD/S100A9	19
MF	GO:0015645	fatty acid ligase activity	6/385	22/18352	4.60258e-06	8.19258e-05	6.27058e-05	SLC27A5/ACSM2A/ACSM2B/SLC27A2/ACSM5/ACSL4	6
MF	GO:0043177	organic acid binding	17/385	224/18352	5.41051e-06	9.36319e-05	7.16655e-05	HMMR/GNMT/TAT/AGXT/FABP5/AFM/FTCD/APOC1/PCK1/ALB/CPS1/GSTA1/S100A9/DPYS/OTC/FABP1/AFP	17
MF	GO:0008509	anion transmembrane transporter activity	22/385	357/18352	7.1488e-06	0.00012037	9.2131e-05	SLC7A11/SLC10A1/CLIC1/SLC27A5/SLC25A24/SLC38A1/SLC7A1/SLC22A1/SLC1A5/SLC6A6/FXYD1/SLC25A47/SLC27A2/AQP9/MFSD2A/SLC22A7/SLC38A3/SLCO1B1/SLC13A5/SLC38A4/CLDN4/SLCO1B3	22
MF	GO:0019842	vitamin binding	13/385	144/18352	1.09756e-05	0.000179942	0.000137727	GNMT/TAT/OGDHL/SEC14L2/AGXT/GPT/ADH4/AFM/FTCD/ALB/RBP4/CTH/SDS	13
MF	GO:0016405	CoA-ligase activity	6/385	26/18352	1.32281e-05	0.000211311	0.000161736	SLC27A5/ACSM2A/ACSM2B/SLC27A2/ACSM5/ACSL4	6
MF	GO:0003996	acyl-CoA ligase activity	5/385	16/18352	1.42922e-05	0.000222602	0.000170379	ACSM2A/ACSM2B/SLC27A2/ACSM5/ACSL4	5
MF	GO:0005324	long-chain fatty acid transporter activity	5/385	17/18352	1.98997e-05	0.000302378	0.000231439	SLC27A5/FABP5/SLC27A2/MFSD2A/FABP1	5
MF	GO:0004175	endopeptidase activity	24/385	440/18352	2.11641e-05	0.000313935	0.000240285	CTSC/MMP12/MMP14/KLKB1/MMP1/F12/UCHL1/MMP9/F11/PROZ/TMPRSS6/MMP11/ADAMDEC1/PAPLN/HP/F7/MMP7/F9/HGFAC/CPS1/HPR/CD5L/MEP1A/PLG	24
MF	GO:0008028	monocarboxylic acid transmembrane transporter activity	8/385	59/18352	3.03813e-05	0.000440176	0.000336909	SLC10A1/SLC27A5/SLC6A6/SLC27A2/MFSD2A/SLC38A3/SLCO1B1/SLCO1B3	8
MF	GO:0016878	acid-thiol ligase activity	6/385	30/18352	3.17799e-05	0.000449974	0.000344409	SLC27A5/ACSM2A/ACSM2B/SLC27A2/ACSM5/ACSL4	6
MF	GO:0018455	alcohol dehydrogenase [NAD(P)+] activity	4/385	10/18352	3.62329e-05	0.000501625	0.000383942	ADH1B/ADH4/ADH1A/ADH1C	4
MF	GO:0019825	oxygen binding	6/385	36/18352	9.37451e-05	0.00126963	0.000971774	CYP2A7/CYP8B1/CYP3A4/ALB/CYP2E1/CYP1A1	6
MF	GO:0015631	tubulin binding	20/385	365/18352	9.65272e-05	0.0012795	0.000979325	KIF2C/KIF18A/KIF4A/KIF11/CENPF/KIF23/NUSAP1/GTSE1/TPX2/SKA1/PLK1/PRC1/KIF20A/RACGAP1/DLGAP5/KIFC1/BIRC5/STMN1/FTCD/S100A9	20
MF	GO:0033293	monocarboxylic acid binding	8/385	72/18352	0.000129404	0.00167956	0.00128553	FABP5/AFM/APOC1/ALB/GSTA1/S100A9/FABP1/AFP	8
MF	GO:1901681	sulfur compound binding	16/385	262/18352	0.000140537	0.00178682	0.00136763	GNMT/OGDHL/ITGA2/APOA5/SERPINC1/F11/ANG/HRG/KNG1/MDK/MMP7/POSTN/ACOT12/ANGPTL3/APOH/SAA1	16
MF	GO:0016877	ligase activity, forming carbon-sulfur bonds	6/385	40/18352	0.000172132	0.00214477	0.0016416	SLC27A5/ACSM2A/ACSM2B/SLC27A2/ACSM5/ACSL4	6
MF	GO:0008201	heparin binding	12/385	169/18352	0.000242306	0.00295993	0.00226552	APOA5/SERPINC1/F11/ANG/HRG/KNG1/MDK/MMP7/POSTN/ANGPTL3/APOH/SAA1	12
MF	GO:0005496	steroid binding	9/385	106/18352	0.000392627	0.00470397	0.0036004	APOF/HSD11B1/APOA5/APOC3/CYP3A4/AKR1D1/APOA1/SHBG/FABP1	9
MF	GO:0004222	metalloendopeptidase activity	9/385	108/18352	0.000450843	0.00529953	0.00405624	MMP12/MMP14/MMP1/MMP9/MMP11/ADAMDEC1/PAPLN/MMP7/MEP1A	9
MF	GO:0042834	peptidoglycan binding	4/385	18/18352	0.000462145	0.00533179	0.00408093	ZG16/TREM2/PGLYRP2/REG1A	4
MF	GO:1901618	organic hydroxy compound transmembrane transporter activity	6/385	48/18352	0.000477936	0.00539348	0.00412815	SLC10A1/SLC22A1/RBP4/AQP9/SLCO1B1/SLCO1B3	6
MF	GO:0015291	secondary active transmembrane transporter activity	14/385	236/18352	0.000484807	0.00539348	0.00412815	SLC7A11/SLC10A1/SLC38A1/SLC22A1/SLC1A5/SLC6A6/MFSD2A/SLC22A7/SLC38A3/SLCO1B1/SLC28A1/SLC13A5/SLC38A4/SLCO1B3	14
MF	GO:0071949	FAD binding	5/385	33/18352	0.00057917	0.00633023	0.00484513	DAO/SQLE/PRODH2/AOX1/PRODH	5
MF	GO:0015175	neutral amino acid transmembrane transporter activity	5/385	34/18352	0.000667465	0.00704798	0.0053945	SLC7A11/SLC38A1/SLC1A5/SLC6A6/SLC38A3	5
MF	GO:0016229	steroid dehydrogenase activity	5/385	34/18352	0.000667465	0.00704798	0.0053945	HSD11B1/HSD17B6/RDH16/AKR1D1/HSD17B13	5
MF	GO:0015370	solute:sodium symporter activity	7/385	72/18352	0.000772939	0.00802568	0.00614283	SLC10A1/SLC38A1/SLC22A1/SLC6A6/MFSD2A/SLC28A1/SLC13A5	7
MF	GO:0015293	symporter activity	10/385	143/18352	0.000885472	0.00904342	0.00692181	SLC10A1/SLC38A1/SLC22A1/SLC1A5/SLC6A6/MFSD2A/SLC38A3/SLC28A1/SLC13A5/SLC38A4	10
MF	GO:0019203	carbohydrate phosphatase activity	3/385	10/18352	0.000985142	0.00942391	0.00721303	FBP1/PFKFB1/G6PC	3
MF	GO:0047760	butyrate-CoA ligase activity	3/385	10/18352	0.000985142	0.00942391	0.00721303	ACSM2A/ACSM2B/ACSM5	3
MF	GO:0050308	sugar-phosphatase activity	3/385	10/18352	0.000985142	0.00942391	0.00721303	FBP1/PFKFB1/G6PC	3
MF	GO:0030170	pyridoxal phosphate binding	6/385	55/18352	0.00099836	0.00942391	0.00721303	TAT/AGXT/GPT/ALB/CTH/SDS	6
MF	GO:0070279	vitamin B6 binding	6/385	55/18352	0.00099836	0.00942391	0.00721303	TAT/AGXT/GPT/ALB/CTH/SDS	6
MF	GO:0022804	active transmembrane transporter activity	17/385	344/18352	0.00101619	0.00944907	0.00723229	ATP1B3/SLC7A11/SLC10A1/SLC38A1/SLC22A1/SLC1A5/SLC6A6/ABCB4/MFSD2A/SLC22A7/SLC38A3/SLCO1B1/SLC29A4/SLC28A1/SLC13A5/SLC38A4/SLCO1B3	17
MF	GO:0003777	microtubule motor activity	7/385	77/18352	0.00115405	0.0105732	0.00809267	KIF2C/KIF18A/KIF4A/KIF11/KIF23/KIF20A/KIFC1	7
MF	GO:0003688	DNA replication origin binding	4/385	23/18352	0.00123103	0.0111149	0.00850734	MCM4/MCM2/CDC6/CDC45	4
MF	GO:1901474	azole transmembrane transporter activity	3/385	11/18352	0.00133357	0.0118688	0.00908433	SLC7A1/SLC38A3/SLC28A1	3
MF	GO:0004869	cysteine-type endopeptidase inhibitor activity	6/385	59/18352	0.0014466	0.0125171	0.00958055	PTTG1/BIRC5/FETUB/HRG/KNG1/AHSG	6
MF	GO:0016597	amino acid binding	6/385	59/18352	0.0014466	0.0125171	0.00958055	GNMT/TAT/AGXT/CPS1/DPYS/OTC	6
MF	GO:0005543	phospholipid binding	20/385	454/18352	0.00154785	0.0132098	0.0101107	ASAP1/RACGAP1/ANXA2/SEC14L2/LAPTM4B/PON1/CAPG/APOA5/ITPR3/APOC1/TREM2/APOC3/ANXA10/PFN2/APOA1/BAIAP2L2/CPS1/APOH/OTC/FABP1	20
MF	GO:0015171	amino acid transmembrane transporter activity	7/385	82/18352	0.0016689	0.0140503	0.0107541	SLC7A11/SLC38A1/SLC7A1/SLC1A5/SLC6A6/SLC38A3/SLC38A4	7
MF	GO:0043178	alcohol binding	7/385	86/18352	0.00219667	0.0178955	0.0136971	APOF/ADH4/APOA5/ITPR3/APOC3/RBP4/APOA1	7
MF	GO:0008237	metallopeptidase activity	11/385	189/18352	0.0022117	0.0178955	0.0136971	MMP12/MMP14/FOLH1B/MMP1/MMP9/MMP11/ADAMDEC1/PAPLN/MMP7/CPB2/MEP1A	11
MF	GO:0004467	long-chain fatty acid-CoA ligase activity	3/385	13/18352	0.00224052	0.0178955	0.0136971	SLC27A5/SLC27A2/ACSL4	3
MF	GO:0004859	phospholipase inhibitor activity	3/385	13/18352	0.00224052	0.0178955	0.0136971	ANXA2/APOC1/ANGPTL3	3
MF	GO:0009055	electron transfer activity	8/385	111/18352	0.00235652	0.0185837	0.0142239	NCF2/CYP1A2/HSD17B6/RDH16/DMGDH/AKR7A3/AOX1/C15orf48	8
MF	GO:0044548	S100 protein binding	3/385	14/18352	0.00280751	0.0215936	0.0165277	ANXA2/S100A11/S100A6	3
MF	GO:0060229	lipase activator activity	3/385	14/18352	0.00280751	0.0215936	0.0165277	APOA5/APOC2/APOH	3
MF	GO:0019210	kinase inhibitor activity	6/385	69/18352	0.00323137	0.0245505	0.0187909	CDKN2A/CDKN2B/PKIB/SFN/TESC/AHSG	6
MF	GO:0022853	active ion transmembrane transporter activity	12/385	229/18352	0.00338225	0.025175	0.0192688	ATP1B3/SLC7A11/SLC10A1/SLC38A1/SLC22A1/SLC6A6/MFSD2A/SLC22A7/SLCO1B1/SLC28A1/SLC13A5/SLCO1B3	12
MF	GO:0005343	organic acid:sodium symporter activity	4/385	30/18352	0.00339438	0.025175	0.0192688	SLC10A1/SLC38A1/SLC6A6/SLC13A5	4
MF	GO:0030291	protein serine/threonine kinase inhibitor activity	4/385	31/18352	0.00383367	0.0280986	0.0215066	CDKN2A/CDKN2B/PKIB/SFN	4
MF	GO:0015347	sodium-independent organic anion transmembrane transporter activity	3/385	16/18352	0.004187	0.0303314	0.0232156	SLC22A7/SLCO1B1/SLCO1B3	3
MF	GO:0015294	solute:cation symporter activity	7/385	98/18352	0.00457095	0.0327322	0.0250531	SLC10A1/SLC38A1/SLC22A1/SLC6A6/MFSD2A/SLC28A1/SLC13A5	7
MF	GO:0035173	histone kinase activity	3/385	17/18352	0.0050059	0.0354395	0.0271253	CCNB1/CDK1/AURKB	3
MF	GO:0098641	cadherin binding involved in cell-cell adhesion	3/385	18/18352	0.00591465	0.0414026	0.0316894	ANXA2/S100A11/EPCAM	3
MF	GO:0015125	bile acid transmembrane transporter activity	3/385	19/18352	0.0069157	0.047872	0.0366411	SLC10A1/SLCO1B1/SLCO1B3	3
MF	GO:0050660	flavin adenine dinucleotide binding	6/385	81/18352	0.0070996	0.048605	0.0372021	DAO/SQLE/FMO3/PRODH2/AOX1/PRODH	6
MF	GO:0015179	L-amino acid transmembrane transporter activity	5/385	59/18352	0.0078406	0.0530945	0.0406383	SLC7A11/SLC38A1/SLC7A1/SLC1A5/SLC38A3	5
MF	GO:0016408	C-acyltransferase activity	3/385	20/18352	0.0080112	0.0536664	0.0410761	ACSM2A/ACSM2B/ACSM5	3
MF	GO:0016874	ligase activity	9/385	165/18352	0.00817963	0.0542118	0.0414935	MTHFD1L/SLC27A5/ACSM2A/ACSM2B/UCHL1/SLC27A2/ACSM5/CPS1/ACSL4	9
MF	GO:0098631	cell adhesion mediator activity	5/385	60/18352	0.0084098	0.0551506	0.0422121	ANXA2/DSG2/ITGA2/S100A11/EPCAM	5
MF	GO:0048306	calcium-dependent protein binding	6/385	85/18352	0.00892646	0.057849	0.0442774	ANXA2/S100A11/FCN2/S100A6/S100A9/S100P	6
MF	GO:1901505	carbohydrate derivative transmembrane transporter activity	5/385	61/18352	0.00900698	0.057849	0.0442774	SLC25A24/SLC25A47/MFSD2A/SLC29A4/SLC28A1	5
MF	GO:0008483	transaminase activity	3/385	21/18352	0.00920306	0.0579142	0.0443273	TAT/AGXT/GPT	3
MF	GO:0019200	carbohydrate kinase activity	3/385	21/18352	0.00920306	0.0579142	0.0443273	PFKFB1/HK2/PFKP	3
MF	GO:0016209	antioxidant activity	6/385	86/18352	0.00943119	0.0587563	0.0449719	ALB/HP/GSTA1/S100A9/FABP1/NQO1	6

## Sheet: KEGG_ICGC
KEGG enrichment in ICGC
ID	Description	GeneRatio	BgRatio	pvalue	p.adjust	qvalue	geneID	Count
hsa00980	Metabolism of xenobiotics by cytochrome P450	21/231	78/8159	1.64079e-15	4.21682e-13	3.627e-13	CYP2B6/CYP2A7/ADH1B/CYP2C9/HSD11B1/ADH4/CYP1A2/CYP3A4/CYP2A6/ADH1A/CYP2D6/UGT2B10/ADH1C/AKR7A3/UGT2B7/CYP2E1/SULT2A1/GSTA1/GSTA2/UGT2B15/CYP1A1	21
hsa00982	Drug metabolism - cytochrome P450	20/231	72/8159	4.08054e-15	5.2435e-13	4.51007e-13	CYP2B6/CYP2C8/CYP2A7/ADH1B/CYP2C9/ADH4/CYP1A2/CYP3A4/CYP2A6/ADH1A/FMO3/CYP2D6/UGT2B10/ADH1C/UGT2B7/AOX1/CYP2E1/GSTA1/GSTA2/UGT2B15	20
hsa04610	Complement and coagulation cascades	21/231	85/8159	1.09413e-14	9.37301e-13	8.06198e-13	KLKB1/CFHR4/F12/SERPINC1/C6/F11/C8B/CFHR3/KNG1/F7/F9/CFHR1/CPB2/FGB/FGA/CFHR2/C8A/C4BPA/F13B/PLG/CFHR5	21
hsa00830	Retinol metabolism	18/231	68/8159	2.55823e-13	1.64366e-11	1.41376e-11	CYP2B6/CYP2C8/CYP2A7/ADH1B/CYP2C9/ADH4/CYP1A2/CYP3A4/HSD17B6/CYP2A6/RDH16/ADH1A/UGT2B10/ADH1C/UGT2B7/AOX1/UGT2B15/CYP1A1	18
hsa05204	Chemical carcinogenesis - DNA adducts	16/231	69/8159	5.12113e-11	2.63226e-09	2.26408e-09	CYP2C8/CYP2A7/CYP2C9/HSD11B1/CYP1A2/CYP3A4/CYP2A6/UGT2B10/UGT2B7/CYP2E1/SULT2A1/GSTA1/NAT2/GSTA2/UGT2B15/CYP1A1	16
hsa04110	Cell cycle	18/231	126/8159	1.30462e-08	5.58814e-07	4.80651e-07	CDKN2A/BUB1B/BUB1/TTK/MCM4/PLK1/CDC20/CCNB1/MCM2/CDC6/CDK1/CDC45/CDKN2B/CCNB2/PTTG1/E2F1/TGFB2/SFN	18
hsa03320	PPAR signaling pathway	14/231	75/8159	1.73673e-08	6.37629e-07	5.48442e-07	SLC27A5/CYP8B1/FABP5/APOA5/MMP1/APOC3/PCK1/EHHADH/SLC27A2/OLR1/APOA1/ACSL4/HMGCS2/FABP1	14
hsa04976	Bile secretion	14/231	89/8159	1.66241e-07	5.34048e-06	4.59349e-06	ATP1B3/SLC10A1/SLC27A5/SLC22A1/ABCB4/CYP3A4/AQP9/SLC22A7/UGT2B10/SLCO1B1/UGT2B7/SULT2A1/UGT2B15/SLCO1B3	14
hsa00983	Drug metabolism - other enzymes	13/231	80/8159	3.1434e-07	8.97615e-06	7.72063e-06	RRM2/CYP2A7/CYP3A4/CYP2A6/UPB1/UGT2B10/UGT2B7/CYP2E1/GSTA1/DPYS/NAT2/GSTA2/UGT2B15	13
hsa00140	Steroid hormone biosynthesis	10/231	61/8159	6.92025e-06	0.000177851	0.000152974	HSD11B1/CYP1A2/CYP3A4/HSD17B6/AKR1D1/UGT2B10/UGT2B7/CYP2E1/UGT2B15/CYP1A1	10
hsa00260	Glycine, serine and threonine metabolism	8/231	40/8159	1.2854e-05	0.000300315	0.000258309	GNMT/AGXT/BHMT/DAO/PIPOX/DMGDH/CTH/SDS	8
hsa00010	Glycolysis / Gluconeogenesis	10/231	67/8159	1.64003e-05	0.000351239	0.00030211	ADH1B/FBP1/ADH4/ALDOB/PCK1/HK2/ADH1A/PFKP/G6PC/ADH1C	10
hsa00350	Tyrosine metabolism	7/231	36/8159	5.51367e-05	0.00109001	0.000937548	TAT/HPD/ADH1B/ADH4/ADH1A/ADH1C/AOX1	7
hsa00650	Butanoate metabolism	6/231	27/8159	8.67191e-05	0.00159191	0.00136925	ACSM2A/BDH1/ACSM2B/EHHADH/ACSM5/HMGCS2	6
hsa01200	Carbon metabolism	12/231	115/8159	9.34286e-05	0.00160074	0.00137684	G6PD/OGDHL/AGXT/HAO2/GPT/FBP1/ALDOB/HK2/PFKP/CPS1/HAO1/SDS	12
hsa01230	Biosynthesis of amino acids	9/231	75/8159	0.000246949	0.00396662	0.00341179	GPT/ALDOB/PYCR1/PFKP/MAT1A/CTH/CPS1/OTC/SDS	9
hsa05207	Chemical carcinogenesis - receptor activation	15/231	212/8159	0.000976399	0.0147609	0.0126962	KPNA2/CDC6/CYP2B6/BIRC5/E2F1/SRC/NR1I3/CYP1A2/CYP3A4/UGT2B10/UGT2B7/GSTA1/GSTA2/UGT2B15/CYP1A1	15
hsa00120	Primary bile acid biosynthesis	4/231	17/8159	0.00111425	0.0157228	0.0135236	SLC27A5/CYP8B1/CYP39A1/AKR1D1	4
hsa00591	Linoleic acid metabolism	5/231	29/8159	0.00118649	0.0157228	0.0135236	CYP2C8/CYP2C9/CYP1A2/CYP3A4/CYP2E1	5
hsa00071	Fatty acid degradation	6/231	43/8159	0.00122357	0.0157228	0.0135236	ADH1B/ADH4/EHHADH/ADH1A/ADH1C/ACSL4	6
hsa00620	Pyruvate metabolism	6/231	47/8159	0.00196153	0.0240054	0.0206477	ADH1B/ADH4/PCK1/ADH1A/ADH1C/ACOT12	6
hsa04146	Peroxisome	8/231	82/8159	0.00214672	0.0241674	0.020787	AGXT/HAO2/DAO/EHHADH/SLC27A2/PIPOX/ACSL4/HAO1	8
hsa00051	Fructose and mannose metabolism	5/231	33/8159	0.00216284	0.0241674	0.020787	FBP1/ALDOB/PFKFB1/HK2/PFKP	5
hsa00270	Cysteine and methionine metabolism	6/231	51/8159	0.00299513	0.0286692	0.0246591	TAT/BHMT/CDO1/MAT1A/CTH/SDS	6
hsa04979	Cholesterol metabolism	6/231	51/8159	0.00299513	0.0286692	0.0246591	APOC1/APOC3/APOA1/APOC2/ANGPTL3/APOH	6
hsa00220	Arginine biosynthesis	4/231	22/8159	0.00306459	0.0286692	0.0246591	GPT/GLS2/CPS1/OTC	4
hsa05417	Lipid and atherosclerosis	14/231	215/8159	0.00310726	0.0286692	0.0246591	CYP2B6/CYP2C8/CYP2A7/SRC/NCF2/CYP2C9/MMP1/MMP9/CYP2A6/OLR1/APOA1/HSPA6/CYP1A1/CXCL1	14
hsa00130	Ubiquinone and other terpenoid-quinone biosynthesis	3/231	11/8159	0.00312349	0.0286692	0.0246591	TAT/HPD/NQO1	3
hsa04964	Proximal tubule bicarbonate reclamation	4/231	23/8159	0.00362848	0.0321559	0.0276581	ATP1B3/GLS2/PCK1/SLC38A3	4
hsa04115	p53 signaling pathway	7/231	73/8159	0.00443589	0.0380008	0.0326855	CDKN2A/GTSE1/CCNB1/CDK1/CCNB2/RRM2/SFN	7
hsa05219	Bladder cancer	5/231	41/8159	0.00568601	0.0471389	0.0405454	CDKN2A/E2F1/SRC/MMP1/MMP9	5
hsa00380	Tryptophan metabolism	5/231	42/8159	0.00630873	0.050667	0.04358	CYP1A2/EHHADH/ALDH8A1/AOX1/CYP1A1	5
