# Supplementary material for: A prognostic signature of cuproptosis and TCA-related genes for hepatocellular carcinoma
Source: Front Oncol. 2022 Oct 17;12:1040736. doi: 10.3389/fonc.2022.1040736 (PMC9619237; doi:10.3389/fonc.2022.1040736)
Supplement: Supplementary file 2 [file DataSheet_2.xlsx]

## Sheet: tcga_drug_sensitivity
	TCGA-DD-A4NG-01A	TCGA-G3-AAV4-01A	TCGA-2Y-A9H1-01A	TCGA-BC-A10Y-01A	TCGA-K7-AAU7-01A	TCGA-BC-A10W-01A	TCGA-DD-AACV-01A	TCGA-DD-AAD3-01A	TCGA-DD-A1EI-01A	TCGA-DD-AAC9-01A	TCGA-DD-AACT-01A	TCGA-GJ-A6C0-01A	TCGA-CC-5258-01A	TCGA-DD-AADP-01A	TCGA-DD-AACW-01A	TCGA-ZS-A9CD-01A	TCGA-UB-A7MF-01A	TCGA-WX-AA46-01A	TCGA-CC-A8HV-01A	TCGA-DD-AADQ-01A	TCGA-DD-AADB-01A	TCGA-DD-A1EA-01A	TCGA-5R-AA1C-01A	TCGA-DD-A113-01A	TCGA-2Y-A9H9-01A	TCGA-CC-A7IE-01A	TCGA-XR-A8TD-01A	TCGA-DD-AAD2-01A	TCGA-DD-AACY-01A	TCGA-CC-A7IF-01A	TCGA-DD-AACD-01A	TCGA-ED-A4XI-01A	TCGA-CC-A9FW-01A	TCGA-G3-A5SJ-01A	TCGA-DD-AAE2-01A	TCGA-G3-A7M9-01A	TCGA-EP-A2KC-01A	TCGA-2Y-A9GS-01A	TCGA-ED-A7PX-01A	TCGA-DD-AADC-01A	TCGA-DD-AAVZ-01A	TCGA-CC-A3MA-01A	TCGA-2Y-A9GY-01A	TCGA-ED-A627-01A	TCGA-2Y-A9GW-01A	TCGA-DD-AADO-01A	TCGA-DD-AADK-01A	TCGA-DD-A1EH-01A	TCGA-G3-AAV7-01A
Erlotinib	2.45776	2.71335	2.39481	2.60444	2.6259	2.69889	2.72585	2.57659	2.70452	2.42478	2.51833	2.8044	2.83962	2.47901	2.35986	2.56278	2.43661	2.40254	2.61714	2.6384	2.70079	2.6437	2.78296	2.44887	2.67939	2.6367	2.78102	2.57077	2.3914	2.58046	2.77015	2.3087	2.6888	2.6202	2.64646	2.80577	2.75841	2.74173	2.52816	2.68585	2.45244	2.40261	2.55982	2.39472	2.63962	2.46745	2.5316	2.53441	2.72346
Rapamycin	-2.13825	-2.14133	-1.93889	-2.40107	-1.7827	-2.15939	-2.36247	-2.2642	-2.08507	-2.03363	-2.09384	-2.11012	-2.02178	-2.06193	-2.05011	-1.7977	-2.19572	-1.90772	-1.89892	-2.14385	-1.99654	-2.34996	-2.07326	-2.18643	-2.05058	-1.78094	-2.41803	-2.06058	-1.70621	-2.00629	-1.88849	-2.09349	-1.97079	-2.05477	-2.28801	-1.42581	-2.12898	-2.4174	-1.81479	-1.96313	-2.21836	-2.09215	-2.18947	-2.07916	-1.99186	-2.13101	-2.1101	-2.1882	-1.97085
Sunitinib	2.20269	2.52554	2.88606	2.41914	1.96162	2.1984	2.50793	2.28353	2.28259	2.70068	2.66569	2.43823	1.74089	2.27322	2.59982	2.4924	2.33357	2.43339	2.56881	2.47693	2.24828	2.22794	2.55755	2.33493	2.79328	2.25664	2.04932	2.06705	2.58525	2.94361	2.98961	2.26521	2.8114	2.31605	2.15615	2.36004	2.71611	2.19474	2.49938	2.94064	2.54339	2.42631	2.20407	1.91513	2.14248	2.95454	2.83942	2.3091	2.02973
PHA-665752	2.855	2.8457	2.92503	2.76885	2.789	2.79916	2.80694	2.78732	2.82058	2.90292	2.80016	2.88384	2.75846	2.78629	2.83035	2.84076	2.67162	2.8711	2.92542	2.85888	2.79611	2.781	2.81581	2.78833	2.88559	2.82943	2.77102	2.80648	2.81327	2.98542	2.9824	2.75547	2.89092	2.80306	2.75895	2.66925	2.8312	2.77921	2.91778	2.86051	2.89976	2.79564	2.69546	2.73343	2.81681	2.94394	2.95013	2.77733	2.764
MG-132	-0.775728	-0.975898	0.119931	0.0685433	-0.112517	0.0318057	-0.33169	-0.366324	-0.849939	-0.0422647	-0.168995	-0.191495	-0.668327	-0.47168	-0.615828	0.00166417	-0.041521	-0.276011	-0.70412	0.265962	-0.964994	-0.595189	-0.465458	-0.285801	0.156043	-0.19389	-0.191633	-0.240617	-0.269759	0.338496	0.190885	-0.09945	-0.53452	-0.126601	-0.301558	-0.767903	-0.109349	0.00108908	-0.65902	-0.0942043	-0.0346248	-0.672858	-0.577918	-0.464839	0.152346	0.176943	-0.326426	-0.783104	-1.18255
Paclitaxel	-3.41435	-3.39803	-3.35528	-3.41126	-3.48811	-3.4605	-3.38699	-3.40765	-3.41696	-3.37297	-3.38822	-3.41465	-3.42084	-3.42811	-3.38935	-3.40329	-3.42687	-3.37954	-3.42563	-3.42053	-3.42983	-3.43273	-3.40445	-3.39031	-3.3718	-3.41883	-3.43673	-3.42867	-3.38617	-3.32713	-3.34628	-3.40916	-3.36838	-3.46148	-3.40846	-3.34674	-3.39523	-3.44264	-3.44577	-3.37103	-3.43583	-3.42825	-3.44422	-3.4465	-3.43081	-3.36726	-3.36539	-3.41494	-3.46307
Cyclopamine	4.83275	4.67801	4.78657	4.49168	4.54591	4.46125	4.67612	4.70509	4.60224	4.7667	4.71153	4.70137	4.58833	4.6517	4.66532	4.73086	4.5098	4.79951	4.70049	4.70386	4.52117	4.61802	4.7104	4.69088	4.6943	4.64988	4.54803	4.62408	4.67271	4.88836	4.89994	4.68648	4.81494	4.53106	4.55264	4.47078	4.68194	4.55119	4.60042	4.69059	4.76297	4.54826	4.51754	4.51207	4.6356	4.87893	4.88304	4.64276	4.39992
AZ628	1.83803	1.39836	1.87503	2.66674	0.456881	1.92465	3.16137	1.73455	1.25616	1.99799	1.75877	2.36985	1.03259	1.39467	1.75996	1.71868	2.13279	2.19415	1.57673	2.03754	1.30565	2.1594	2.01104	2.09758	2.22776	1.08406	1.88003	1.01558	1.29548	2.63864	2.1804	1.56228	2.34689	1.2769	2.25379	1.45197	1.61115	2.0774	0.896336	1.92959	1.90645	1.36183	1.72016	1.18508	1.42429	2.44547	1.74291	1.31859	2.02151
Sorafenib	2.21874	2.00327	2.38715	2.24869	2.03781	2.10596	2.39863	2.04327	1.87426	2.39798	2.1585	2.33757	1.56183	2.05173	2.05071	2.09607	2.16869	2.24936	2.11843	2.22461	1.95177	2.05364	2.11992	1.97418	2.29154	1.94137	2.20638	1.9836	2.0559	2.42608	2.42981	2.05406	2.08334	2.23051	2.13901	1.77518	2.14014	2.0049	2.08631	2.26248	2.10587	2.02467	1.97887	1.99129	2.12224	2.38969	2.2963	1.804	2.09843
VX-680	0.866854	0.962531	1.61511	1.1202	0.160525	0.70571	0.955661	1.27751	0.732639	1.68118	1.66796	1.26066	0.391358	0.821735	0.709989	1.57938	1.1916	1.40116	0.306362	1.28985	0.330667	0.751386	1.1577	1.09989	1.59612	0.707326	1.09253	1.13908	1.49048	1.73062	1.78233	1.16476	1.21088	0.55554	1.18964	0.398039	1.07955	0.97099	0.478257	0.978943	0.72745	0.24143	0.451487	0.82229	1.2116	1.40196	1.6368	0.418157	0.422832
Imatinib	2.93533	2.91095	2.79084	2.82466	2.92693	2.68078	2.98722	2.87054	2.84024	2.90854	2.795	2.88163	2.76462	2.9391	2.97993	2.78135	2.76485	2.96532	3.09516	2.86693	2.90162	2.76471	2.7534	2.74004	2.97072	2.84018	2.73783	2.79615	2.83766	2.96894	2.97812	2.91648	3.03571	2.87635	2.80564	2.77317	2.70042	2.65615	2.98423	2.72555	2.94339	2.84232	2.76089	2.9273	2.73916	3.01587	2.95212	2.9309	2.76605
TAE684	0.111583	0.529318	1.3909	0.835507	0.786173	1.04939	0.714744	0.515279	0.905378	1.10374	0.936961	0.738371	0.228071	0.347863	0.634101	0.980245	0.633017	0.770124	0.775531	0.820307	0.868868	0.40555	1.1241	0.712827	1.16033	1.00684	0.822936	0.606855	0.715011	0.816629	1.08367	0.703302	0.826237	1.04598	0.836668	1.15289	0.785166	0.847625	0.97198	1.29504	0.796733	0.925968	0.825825	0.731432	0.844882	1.1712	1.22007	0.0432308	0.488624
Crizotinib	2.50338	2.54962	2.9285	2.42659	2.26019	2.02455	2.46029	2.47588	2.24961	2.81655	2.6485	2.53966	2.20565	2.28616	2.44918	2.67011	2.21814	2.71685	2.48923	2.59811	2.22824	2.31352	2.58982	2.44861	2.59109	2.56358	2.2863	2.36861	2.58673	2.82016	2.9827	2.57814	2.5601	2.27677	2.39316	2.21235	2.31634	2.31795	2.496	2.35646	2.45801	2.3764	2.23014	2.31483	2.53007	2.84762	2.87385	2.23623	2.04081
Saracatinib	1.97861	2.48019	2.14018	2.35482	2.09102	2.55623	2.43758	2.1726	2.15876	2.11637	2.33406	2.55556	2.15015	2.38444	2.3776	2.36758	2.2739	2.30451	2.28877	2.36969	2.30575	2.32575	2.7798	2.22317	2.57653	2.24642	2.17054	1.93867	2.43791	2.23575	2.48996	2.00336	2.51733	2.29313	2.40179	2.79596	2.29861	2.13397	2.09732	2.4275	2.39182	1.78998	2.01239	2.01019	2.31485	2.19848	2.37458	2.20235	2.32661
S-Trityl-L-cysteine	0.733613	0.906035	1.16738	0.886013	0.427866	0.777624	0.94249	0.90485	0.764644	1.27956	1.13766	0.840339	0.415148	0.54982	0.859959	1.05568	0.798119	1.1516	0.47375	0.991358	0.800196	0.613776	1.18074	0.784643	1.23777	0.713268	0.834639	0.653088	0.886728	1.64204	1.50975	0.807782	1.00436	0.814115	0.912661	0.429891	0.925473	0.640174	0.716819	1.14358	0.612464	0.682041	0.541912	0.643722	0.814764	1.33043	1.28204	0.65778	0.693231
Z-LLNle-CHO	0.287194	0.298048	0.508135	0.540206	0.445786	0.439497	0.363362	0.349757	0.297837	0.456086	0.399769	0.325339	0.438921	0.316435	0.533364	0.618852	0.416281	0.56038	0.261598	0.427749	0.220354	0.229338	0.655638	0.432959	0.562947	0.451067	0.26951	0.234732	0.428565	1.12704	0.679889	0.547253	0.487073	0.273511	0.28542	0.502334	0.515249	0.4486	0.37449	0.734782	0.579696	0.321872	0.260955	0.274311	0.40587	0.536573	0.413283	0.505399	0.069301
Dasatinib	-0.362316	0.288948	0.338919	0.772102	-0.559788	0.852548	0.708859	0.190243	0.0429362	0.421846	0.49106	0.957873	0.172259	0.761263	0.645964	0.672048	1.30036	0.625951	0.0629676	1.00879	0.0333596	0.628422	1.12314	0.411854	1.4362	0.221509	-0.135442	0.0771573	1.02103	1.16059	1.29178	0.0560685	0.984426	0.169906	0.692084	1.26111	0.493984	0.575644	-0.457627	0.910757	0.785035	-0.927652	-0.374216	-0.335923	0.523726	0.748862	0.459684	0.343045	0.122333
GNF-2	2.33046	2.4952	2.48382	2.35953	2.44758	2.29298	2.41959	2.38455	2.35166	2.58265	2.45781	2.49179	2.27559	2.48191	2.48148	2.52397	2.34892	2.65558	2.45483	2.42803	2.35477	2.45628	2.59873	2.31536	2.57335	2.36597	2.31917	2.37914	2.63441	2.52098	2.64083	2.51166	2.40615	2.47152	2.478	2.24587	2.40353	2.2675	2.41559	2.38319	2.46272	2.08829	2.1644	2.43579	2.47161	2.46175	2.42183	2.45672	2.18186
CGP-60474	-2.65945	-2.21463	-2.30918	-2.29092	-2.44208	-2.44784	-2.45626	-2.51188	-2.40559	-2.46267	-2.40138	-2.40367	-2.56388	-2.51945	-2.02916	-2.41073	-2.40607	-2.36256	-2.46104	-2.50941	-2.32695	-2.36889	-2.11181	-2.37871	-2.10615	-2.4934	-2.75068	-2.63455	-2.41388	-1.95007	-2.23932	-2.39869	-2.11519	-2.38997	-2.40025	-1.97869	-2.12753	-2.20976	-2.20717	-1.84386	-2.32252	-2.29842	-2.47318	-2.61605	-2.53894	-2.32849	-2.38606	-2.22765	-2.45342
CGP-082996	2.84844	2.86377	2.69923	2.55663	2.40899	2.49263	2.71121	2.58618	2.62514	2.9132	2.63875	2.84104	2.53327	2.70702	2.93784	2.66538	2.71317	3.25058	2.58234	2.88985	2.65916	2.72226	2.90472	2.5551	2.94547	2.72287	2.57839	2.47412	2.88172	3.12179	3.12163	2.81173	2.83166	2.8113	2.76719	2.52146	2.76862	2.34752	2.38121	2.92732	2.81159	2.026	2.43363	2.64572	2.65362	2.88841	2.78917	2.67514	2.13393
A-770041	1.77626	2.28113	2.30041	2.3038	1.60265	2.16848	2.28906	2.08855	1.94109	2.26464	2.36898	2.36342	1.98533	2.26619	2.48527	2.30413	2.05439	2.32458	2.02823	2.228	2.01738	2.21006	2.71139	2.21741	2.53957	2.34936	1.89503	1.92359	2.4352	2.50963	2.58046	2.13192	2.31021	2.09771	2.23109	2.94103	2.39011	2.12342	1.68557	2.59163	2.46369	1.63948	1.85728	1.79531	2.258	2.43258	2.49859	2.21466	1.81777
WH-4-023	1.9875	2.23052	2.756	2.40623	1.41711	2.5753	2.34894	2.1932	1.92441	2.69558	2.66669	2.45986	2.12313	2.50935	2.71579	2.58641	2.63051	2.52234	1.96609	2.81383	2.0294	2.45547	2.7036	2.4959	2.99867	2.30611	2.08246	2.18311	2.71866	2.93088	2.96189	2.06735	2.82004	1.96297	2.44148	2.51733	2.34859	2.07446	1.73683	2.55123	2.66698	1.57721	1.72783	1.69528	2.55482	2.88025	2.68127	1.96721	1.94645
WZ-1-84	3.90001	3.94592	4.02707	3.94204	3.50468	3.97405	4.0824	3.85193	3.86402	3.93835	3.88908	3.98035	4.00627	3.93303	3.89571	3.97322	3.78078	4.0528	3.53418	4.13321	3.78138	3.89317	4.23094	3.92783	4.12445	3.89039	3.76041	3.80543	3.96021	4.09382	4.222	3.75434	4.03572	3.85096	3.92357	3.85939	4.04768	3.80994	3.15595	4.00046	3.82108	3.04947	3.7281	3.55434	3.88696	3.88546	3.91829	3.63937	3.61824
BI-2536	-2.39827	-2.35546	-1.40988	-2.24165	-3.13639	-2.85278	-2.39989	-2.07682	-2.53145	-1.45081	-1.66662	-2.15434	-2.92027	-2.544	-2.446	-1.87829	-2.18013	-1.67196	-3.14653	-1.92471	-2.69993	-2.40186	-1.95669	-2.21647	-1.72392	-2.5503	-2.07856	-2.16879	-1.92525	-1.52073	-1.19828	-1.86613	-2.33951	-2.76369	-1.93151	-3.04531	-2.1883	-2.52315	-2.83699	-2.46929	-2.51793	-3.07268	-2.76211	-2.25143	-2.1003	-1.79969	-1.70729	-2.84791	-3.15728
BMS-509744	2.80536	2.67864	3.24025	2.91099	2.59298	2.6995	2.82931	2.8507	2.68096	3.25701	3.13278	3.06928	2.47647	2.5427	2.68911	2.99057	3.00724	3.08027	2.6659	3.03348	2.67249	2.7153	2.72024	2.90596	3.0681	2.83834	3.02036	2.83983	2.93797	3.16953	3.36627	3.01027	2.70764	2.93352	2.88766	2.675	2.89642	2.854	2.68513	3.01891	2.80365	2.65485	2.7434	2.86933	2.98563	3.15331	3.25036	2.4009	2.53266
CMK	1.81158	1.91512	2.18201	1.86068	1.81248	1.83703	1.74462	2.10996	1.85089	2.23482	2.17036	2.0977	1.73215	1.83084	1.88751	2.11123	1.88936	2.04021	1.75324	1.9409	1.70286	1.71562	1.99763	2.08088	2.15288	1.87253	2.02414	1.95752	1.99854	2.37477	2.28701	2.0409	1.81096	1.90769	1.96703	1.6705	1.9721	2.00178	1.93383	1.96453	2.05306	1.67006	1.68987	1.79769	2.11168	2.04071	2.35823	1.84994	1.79981
Pyrimethamine	4.09683	3.58622	4.10528	3.60207	3.19873	2.99515	3.47091	3.74674	3.49789	4.17228	3.92038	3.35599	2.85856	3.53333	3.21875	3.73416	3.24514	4.17565	3.25182	3.978	2.87236	3.94639	3.79213	3.73716	3.90643	3.1797	3.59956	3.92065	3.77463	4.41221	4.46263	3.97465	3.41662	2.99562	3.74711	2.09041	3.75024	3.38727	3.49729	3.20798	3.56743	3.63747	2.97794	3.9901	3.95402	3.55011	4.18999	3.56695	2.71978
JW-7-52-1	-2.12907	-2.18148	-1.61262	-1.83725	-2.12214	-2.14409	-2.08426	-2.02905	-2.38708	-1.63508	-1.80674	-1.73089	-2.36418	-2.08476	-1.7636	-1.82529	-1.73715	-1.82125	-2.10047	-1.95945	-2.15181	-2.01147	-1.81477	-1.9975	-1.75466	-1.69085	-2.08189	-2.12976	-1.69756	-1.42045	-1.53807	-1.73717	-1.88703	-1.95741	-2.07692	-1.81755	-1.76089	-2.12996	-2.22032	-1.80473	-1.91174	-2.30257	-2.08282	-2.03848	-1.70621	-1.45665	-1.74394	-2.17249	-2.44218
A-443654	-1.08712	-0.958221	-0.743423	-0.947063	-1.19956	-1.00382	-1.03242	-0.90882	-0.987927	-0.763137	-0.801266	-0.872013	-1.08164	-1.10043	-0.984342	-0.743233	-0.889182	-0.771432	-1.41065	-0.927604	-1.04439	-0.937104	-0.812889	-1.06959	-0.683593	-0.992303	-1.01926	-0.924154	-0.891312	-0.768405	-0.561402	-0.787476	-0.831828	-1.05931	-0.850533	-1.01394	-0.813326	-0.906947	-1.15256	-0.873497	-1.11805	-1.29784	-1.01642	-0.925727	-0.902961	-0.863897	-0.966393	-1.20475	-1.22237
GW843682X	-3.02621	-3.09534	-2.18121	-2.97501	-3.73311	-3.5176	-3.09618	-2.75312	-3.11843	-2.12344	-2.23537	-2.77052	-3.61098	-3.17537	-3.00194	-2.53621	-2.85362	-2.41115	-3.59802	-2.76385	-3.16759	-3.10521	-2.59472	-2.86223	-2.40902	-3.21248	-2.75275	-2.90553	-2.60774	-2.09347	-1.9705	-2.52037	-3.0042	-3.40227	-2.69458	-3.73533	-2.788	-3.2313	-3.26529	-3.00683	-3.0567	-3.38385	-3.49879	-2.87558	-2.72203	-2.3945	-2.21146	-3.31334	-3.61751
MS-275	0.525706	0.720635	0.569982	0.640137	0.509003	0.43407	0.53022	0.791559	0.526958	0.63113	0.58352	0.415516	0.32409	0.662435	0.605841	0.662495	0.328173	0.783154	0.310857	0.476524	0.276421	0.574582	0.695505	0.717973	0.747816	0.43916	0.362712	0.555018	0.559273	0.844602	0.510314	0.783991	0.731009	0.496932	0.565031	0.22506	0.590804	0.70823	0.569354	0.647558	0.591176	0.432642	0.192986	0.599272	0.536962	0.499709	0.715453	0.650048	0.227626
Parthenolide	2.99758	2.88537	2.95583	3.03504	3.21999	2.92646	3.10206	3.09627	2.99523	3.04941	3.04146	3.03937	2.67852	2.87065	2.79032	3.12679	2.6929	2.87034	3.0471	2.90371	2.7424	2.84626	2.99454	3.14956	3.09397	2.68516	2.88956	3.03265	2.86533	3.18424	3.00953	3.03569	3.10264	2.89584	2.8909	3.057	3.03032	3.19757	3.33321	3.13937	2.97884	3.26999	2.78468	2.89578	3.04722	2.87466	3.2195	3.00294	3.03936
KIN001-135	3.95813	3.80704	3.96893	3.70934	3.95384	3.76607	3.82571	3.84861	3.85066	3.9859	3.91091	3.81238	3.72668	3.79402	3.74692	3.86844	3.63566	3.94461	3.81371	3.88483	3.76791	3.74875	3.77939	3.83143	3.79657	3.82721	3.82525	3.89203	3.78962	3.90675	3.96065	3.90943	3.74559	3.91314	3.84107	3.56771	3.79254	3.70721	3.90647	3.75133	3.78217	3.83802	3.83286	3.85331	3.82149	3.89615	3.94824	3.77064	3.60319
TGX221	3.92818	4.00444	3.95716	4.02209	3.98642	4.0126	4.05044	3.91003	3.93883	3.89329	3.91598	3.94495	4.00701	3.9801	4.04728	3.91649	3.96613	3.92618	4.06489	3.95699	3.98752	3.95889	3.9584	3.99287	3.98093	4.00849	3.88106	3.89764	3.97864	4.04362	3.95397	3.90896	4.03877	3.98283	3.93337	4.20475	3.98389	3.9877	3.9702	4.09166	4.02164	4.01403	3.99476	3.85994	3.89977	3.98939	3.94831	4.02435	3.98022
Bortezomib	-6.36816	-6.25372	-5.5007	-5.43399	-5.98662	-5.80989	-5.83545	-5.97961	-6.48196	-5.70646	-5.86093	-5.96192	-6.21456	-5.92365	-5.81695	-5.68949	-5.64446	-5.78397	-6.16621	-5.50854	-6.40607	-6.12773	-5.91209	-5.8379	-5.40363	-5.84915	-5.97087	-6.00491	-5.68046	-5.22428	-5.41575	-5.75747	-5.89297	-5.79529	-5.85602	-5.98974	-5.77695	-5.68873	-6.15214	-5.59763	-5.64818	-6.33836	-6.09959	-6.23574	-5.65192	-5.37473	-5.87537	-6.20942	-6.54235
XMD8-85	2.75759	2.4766	2.67585	2.7024	2.45097	2.44437	3.02853	2.3932	2.48865	2.53689	2.35004	2.60496	2.75795	2.32095	2.62734	2.47418	2.22909	2.66194	2.62943	2.74724	2.47092	2.70996	2.64123	2.47429	2.64971	2.73215	2.41656	2.31121	2.37312	3.05737	2.80186	2.20962	2.78429	2.65349	2.43845	2.84572	2.63276	2.62337	2.10834	3.07652	2.71378	2.29576	2.75245	2.01807	2.39763	2.83472	2.64549	2.37833	2.19129
Roscovitine	3.93869	3.93406	3.79289	3.93831	3.97937	3.77361	3.96784	3.87881	3.95021	3.79047	3.77512	3.94889	3.79555	3.81109	3.89522	3.82125	3.72356	3.83867	3.91833	3.76961	3.88415	3.88286	3.80941	3.89702	3.96669	3.80494	3.83073	3.78623	3.71984	4.19882	3.91424	3.86964	3.88908	3.88792	3.86924	3.92116	3.99367	3.9239	4.06624	4.12008	3.84103	4.08152	3.80059	3.78697	3.79242	3.72688	3.8869	3.94667	3.91929
Salubrinal	3.60302	3.50575	3.48261	3.45797	3.46858	3.2633	3.56217	3.56011	3.36325	3.65961	3.48111	3.59745	3.29744	3.45937	3.4639	3.44452	3.33111	3.67711	3.39061	3.54902	3.31008	3.47525	3.45108	3.34343	3.49834	3.43826	3.48599	3.46389	3.4401	3.70239	3.63344	3.58791	3.40202	3.45754	3.51696	3.25393	3.40937	3.29631	3.47714	3.40912	3.51	3.25767	3.23031	3.48636	3.43015	3.47744	3.55434	3.46613	3.31527
Lapatinib	2.53127	2.70818	2.49888	2.63434	2.47083	2.43956	2.72298	2.59608	2.50005	2.54783	2.478	2.62394	2.74285	2.50605	2.52497	2.58411	2.47368	2.57304	2.39901	2.59663	2.76552	2.65802	2.74905	2.36201	2.64472	2.77111	2.79894	2.42212	2.37658	2.55288	2.79044	2.412	2.60099	2.55053	2.6813	2.83694	2.71198	2.5443	2.1969	2.60452	2.46206	2.15881	2.57205	2.45239	2.5515	2.65031	2.44915	2.48575	2.5757
Doxorubicin	-1.96726	-1.89404	-1.86076	-1.77272	-2.26201	-2.23619	-1.51194	-1.75291	-1.87675	-1.83232	-1.43088	-1.47813	-2.21295	-2.33284	-2.31438	-2.01824	-2.79499	-1.74664	-2.8004	-2.05104	-2.51662	-1.82404	-1.65707	-1.94663	-1.58553	-2.579	-1.7062	-2.0065	-2.40244	-1.02941	-1.60013	-1.80074	-2.11057	-2.02191	-1.5512	-2.69883	-1.55406	-1.25267	-2.4345	-1.49922	-2.05367	-2.29925	-1.84019	-2.07184	-1.90244	-2.56711	-1.90526	-2.75504	-2.47859
Etoposide	2.25505	1.20381	1.71299	1.72797	0.677027	-0.0825644	1.56107	1.73814	1.12818	1.9297	2.57539	1.77516	0.537571	0.949296	0.782163	1.61618	0.299386	1.77898	0.557835	1.55299	0.250948	1.16218	1.57585	1.54996	2.00972	0.408836	1.55361	1.37746	1.23663	3.07123	2.2618	1.94779	0.904752	0.68271	1.89872	-0.612643	1.55817	1.77182	1.24486	1.45371	1.20395	0.622844	0.852065	0.916307	1.55097	0.877693	2.05166	0.417614	-0.354544
Gemcitabine	-2.51303	-3.12163	-1.88386	-2.90991	-3.6416	-4.09586	-2.92806	-2.40915	-2.78018	-1.97185	-1.88604	-1.73676	-3.87873	-3.25448	-3.57813	-2.45843	-3.89921	-2.65094	-3.34742	-2.65802	-3.78784	-2.97903	-2.27603	-2.76484	-2.45431	-3.65698	-2.06283	-2.41886	-3.16076	-0.935506	-1.59746	-2.26084	-3.28641	-3.65078	-2.34946	-3.93171	-2.36835	-2.84166	-3.34803	-2.44395	-2.6083	-3.45256	-3.65721	-3.1045	-2.29907	-3.46935	-1.6739	-3.97203	-3.87983
Mitomycin C	-0.9725	-0.426339	-1.26657	-0.715533	-0.87363	-1.47134	-0.29037	-0.519603	-0.451164	-1.06087	-0.665649	-0.300284	-0.84774	-1.04054	-0.731564	-1.31009	-1.99347	-0.807464	-1.2172	-1.09053	-1.04777	-0.846711	-0.655269	-0.705273	-0.771638	-1.23395	-0.440476	-0.835842	-1.6838	-0.403343	-0.889923	-0.577357	-0.448152	-1.09192	-0.70966	-0.622114	-0.815406	-0.506369	-1.00429	-0.39968	-0.739353	-0.612041	-0.909182	-0.789312	-1.23903	-1.4932	-0.559759	-1.43831	-1.08702
Vinorelbine	-3.30664	-4.1323	-3.47347	-3.82552	-4.88411	-4.88403	-3.82151	-3.76673	-4.42286	-3.20073	-3.26677	-4.12301	-4.89366	-4.25408	-4.32482	-4.02489	-4.27806	-3.40621	-5.00382	-3.54766	-4.75809	-4.29671	-4.03481	-3.82974	-3.58402	-4.54481	-3.85537	-3.90749	-3.90647	-2.78569	-3.06185	-3.5946	-4.5099	-4.28437	-3.53415	-5.49461	-3.90797	-4.49815	-4.72521	-4.25791	-4.29523	-4.90895	-4.53881	-4.07455	-3.84911	-3.92533	-3.34044	-4.86999	-5.50532
NSC-87877	5.07434	4.8218	5.12116	4.93831	4.96282	4.97518	4.98202	5.03305	5.05425	5.23575	5.19146	4.92401	4.57262	5.01058	4.87398	5.00672	4.63462	5.03528	4.79391	4.97298	4.54569	4.95705	4.99544	5.18704	5.03087	4.52644	5.07394	5.22252	4.91281	5.33276	5.18562	5.1667	4.71937	4.97472	5.17568	4.46923	5.03596	4.81411	5.05164	5.08485	5.06635	5.2185	4.59607	5.07157	5.1817	4.898	5.28778	5.05612	4.84935
QS11	3.58095	3.10981	3.56788	2.92599	3.4463	2.58723	2.95543	3.35892	3.18635	3.71777	3.82238	3.99546	2.63698	2.96465	2.83949	3.27531	2.67493	3.56032	3.06023	3.59436	2.54202	2.94567	3.45177	3.39542	3.31772	2.82023	3.75765	3.66103	3.15615	3.78885	3.58429	3.87336	2.94152	3.10599	3.53518	2.09634	3.37397	3.41755	3.63357	3.35965	3.06837	3.0333	3.09829	3.45348	3.7714	2.99757	3.82963	2.60449	2.37733
CP466722	2.94254	2.27455	2.92744	2.26237	1.92633	1.81332	2.83833	2.46886	2.07935	3.00088	3.21226	2.93557	1.89648	2.32308	2.39895	2.89121	2.05728	2.85804	2.6498	2.68981	2.06076	1.94113	2.41574	2.74772	2.63739	2.36541	2.52361	2.46035	2.91573	2.98102	2.90506	2.59686	2.5337	2.01234	2.36019	1.87372	2.50115	2.33413	1.91319	2.64319	2.48872	1.87082	2.25412	2.07615	2.4984	2.56606	2.69791	2.05872	1.95701
Midostaurin	0.134439	0.0437051	0.0911232	0.221435	-0.879773	-0.536216	0.454431	-0.0323704	-0.440133	0.157241	0.4023	0.207875	-0.534519	-0.133495	-0.12579	0.00976648	-0.00399785	0.0025001	-0.211682	0.15719	-0.585639	-0.0595203	0.0238481	-0.152892	0.428084	-0.583344	0.0266802	-0.242108	0.0884627	0.581598	0.416281	-0.126021	-0.208134	-0.480696	0.0449143	-0.633228	0.00870906	-0.226378	-0.839918	-0.0526872	0.318667	-0.791244	-0.689668	-0.610862	-0.02065	-0.168367	0.354666	-0.62903	-0.704944
AP-24534	0.925211	0.503024	0.919947	0.45827	0.0717288	0.686076	0.9325	0.493865	0.0109025	0.828923	1.09311	0.667334	-0.279498	0.472765	0.228733	0.836123	0.271249	0.636025	0.815961	0.821761	-0.174818	0.607659	0.839862	0.813315	0.953706	0.151968	0.445025	0.457208	0.975788	1.17049	0.958459	0.422781	0.368042	0.430441	0.3849	-0.0930365	0.749782	0.220802	0.439934	0.665663	0.689786	0.795211	0.00173661	-0.201656	0.733829	0.571556	0.851746	0.191037	0.374508
JNK-9L	-0.34987	-0.147343	-0.387632	-0.411969	-0.72279	-0.816827	-0.0321416	-0.381398	-0.47671	-0.114521	-0.223592	-0.366606	-1.00684	-0.592303	-0.58788	-0.654589	-0.681551	-0.262983	-0.38125	-0.430955	-0.877453	-0.406998	-0.262849	-0.392958	-0.130475	-0.939059	-0.373711	-0.469563	-0.514822	-0.0282396	-0.0845081	-0.277209	-0.686911	-0.25902	-0.294553	-0.895138	-0.534435	-0.505973	-0.26961	-0.304182	-0.637977	0.0343291	-0.455224	-0.447909	-0.606757	-0.455005	-0.370273	-0.69442	-0.659572
PF-562271	2.20263	1.78231	1.90493	1.90583	1.45921	1.5954	2.08588	1.89271	1.75126	2.21205	2.26555	2.11291	1.25065	1.54933	1.41331	1.93874	1.59596	2.143	1.5586	1.8129	1.25928	2.02619	1.65415	2.19955	2.2087	1.1701	2.11095	1.90497	1.92931	2.38835	2.24733	2.18171	1.56359	1.77618	2.07519	1.00377	1.95071	1.83111	1.73964	2.02923	1.84996	1.72883	1.48424	1.79963	2.00909	1.45488	2.20331	1.31301	1.42096
HG-6-64-1	1.45582	0.834461	1.02807	1.02384	0.341489	1.64824	1.49301	0.902692	0.334866	1.32561	1.81268	1.16223	0.347276	0.979967	0.722913	1.16606	0.702456	1.23564	1.15706	1.4886	0.117828	1.2572	1.32985	1.31183	1.58656	0.795801	0.90781	1.08056	1.57699	1.81437	1.45411	1.10919	0.84064	0.710954	0.761508	0.26321	1.21916	0.773538	0.510138	1.18755	1.48479	0.894134	0.138086	0.212645	1.50382	0.658519	1.31662	0.358894	0.746293
JQ12	1.78337	1.41822	0.857243	1.64762	0.573805	1.17366	1.85593	1.29629	0.659627	1.2722	1.69613	1.40479	0.349576	1.14572	1.04518	0.978931	1.31585	1.40567	0.904389	1.83673	0.0630095	0.875058	1.51702	1.2854	1.53795	0.170282	1.29804	1.1682	0.933936	2.05703	1.4163	1.25574	1.10552	0.826119	1.34944	0.378794	1.19872	1.10838	1.12665	1.3385	1.17308	1.35743	0.123662	0.682402	1.10064	0.74235	1.45501	0.999113	0.474262
DMOG	6.29632	6.8853	5.92496	6.45363	6.07033	5.91186	6.50319	5.98838	5.94042	6.05774	6.48164	6.39988	5.78852	5.8381	5.8236	6.07715	6.35196	6.12734	6.7403	6.1185	5.91752	5.99481	6.40519	6.33828	6.3066	6.32129	6.15234	6.24839	5.9937	6.65731	6.64428	6.2715	6.30377	6.18516	6.0857	7.20819	6.15776	6.19862	7.14768	6.46231	6.15672	7.49638	5.87106	5.9752	6.02916	6.00372	6.47501	6.41988	6.43026
FTI-277	2.24389	2.05121	2.24839	2.10888	1.88354	1.82573	2.27235	2.07335	1.98093	2.25761	2.30076	2.07102	1.7429	2.14843	2.23628	2.04005	1.94738	2.20968	2.07303	2.18712	1.79728	1.89023	2.15394	2.21134	2.17111	1.89565	1.98649	2.154	2.09811	2.59583	2.40952	2.22439	1.85267	1.99693	2.02598	1.66816	2.22116	2.02799	1.77362	2.28419	2.31622	1.99788	1.80122	1.85543	2.08738	2.20197	2.39596	2.08348	1.595
OSU-03012	2.11884	1.51273	1.68869	1.58115	1.82379	1.82811	1.82969	1.95218	1.83196	2.31008	2.42408	2.59863	1.43571	1.41647	1.3417	1.75588	0.852197	2.12357	1.22033	1.74461	1.06809	1.96362	2.0521	2.09162	1.94398	1.17079	2.31074	2.0046	1.57181	2.4839	2.14779	2.23599	1.30708	1.79016	2.0504	1.19373	2.07369	2.08285	1.84923	1.93969	2.07193	1.76387	1.47535	1.84282	2.07033	1.18581	2.31398	1.49419	1.63491
Shikonin	0.29792	-0.0221858	0.0299714	0.0349528	0.108719	0.142407	0.193734	0.107579	0.0929695	0.248175	0.235505	0.0564505	-0.135279	-0.272311	-0.399471	0.0226827	-0.176884	0.214735	-0.186918	0.215244	-0.41238	-0.117183	0.424219	0.011573	0.171932	-0.283031	0.120212	-0.00437523	-0.114751	0.28038	0.172782	0.155797	-0.188546	0.360969	0.0812036	-0.445605	0.0952847	0.357375	-0.0657609	0.253453	-0.0243787	-0.454825	0.0822877	-0.141214	0.114541	-0.318952	-0.0466966	-0.466478	-0.159369
AKT inhibitor VIII	2.41464	2.3282	2.47804	2.38697	2.2292	2.17366	2.37484	2.22169	2.05154	2.45816	2.57425	2.45369	1.97962	2.29692	2.3921	2.23853	2.36756	2.44329	2.16922	2.62215	1.93528	2.14209	2.30804	2.21078	2.50215	2.30019	2.4412	2.26476	2.34283	2.9132	2.69276	2.37668	2.3605	2.25212	2.40591	2.19603	2.33109	2.26115	2.2934	2.44109	2.2951	2.15592	2.21725	2.21245	2.29306	2.41956	2.47248	1.97318	1.57473
Embelin	2.90533	3.08217	2.69082	2.79043	2.50729	2.39264	2.97562	2.65813	2.49858	2.80182	3.03403	3.04267	2.13171	2.5867	2.57896	2.76822	2.4833	2.75794	2.84202	2.7862	2.32521	2.60943	3.00443	2.69693	2.688	2.41858	2.83506	2.64158	2.75381	3.41978	3.03949	2.69747	2.58982	2.61833	2.72388	2.59294	2.75541	2.90554	2.88911	3.05399	2.61469	2.9395	2.57962	2.57301	2.81649	2.74614	3.07072	2.58478	2.73275
FH535	2.30908	1.73368	1.81628	1.7658	1.97204	1.41087	1.95146	1.90125	1.44419	2.32959	2.24704	2.08589	1.22691	1.72927	1.66217	1.79565	1.81666	2.20287	1.98513	2.09966	1.58805	1.56997	1.7194	1.8942	1.68647	1.86526	2.39759	1.94718	1.76311	2.40162	2.341	2.11332	1.36231	1.97843	1.98925	2.0403	1.68408	1.57633	2.45517	1.54651	1.80216	2.36663	1.62114	2.27565	2.12348	2.02541	2.10575	1.63773	1.91532
PAC-1	2.35598	2.14596	2.29684	2.11702	1.8822	1.96688	2.21727	2.23533	2.13261	2.43178	2.57607	2.42844	1.88613	2.26353	2.30835	2.41232	1.95555	2.34784	1.99032	1.97895	1.80405	2.05924	2.12267	2.35158	2.32815	2.03803	1.97382	2.28633	2.33508	2.38947	2.33017	2.30097	2.36034	1.86769	2.17822	1.76119	2.20803	2.15351	2.12688	2.41243	2.32196	2.0413	1.84587	1.99261	2.37115	2.03091	2.41306	2.13096	2.0761
IPA-3	4.39993	3.3592	4.86719	3.4128	3.74013	3.67797	3.87616	4.01557	3.74284	4.77067	4.50442	4.12136	3.03526	3.53244	3.29366	4.4604	3.37665	4.15658	3.79464	4.28285	3.05282	3.32988	4.1034	4.15723	4.17631	3.26749	4.05696	4.24057	4.18654	5.03197	4.74594	4.06811	3.08089	3.91668	3.83998	2.77516	4.13585	3.71501	3.70861	4.10287	3.86464	3.3175	3.44039	3.29596	4.36418	3.8679	4.5317	3.16721	3.46087
GSK-650394	3.53957	3.10864	3.40503	3.03182	3.20175	2.92851	3.18599	3.50202	3.04018	3.74224	3.90519	3.82326	2.61859	2.90852	3.02009	3.16524	2.89777	3.4071	3.18795	3.33934	2.6729	3.33371	3.32244	3.61831	3.55564	2.74323	3.6883	3.44224	3.15043	3.96505	3.69486	3.53262	2.9025	3.14544	3.31639	2.55302	3.50189	3.17521	3.29323	3.36454	3.38951	3.45589	2.87969	3.19618	3.61855	3.20343	4.04533	2.79705	2.68122
BAY 61-3606	1.89527	2.36859	2.0299	1.91172	1.81122	1.87149	2.55369	2.24931	2.11703	2.09078	2.42478	2.49843	1.30458	1.79867	1.78802	2.11535	1.29549	1.96844	2.25873	1.95175	1.49131	2.11244	2.29668	2.23074	2.40437	1.5155	2.09353	2.11525	1.72493	2.46476	2.27132	2.01738	1.89759	2.19818	1.79464	1.55824	2.45297	2.28536	2.05387	2.65106	2.23734	2.80818	2.09853	1.76852	2.01797	1.82443	2.25891	1.61552	1.99891
5-Fluorouracil	4.50511	3.62507	3.57064	3.19716	2.71608	2.35133	3.98314	3.80579	3.63302	4.15209	4.05475	4.29772	2.92003	3.51541	3.87665	3.59588	1.84308	4.22826	3.09077	3.40728	3.28299	3.50773	3.47332	4.0703	3.62571	2.78372	3.31943	3.42887	3.47977	4.54795	3.78772	3.79082	3.71452	2.69624	3.70173	2.22473	3.95938	3.74465	3.15383	4.37356	3.587	3.07925	3.06434	3.34577	3.45909	3.13653	3.75942	3.82436	2.62588
Thapsigargin	-3.95644	-4.39571	-4.14677	-4.24212	-4.64871	-4.47914	-4.16272	-4.18863	-4.52907	-3.42647	-3.18187	-3.55199	-5.48979	-4.72823	-4.77449	-4.0681	-3.83867	-3.93637	-4.78568	-4.19455	-4.96222	-4.31962	-4.43054	-3.73829	-3.86397	-5.22812	-3.51744	-4.11585	-4.16355	-3.54016	-3.46645	-3.60653	-4.51808	-4.38631	-3.62563	-4.88209	-4.28503	-4.56872	-3.89045	-4.70467	-4.49181	-4.45399	-4.59132	-3.72982	-3.66639	-4.66	-3.54013	-5.14789	-4.20301
Obatoclax Mesylate	-0.950374	-1.50385	-0.961968	-0.915809	-1.52963	-1.692	-0.790047	-1.17668	-1.5852	-0.404159	-0.427067	-0.0499717	-2.28253	-1.49609	-1.35634	-1.03305	-1.39283	-0.667402	-1.45967	-1.10417	-2.16032	-0.955165	-0.83843	-0.727412	-0.754789	-1.8845	-0.370353	-1.10892	-1.28012	0.239706	-0.434892	-0.784329	-1.79871	-1.58342	-0.869958	-1.6813	-0.960396	-1.16744	-1.39338	-0.986428	-0.752405	-1.60359	-1.57739	-1.13858	-0.837217	-1.19587	-0.723001	-1.66092	-1.31739
BMS-754807	0.321589	0.487138	0.658596	0.825017	-0.0703929	0.700941	0.610651	0.786897	0.74231	0.778487	1.26136	1.43052	-0.179003	0.269618	0.0786655	0.915955	0.682405	0.625564	-0.24066	0.634313	0.581488	0.647778	0.933935	0.615294	0.779129	0.232669	1.21868	0.675286	0.397693	0.438567	0.910812	0.676279	0.757873	0.995975	0.816888	0.357484	0.819253	1.19788	0.757431	1.19135	0.782792	1.19429	0.616689	1.13623	0.823039	0.630721	1.19105	-0.0945857	1.03963
Lisitinib	1.97607	2.00944	2.31466	2.41368	1.8009	2.27251	2.22186	2.22951	2.41057	2.44879	2.70395	2.79838	1.55793	2.06971	1.83238	2.55863	2.27541	2.24259	1.94901	2.17059	2.17115	1.99079	2.33897	2.11834	2.31196	1.99481	2.6712	2.26075	2.37264	1.77548	2.53973	2.17619	2.2688	2.62517	2.32738	1.97395	2.23628	2.54809	2.39858	2.58236	2.5202	2.64682	2.08758	2.58254	2.37515	2.45424	2.7302	1.9416	2.8809
Bexarotene	3.84872	3.33544	3.31128	3.41406	3.51992	3.53296	3.68919	3.43524	3.40792	3.59308	3.7953	3.66301	3.19032	3.47509	3.74192	3.54408	3.40832	3.65128	3.78812	3.53571	3.37882	3.31129	3.55221	3.58802	3.48284	3.3462	3.51663	3.42177	3.68039	3.89192	3.53067	3.63125	3.52953	3.37298	3.42736	3.60849	3.54077	3.32161	3.64303	3.59633	3.75837	3.46355	3.1274	3.36724	3.56836	3.45198	3.73448	3.53312	3.52502
Bleomycin	1.01965	1.49515	1.41423	2.09771	0.521495	0.751256	2.3962	1.47359	1.56232	1.39468	2.02711	2.28222	0.980507	1.06118	1.34191	0.800039	0.59928	1.24868	1.34269	1.29765	0.460254	1.79115	1.40247	1.3133	1.84074	0.58143	1.56353	1.23263	0.727719	2.59643	2.20595	1.27878	1.98819	0.552692	1.68119	1.62242	1.4836	1.99591	1.03336	2.3525	1.45975	1.3602	1.21209	0.577722	0.981167	1.41151	2.15192	0.680489	1.461
LFM-A13	4.79459	4.70291	4.53923	4.52045	4.56541	4.5842	4.73714	4.75398	4.62585	4.65757	4.74919	4.75509	4.53505	4.74676	4.70348	4.59277	4.4046	4.744	4.62888	4.67673	4.43033	4.6036	4.76128	4.77502	4.6691	4.50059	4.57311	4.63875	4.74179	4.78174	4.66501	4.68301	4.73889	4.51105	4.63891	4.39357	4.60991	4.62577	4.45127	4.57159	4.92321	4.46554	4.34831	4.51638	4.62527	4.48565	4.75284	4.86887	4.62254
GW-2580	5.45844	5.23089	5.53784	5.0454	5.33484	5.05185	5.18932	5.37564	5.21926	5.69789	5.72259	5.34685	4.90085	5.15048	5.23739	5.41754	5.03767	5.389	5.41243	5.4284	5.02971	4.90475	5.34526	5.39066	5.30893	5.12281	5.38942	5.47346	5.44548	5.65236	5.51797	5.50366	4.92927	5.33543	5.38383	4.56571	5.29512	5.1708	5.29277	5.2443	5.31242	5.42611	5.10146	5.32048	5.32437	5.31717	5.74876	5.4068	4.75095
AUY922	-2.91284	-3.33076	-3.18686	-3.31054	-3.64574	-3.33938	-2.7891	-3.1977	-3.29519	-2.91845	-2.76515	-2.84651	-3.93229	-3.45762	-3.27762	-3.39527	-3.73561	-3.08656	-3.50172	-2.98078	-3.85621	-3.30933	-2.80251	-3.18478	-2.97948	-3.82664	-3.07865	-3.34404	-3.31488	-2.69421	-2.78371	-3.16735	-3.5039	-3.4579	-3.20774	-3.54659	-3.05084	-3.08234	-3.49493	-2.97975	-3.04179	-3.59055	-3.53655	-3.54986	-3.42983	-3.51502	-2.90393	-3.69515	-3.32391
Phenformin	8.41181	7.1107	8.02873	7.4276	7.69592	7.3654	7.84764	7.77443	7.60037	7.9696	7.95614	7.78966	7.67831	7.37503	7.5767	7.74342	6.86777	8.07009	7.91316	7.77504	7.57781	7.74963	7.50459	7.59542	7.34484	7.89019	7.25566	7.65608	7.79206	7.92259	7.7818	7.84223	7.90777	7.59327	7.43522	7.1721	7.87317	7.46097	7.64886	7.68103	7.91875	7.26869	7.45983	7.4184	7.89181	8.09504	7.91949	7.34228	7.36356
Bryostatin 1	-2.57196	-2.81134	-2.86877	-2.85629	-2.90428	-3.01308	-2.76356	-2.73044	-2.81271	-2.71276	-2.61589	-2.63395	-3.21236	-2.87984	-3.00378	-2.79318	-2.95891	-2.75157	-2.81798	-2.72879	-3.00924	-2.80208	-2.64045	-2.92659	-2.78388	-3.19471	-2.58626	-2.80855	-2.77362	-2.56694	-2.69136	-2.82401	-2.91021	-2.92297	-2.71499	-3.40948	-2.84641	-2.88796	-2.54733	-2.91329	-2.84227	-2.79648	-3.29173	-2.8308	-2.64504	-3.13953	-2.45524	-2.79635	-2.76003
Pazopanib	3.61882	3.2746	3.59311	3.16152	3.15863	3.16218	3.383	3.05234	2.805	3.38549	3.65943	3.51892	2.34329	3.24532	3.23008	3.26696	3.30342	3.1868	3.62029	3.56881	2.83189	3.22724	3.44748	3.08628	3.48129	3.07054	3.34349	3.10115	3.43135	3.71673	3.59926	3.02244	3.25288	3.44072	3.24022	2.80892	3.45391	3.02821	3.20077	3.30692	3.38259	3.29795	2.95004	2.84283	3.42825	3.29671	3.60391	2.79114	3.32111
LAQ824	-2.75654	-2.89216	-3.24289	-2.985	-3.3768	-2.46058	-2.9078	-2.6416	-2.91494	-2.75569	-2.6255	-2.69636	-3.22575	-2.81214	-3.07332	-2.96555	-2.94684	-2.57941	-3.50885	-2.68972	-3.39549	-2.90049	-2.60225	-2.64436	-2.61127	-3.54923	-2.74773	-2.91761	-3.04931	-2.79816	-2.97201	-2.77575	-3.03492	-3.16894	-2.81248	-3.53223	-2.88598	-2.82205	-3.04394	-2.87507	-2.74017	-2.9153	-3.52265	-2.83555	-3.08074	-3.32093	-2.83245	-3.0045	-3.16508
Epothilone B	-4.974	-5.5818	-4.82991	-5.33674	-5.71861	-5.63921	-5.26589	-4.8656	-5.40182	-4.28987	-4.39266	-4.33598	-5.95582	-5.42755	-5.32693	-5.26636	-5.36659	-4.7962	-5.89456	-5.03662	-5.61355	-5.36096	-5.2472	-4.69085	-4.68161	-5.62128	-4.31569	-4.97142	-5.23908	-3.97258	-4.45785	-4.69246	-5.6124	-5.36585	-4.82173	-5.9389	-5.06342	-5.61445	-5.29534	-5.19599	-4.96693	-5.36147	-5.58308	-4.9881	-4.75959	-5.26765	-4.24127	-5.71612	-5.87383
GSK1904529A	2.39275	2.11449	2.52185	2.07332	2.13612	1.98693	2.20223	2.34998	2.12107	2.58251	2.5467	2.3533	1.88382	2.22868	2.12608	2.28795	2.04719	2.36364	2.16314	2.36795	1.88657	2.03378	2.02276	2.29008	2.28666	2.17064	2.34503	2.38164	2.3531	2.55189	2.63555	2.35135	2.01656	2.24215	2.28371	1.4029	2.26457	2.07735	2.2496	2.20145	2.38412	2.01116	1.97724	2.2113	2.40209	2.34191	2.6282	2.06073	1.77895
BMS345541	3.52357	3.05717	3.49579	2.86733	2.53198	2.52874	3.33705	3.11513	3.04113	3.46476	3.46769	2.93926	2.59033	3.20165	3.13286	3.20257	2.28636	3.39859	2.68175	3.12819	2.71927	2.88365	3.01839	3.21411	3.1127	2.69664	2.86898	3.09763	3.06322	3.38412	3.30209	3.19385	2.99877	2.7267	3.08652	1.99505	3.03104	2.97548	2.6632	3.30821	3.14166	2.82536	2.88653	2.94626	2.89966	3.05666	3.32452	2.89164	2.09766
Tipifarnib	1.85046	1.33728	1.69579	1.21101	1.34666	1.56795	1.27715	1.66686	1.40606	2.32411	2.27168	2.08692	0.890291	1.42807	1.28894	1.66724	1.61942	1.83154	1.1543	1.80517	1.21298	1.42257	1.65153	1.78358	1.75395	1.35169	1.99786	1.86735	1.76069	2.27937	2.09332	1.82208	1.05176	1.48257	1.7726	1.2	1.55864	1.31571	1.4356	1.83407	1.79183	1.56077	1.2586	1.75731	2.03465	1.26034	2.14122	1.14729	1.07394
Ruxolitinib	4.13226	3.96499	4.34325	3.84118	4.05682	3.55129	3.98841	4.08954	4.0559	4.27549	4.31852	4.11658	3.62836	3.96636	3.96782	4.15416	3.55037	4.05037	4.44764	3.8967	3.92518	3.66837	3.73823	4.11546	4.09564	3.96919	3.94527	4.06651	4.11976	4.35941	4.24852	4.17366	3.78053	3.99451	3.96148	3.52023	4.06624	3.89456	4.22022	4.14991	4.19703	4.29845	3.82807	3.83632	4.03453	4.16656	4.44898	4.09696	3.74402
AS601245	1.87818	2.11206	2.07282	2.3071	1.88616	1.89147	2.48089	2.12512	2.04978	2.21091	2.22207	2.4746	1.59127	2.04286	2.10935	1.92588	2.01731	2.04075	2.21666	1.96041	1.8744	2.1801	2.13757	1.92283	2.41602	1.8185	2.21978	1.89882	1.9389	2.49543	2.18497	1.97538	2.14672	2.15801	2.14019	2.24474	2.33243	2.14025	1.95852	2.56597	2.19975	2.01194	2.06801	1.94789	2.03538	2.13704	2.16337	1.90715	2.114
Ispinesib Mesylate	-1.03585	-2.23022	-1.60072	-2.38001	-2.81725	-2.45901	-1.45958	-1.63113	-2.05832	-1.20573	-0.862686	-1.78206	-2.44861	-1.46315	-1.95075	-1.67359	-2.62478	-1.63748	-2.20266	-1.78519	-2.30371	-2.59723	-1.80696	-0.698989	-1.84316	-2.05662	-1.87159	-1.69982	-1.40949	-0.783921	-1.24844	-1.49169	-1.6778	-2.59442	-1.86005	-3.01748	-2.05676	-2.19687	-2.60559	-1.86754	-1.34019	-2.55118	-2.21108	-2.12504	-1.8484	-1.63093	-0.725628	-1.81819	-3.29517
TL-2-105	4.21672	4.08229	4.1698	3.7447	3.92554	3.4879	4.07525	4.06688	3.77645	4.23731	4.27587	4.19999	3.45121	4.00234	4.01921	4.22505	3.66761	4.23655	4.03984	4.04654	3.73356	3.84684	4.00828	4.05589	4.0518	3.9447	4.02974	3.89293	3.96232	4.15454	4.09835	4.03646	4.0594	3.93662	3.93018	3.49195	3.92542	3.79996	4.04155	3.97299	4.16626	3.99376	3.87809	3.93333	3.92429	4.32306	4.16651	3.99028	3.58117
AT-7519	1.82791	1.5236	1.65275	0.728971	-0.128244	-0.173728	1.35963	1.04759	0.927419	1.28411	1.71197	0.985142	0.208015	0.908366	0.96607	1.22791	-0.0210645	1.6694	0.126749	1.08365	0.309946	0.851363	1.37069	2.06954	1.07913	0.0454273	0.671231	0.907903	1.16441	1.98465	1.47208	1.3242	1.30663	0.61837	1.36689	-0.590317	1.09798	0.995349	0.174808	1.45392	0.702811	0.523608	0.847533	0.992606	0.579442	0.86108	1.11604	0.847839	-0.280739
TAK-715	4.62035	4.0883	4.44414	3.59768	3.89144	3.4482	4.10491	4.4925	4.07641	4.64961	4.57614	4.21022	3.60404	4.23097	4.00481	4.39607	3.48769	4.40217	4.30233	4.3037	3.71298	3.70108	3.92864	4.51579	4.22822	3.92998	4.33541	4.50338	4.13582	4.85399	4.5464	4.34717	3.90852	3.76726	3.97584	2.99952	4.19849	3.84538	4.26946	4.18952	4.26875	3.97898	3.60239	4.03925	4.18157	4.18124	4.58246	4.11391	3.40883
BX-912	3.745	2.86021	3.65179	2.75533	2.3402	2.21585	3.19218	3.0488	2.30765	3.3211	3.98775	3.22632	2.01581	2.80996	2.28449	3.6484	1.96934	3.18995	2.75894	3.13671	1.9665	2.55022	3.18897	3.38014	3.18064	2.40307	2.95376	2.72644	3.42434	3.65518	3.29989	2.77225	2.8753	2.50639	2.93969	0.945382	3.0486	2.721	2.02722	2.70896	3.00722	2.21408	2.3845	2.26167	3.03508	2.87418	3.53873	2.51329	2.17037
ZSTK474	1.30775	0.811221	0.765124	0.974365	0.670214	0.926843	1.4116	1.10967	0.916476	1.14681	1.38127	1.59344	0.697703	0.948815	0.853431	1.34875	0.516038	1.19841	1.15588	0.999083	0.51817	0.496722	1.24121	1.41751	1.04329	0.870234	1.12085	0.889071	1.27071	1.53045	0.886921	1.08072	1.13804	0.851882	1.04025	1.1987	0.99826	1.55899	0.681484	1.76595	0.987551	0.940186	1.07227	1.00348	0.838378	0.559124	1.02419	0.904528	0.771312
AS605240	3.4168	3.23409	2.70498	3.3526	2.73	3.24331	3.86222	3.16705	3.16673	3.08049	3.5976	3.82954	2.80608	2.86783	3.09908	3.4014	2.558	3.56425	2.74874	3.29258	2.79428	2.93876	3.79848	3.43506	3.10735	2.2016	3.22888	2.97806	3.09656	3.47401	2.9913	3.18909	3.51836	2.83764	3.37835	3.43414	3.19315	3.69081	2.84416	3.9187	3.23482	3.16827	2.85124	3.15941	2.91413	2.48087	2.85115	3.20159	2.99008
Genentech Cpd 10	2.79822	2.33838	2.95309	1.99638	1.70672	1.76366	2.38486	2.68113	2.24451	2.96666	3.16431	2.56207	1.73457	2.64464	2.64876	2.88733	2.05136	2.82087	2.39858	2.72907	1.95352	1.93551	2.43801	3.00607	2.8466	2.27631	2.53174	2.60154	2.92411	3.18552	2.83026	2.61866	2.3843	1.88846	2.27358	1.36297	2.49533	2.19998	1.97031	2.54611	2.97098	1.90051	1.92852	2.18459	2.49225	2.72358	3.03402	2.31235	1.35649
GSK1070916	2.52618	1.85119	2.49054	1.68776	1.11305	1.45401	1.97393	2.15184	1.59476	2.5446	2.83614	2.17521	1.06908	2.0408	1.56095	2.60943	1.60356	2.22843	1.37751	2.30468	1.34244	1.51925	2.15936	2.38397	2.32703	1.50433	2.1556	2.20744	2.46112	2.50108	2.12964	2.10362	1.8942	1.3183	2.05339	-0.314267	2.00695	1.71922	1.09439	1.72446	2.06243	1.18731	1.47698	1.67859	2.03566	1.8315	2.49824	1.41004	0.629166
KIN001-102	2.86631	2.64185	2.84759	2.3121	2.26015	2.09064	2.7744	2.70786	2.57204	2.85437	3.07347	2.76553	2.12363	2.93685	3.02504	2.8509	2.20483	2.99918	2.51555	2.91892	2.51424	2.17207	2.43595	2.62028	2.70211	2.84457	2.47592	2.4452	2.78159	2.83442	2.71556	2.58957	3.04072	2.43032	2.57304	2.36714	2.59251	2.58708	2.31065	2.92185	2.7902	2.28916	2.50292	2.55449	2.45248	2.88908	2.72669	2.50637	1.59611
LY317615	3.72654	3.36361	3.17379	3.15278	2.42722	2.65212	3.71385	3.34304	3.29376	3.42969	3.50434	3.34302	3.15342	3.75625	3.64227	3.33018	2.97482	3.74295	3.02769	3.3731	3.27882	2.78191	2.95016	3.39192	3.42446	3.32621	3.23443	3.22317	3.35379	3.37749	3.28419	3.3647	3.83027	2.27228	3.36139	3.49085	2.94012	3.00291	2.4988	3.45445	3.51363	2.81909	2.85005	3.3067	2.93904	3.2483	3.38567	3.23172	2.07383
GSK429286A	5.00521	4.78436	5.29236	4.64927	4.58864	4.82121	4.84527	4.96183	4.69668	5.1545	5.32394	4.90587	4.26247	4.84642	4.81702	5.20582	4.62803	4.83827	4.90811	5.02324	4.43321	4.6656	4.92279	5.22565	4.905	4.4873	4.70658	5.01738	5.10696	5.282	5.05722	5.09205	4.61679	4.63913	4.8203	3.71747	4.77364	4.75978	4.68635	4.83832	5.14608	4.85715	4.5518	4.58545	5.00726	5.04634	5.35359	4.84396	4.23062
FMK	5.18349	4.92476	5.21206	5.03626	4.82738	4.88377	5.33037	5.09953	5.04042	5.22551	5.28925	5.27766	4.715	5.13215	5.11156	5.23618	4.69161	5.1774	5.23181	5.21924	4.72643	4.73391	5.10857	5.25932	5.25251	4.89382	5.0928	5.08062	5.17763	5.39459	5.25909	5.14972	4.83802	4.85937	5.0261	4.4988	5.09249	5.01864	4.83248	5.16113	5.31112	5.05268	4.70016	4.85394	5.14711	4.98566	5.30381	5.01056	4.69334
QL-XII-47	1.74852	0.708074	1.73834	0.740603	0.649476	0.334832	1.06755	1.33673	0.692865	1.88057	2.07166	1.56495	0.802985	1.32086	1.21274	1.58998	0.364807	1.61425	1.03421	1.4179	0.595046	0.549833	1.37351	2.0545	1.29267	1.14934	1.47272	1.21991	1.54948	2.17667	1.85547	1.42172	1.25871	0.590439	0.883235	0.687579	1.08478	1.49783	0.924517	1.28329	1.65061	1.16639	1.62562	1.0895	1.40401	1.63496	1.98552	1.13893	-0.0240151
CAL-101	4.72449	4.2791	4.32552	4.44595	4.3456	4.5056	4.71306	4.54589	4.51796	4.44852	4.72443	4.81826	4.22222	4.52381	4.42482	4.75069	4.11571	4.46493	4.64534	4.35133	4.23339	4.23457	4.63975	4.87199	4.52686	4.2927	4.46212	4.35681	4.64875	4.96156	4.36184	4.46627	4.70184	4.32983	4.37344	4.40614	4.51306	4.66875	4.47381	4.94939	4.66504	4.51103	4.2199	4.19194	4.42365	4.30521	4.60075	4.74431	4.41255
XL-184	2.98724	2.81127	2.97648	2.76782	1.98924	2.51217	3.14153	2.74354	2.3738	2.97411	3.18794	3.16245	2.22463	2.71345	2.58975	3.05516	2.35198	2.85526	2.68832	2.85289	2.26748	2.85328	3.06025	2.735	2.94954	2.3876	2.73733	2.70324	3.00298	3.03871	2.85488	2.63738	2.91034	2.31965	2.8199	2.26534	2.96372	2.71967	2.21466	2.77246	2.92948	2.60685	2.18514	2.32294	2.82517	2.68632	3.0392	2.75672	2.48488
WZ3105	0.681856	0.400041	0.249627	0.039581	-0.494974	-0.456291	0.550147	0.243125	0.0406661	0.41669	0.803816	-0.247726	-0.141336	-0.195899	0.0486542	0.222667	-0.633473	0.925565	-1.61779	0.287952	-0.324037	0.20873	0.49993	0.18182	0.240675	-0.554541	-0.290351	-0.0818146	0.10301	0.628752	0.217589	0.381794	0.0363352	-0.00169191	0.550749	-0.960861	0.410179	0.0847788	-0.790599	-0.231708	-0.203823	-0.962733	0.295423	0.147004	-0.305601	-0.41359	-0.208782	-0.167736	-1.5183
XMD14-99	4.7445	4.40148	4.88456	4.15278	4.22485	3.66418	4.59445	4.47517	4.30861	4.79525	4.85166	4.49047	3.87483	4.45047	4.52946	4.69458	3.96527	4.67917	4.4806	4.58293	4.25861	4.05666	4.44548	4.62366	4.54097	4.18899	4.41975	4.44691	4.5932	4.9651	4.81909	4.5847	4.31129	4.33579	4.5414	3.58861	4.54409	4.12179	4.05402	4.3303	4.57083	4.36144	4.11704	4.17187	4.45693	4.72177	4.78878	4.43828	3.66868
AC220	2.30332	2.13695	2.43486	2.0462	2.31738	1.83991	2.29319	2.24724	2.01071	2.38984	2.488	2.32871	1.9365	2.26416	2.37089	2.30852	2.1034	2.32665	2.24345	2.47145	2.19215	2.05914	1.97368	2.2228	2.42272	2.33422	2.1994	2.10878	2.2191	2.33134	2.33665	2.19504	2.36581	2.21291	2.1483	1.7407	2.32826	1.99811	2.14643	2.25595	2.31118	1.98054	2.16295	2.03744	2.10993	2.48762	2.29145	2.09226	1.56979
CP724714	4.31696	4.24215	4.45308	4.12156	4.27155	4.2247	4.43719	4.53807	4.32161	4.63503	4.57798	4.5818	4.08234	4.37509	4.18148	4.49791	3.91919	4.60438	4.21889	4.39536	4.09863	4.23052	4.38935	4.48977	4.44755	4.19631	4.6569	4.558	4.23484	4.68434	4.42368	4.46116	4.02146	4.2773	4.45953	3.50796	4.42323	4.24197	4.18531	4.49476	4.34439	4.26655	4.0467	4.49343	4.47827	4.28697	4.42311	4.30711	3.74311
JW-7-24-1	1.67639	1.35565	1.4852	1.27168	1.33399	1.26585	1.66757	1.77739	1.18478	1.78984	1.84238	1.91466	1.19947	1.70411	1.31639	1.85264	0.795651	1.95582	1.1584	1.6725	0.937269	1.18514	1.62941	1.93025	1.80553	1.23127	1.5389	1.62909	2.13721	2.11741	1.57514	1.74557	1.33208	1.22175	1.46584	1.0431	1.46504	1.69566	1.07472	1.5785	1.75767	1.25334	1.23079	1.62532	1.66325	0.949686	1.66689	1.42298	0.598449
NPK76-II-72-1	3.67196	2.60544	3.7783	2.71863	1.80244	1.80358	3.03651	3.13166	2.4499	3.77561	3.97254	3.24518	1.99712	2.95695	2.98109	3.50608	2.24428	3.43051	2.07904	2.87089	2.0114	2.55671	2.98114	3.20711	3.06196	2.35636	2.67008	3.18333	3.43296	3.71804	3.4205	3.24376	3.14833	2.48042	3.2127	0.652797	3.2049	2.27868	1.86083	2.65451	3.02837	2.31455	1.98969	2.6697	3.29412	3.23392	3.70793	2.63577	1.61484
STF-62247	4.64054	4.243	4.61485	4.36272	4.56723	4.21893	4.6104	4.53845	4.36734	4.60706	4.80298	4.67616	4.23324	4.46384	4.56204	4.67706	3.88375	4.54639	4.49753	4.52537	4.293	4.25951	4.35318	4.68876	4.44223	4.39465	4.22336	4.5522	4.62485	4.77854	4.55128	4.57189	4.5013	4.56812	4.28959	3.99276	4.55514	4.34434	4.25773	4.5686	4.71657	4.21549	4.16965	4.2312	4.56132	4.38366	4.78141	4.68567	3.91858
NG-25	2.99159	2.68311	3.30735	2.67644	2.27143	2.18834	3.12553	2.7006	2.44355	3.11345	3.13923	3.20945	2.02388	2.75459	2.69904	3.06797	2.03498	3.1868	2.60277	3.12263	1.81954	2.45389	2.88023	2.74419	2.83261	2.3121	2.59472	2.90784	3.21187	3.23332	3.40371	2.8057	2.72688	2.554	2.89365	1.88953	2.79094	2.53708	2.11271	2.86397	2.79681	2.271	2.35776	2.42576	2.95245	2.72378	3.11902	2.39605	2.0779
TL-1-85	3.64028	3.41005	3.69822	3.34204	2.99094	3.05142	3.82041	3.24066	2.88709	3.54811	3.68121	3.7044	2.55575	3.37507	3.36822	3.53707	2.58771	3.66214	3.39631	3.56811	2.60919	3.19671	3.47374	3.41666	3.48186	2.91228	3.20007	3.32331	3.71544	3.83232	3.64957	3.35691	3.38368	3.14516	3.40603	2.64662	3.46955	3.13834	2.69901	3.39585	3.59517	2.99218	2.83028	2.95604	3.41801	3.14853	3.61314	3.31964	2.54936
VX-11e	3.09443	2.59457	3.18682	3.08177	1.41281	2.70832	3.55692	3.1478	2.79289	3.37549	3.34565	3.1349	2.13221	2.67839	2.7532	3.25568	2.39399	3.19771	2.1422	3.14156	2.12811	2.96647	3.10278	3.25025	2.97677	2.09462	3.2765	2.97973	2.8162	3.49269	3.36033	3.01407	2.94995	2.34559	3.19205	1.75907	3.20768	2.89361	2.217	3.17045	2.95026	2.90623	2.47995	2.74974	3.07424	2.82147	3.36068	2.72988	2.38404
FR-180204	5.0559	4.87514	5.03376	4.89337	4.63067	4.70795	5.12929	5.05696	4.87162	5.12152	5.28879	5.16476	4.50986	4.9161	4.84151	5.1514	4.68737	4.97629	4.92057	4.988	4.65059	4.84703	4.91866	5.1018	4.97495	4.69143	5.06557	4.98524	5.02873	5.1094	5.11197	4.88795	5.08413	4.84782	5.01129	4.4977	5.08508	4.84305	4.74234	5.04706	4.96108	4.88262	4.715	4.80394	5.07413	4.93315	5.16568	5.03896	4.80939
Tubastatin A	5.02222	4.51193	4.72441	4.36622	3.98902	3.84695	4.59103	4.5209	4.20919	4.68628	4.91191	4.93231	3.93444	4.43069	4.47158	4.68641	4.10829	4.69325	3.99566	4.5669	3.99469	4.19534	4.57019	4.78437	4.51814	4.03057	4.40701	4.51916	4.58531	5.03108	4.78596	4.57049	4.59396	4.24038	4.46757	3.4967	4.62535	4.50586	4.03462	4.63853	4.46514	4.48094	3.90291	4.21736	4.57644	4.31137	4.82617	4.48878	3.87172
Zibotentan	5.66673	5.50683	5.58193	5.2938	5.54166	5.34909	5.48042	5.53773	5.47902	5.60128	5.67983	5.53621	5.26757	5.53788	5.4406	5.62287	5.32207	5.44264	5.53961	5.4964	5.2749	5.44903	5.52642	5.6413	5.56677	5.34156	5.37837	5.5345	5.58133	5.70262	5.64754	5.58259	5.48499	5.46381	5.42174	4.98833	5.55707	5.38745	5.55052	5.47143	5.6373	5.58005	5.29759	5.3544	5.54387	5.48936	5.74121	5.67302	5.2477
YM155	-4.30714	-3.57255	-4.06559	-4.22236	-5.15954	-4.81733	-4.10236	-4.48817	-4.89931	-4.16424	-4.07873	-4.17224	-4.97398	-4.79852	-4.82227	-4.18264	-4.69422	-3.76951	-5.62624	-4.2442	-5.01514	-4.34297	-3.07947	-4.21532	-4.55482	-5.41844	-4.80457	-4.58861	-4.32016	-3.95902	-4.23193	-4.0927	-4.74238	-4.53215	-3.55076	-5.12196	-4.26224	-4.37259	-5.30247	-4.79404	-4.79414	-5.49031	-4.56842	-4.31489	-4.597	-5.01372	-4.95838	-4.87716	-5.30003
NSC-207895	4.09872	4.03231	4.4765	3.82523	3.7084	3.61744	3.60278	4.09017	3.60988	4.4276	4.58426	4.20159	3.02703	3.61994	3.36192	4.36419	3.58949	4.2144	3.50626	4.24516	3.13089	3.50218	4.11543	4.34409	4.19845	3.11482	4.06182	4.23319	4.29997	4.59695	4.36602	4.21184	3.3755	3.83823	4.24888	2.56564	4.17737	3.83288	3.91987	3.95591	3.71644	3.62702	3.47515	3.94404	4.16113	3.71523	4.32063	3.55135	2.95383
VNLG/124	4.18178	3.71021	4.1202	3.65902	3.77849	3.59107	3.90575	3.86155	3.68053	4.13667	4.10021	3.91082	3.37991	3.84043	3.6885	4.1206	3.45102	3.91644	4.1268	4.03087	3.46921	3.38332	3.79923	3.93207	3.93793	3.68221	3.69563	3.887	4.09252	4.35739	4.03985	3.69489	3.72199	3.76427	3.67898	3.23318	3.92937	3.44325	3.98864	3.95523	4.10585	3.93607	3.28363	3.40733	3.86843	4.05725	4.21379	3.96444	3.521
AR-42	-0.0898277	-0.616107	-0.36841	-0.701181	-1.20683	-0.602253	-0.507407	-0.394068	-0.809855	-0.341176	-0.117051	0.0480784	-0.943703	-0.394295	-0.503347	-0.109325	-0.556744	-0.555154	-0.806349	-0.269102	-1.19478	-1.14995	-0.146056	0.113006	-0.568258	-1.20197	-0.617508	-0.305882	-0.180661	0.297094	-0.450582	-0.570768	-0.24096	-0.998955	-0.70325	-1.36566	-0.575127	-0.538734	-0.539208	-0.324225	-0.287766	-0.519827	-1.3075	-0.932054	-0.44294	-0.431045	-0.140817	-0.352417	-1.12741
CUDC-101	0.155154	-0.194724	-0.280238	-0.757846	-1.56609	-0.463845	-0.320275	-0.521043	-0.60839	-0.373989	-0.0668815	0.0697711	-0.641401	-0.43407	-0.374149	-0.0127464	-0.524095	-0.292038	-1.02019	-0.249716	-1.04878	-0.831757	0.377295	0.066562	-0.378258	-1.34143	-0.752179	-0.266973	-0.2107	0.493633	-0.450666	-0.533238	-0.210041	-1.05159	-0.490309	-1.49032	-0.230839	-0.380626	-1.1931	-0.0870502	-0.291533	-0.995852	-1.14828	-1.04992	-0.542525	-0.658833	-0.381299	-0.381843	-1.17572
Belinostat	0.478834	-0.128282	0.207947	-0.241211	-0.872149	-0.167082	-0.103564	0.0409987	-0.20874	0.0654401	0.36955	0.470078	-0.230233	0.16769	0.191491	0.424566	-0.0529772	-0.0153049	-0.460579	0.0888648	-0.54493	-0.630773	0.28261	0.623288	-0.117357	-0.603037	-0.18004	0.153555	0.215387	1.00634	0.0628175	-0.0237884	0.334783	-0.533732	-0.147268	-1.01474	0.055892	0.0986969	-0.396895	0.280788	0.318306	-0.309054	-0.602874	-0.485991	0.00936001	0.157546	0.329329	0.288949	-0.775324
I-BET-762	4.12326	3.64759	3.97112	3.61709	3.29162	3.64747	4.00852	3.86975	3.57153	3.86948	4.00849	4.2692	3.32017	3.6212	3.79766	4.0266	3.54578	3.74403	3.58038	3.76477	3.38579	3.29132	3.62952	4.31719	3.7909	3.46565	3.79544	3.73305	3.73022	4.37963	3.85419	3.67272	4.01551	3.40393	3.63128	3.00822	3.79158	4.02605	3.71585	4.16449	3.9625	3.68177	3.63582	3.14639	3.65373	4.02915	3.99571	3.69677	3.49665
CAY10603	1.25226	0.686397	0.857656	0.52797	0.0883304	0.513859	0.744484	0.74748	0.446189	0.884999	1.05989	1.21231	0.386078	0.843027	0.819348	1.08083	0.431005	0.821765	0.276468	0.879132	0.0714005	0.106891	1.07409	1.3504	0.73823	0.00191878	0.493772	0.826418	1.00451	1.71012	0.742303	0.715059	0.851755	0.27093	0.643709	-0.216074	0.752245	0.73459	0.254207	1.08855	0.987873	0.406599	0.0276017	0.206746	0.676282	0.645363	0.984771	0.931797	-0.0560668
Linifanib	2.51892	2.44612	2.56732	2.47254	2.31445	2.13379	2.82307	2.34856	2.07833	2.40859	2.46932	2.49874	1.95667	2.35416	2.33916	2.3927	2.00521	2.41283	2.38837	2.47294	2.06726	2.2809	2.51415	2.34808	2.49222	2.13569	2.21122	2.10054	2.3849	2.60456	2.4674	2.23226	2.4031	2.3656	2.32471	2.02266	2.38579	2.32991	2.155	2.43168	2.42374	2.00194	2.22517	1.94727	2.15196	2.41579	2.46549	2.23486	2.04511
BIX02189	4.79854	4.20843	4.54796	4.18738	3.87942	4.02976	4.60042	4.49352	4.10709	4.56345	4.73989	4.70104	3.93632	4.35039	4.17958	4.57617	3.9438	4.52968	4.49859	4.29672	3.89847	4.22753	3.98927	4.5194	4.5693	4.13799	4.3781	4.25066	4.59373	4.79741	4.44154	4.31729	4.53945	4.02821	4.41303	3.51951	4.59794	4.30037	3.65856	4.3888	4.42592	3.9178	3.99588	3.94879	4.4038	4.09962	4.58946	4.29802	4.0858
CH5424802	3.76281	3.90274	3.97515	3.63492	3.49553	3.46883	3.95574	3.71417	3.8581	3.80458	3.85876	3.48689	3.46469	3.78135	3.82531	3.92379	3.2722	3.9523	3.58661	3.84769	3.61435	3.45304	3.89695	3.72995	3.76311	3.63536	3.56429	3.76592	3.88503	3.94168	3.85737	3.8072	3.82899	3.54237	3.76825	3.39001	3.82223	3.60599	3.57358	3.71393	3.83576	3.5115	3.46714	3.63122	3.68286	3.71168	3.82404	3.7849	3.03224
EKB-569	1.99054	1.75525	1.69476	1.21841	0.422891	1.02095	2.07547	1.84305	1.26083	2.0112	2.22235	2.12144	1.00276	1.67516	1.45919	2.02851	0.823579	1.974	1.67374	1.96417	1.19204	1.23121	2.17728	2.17822	2.11161	1.24015	1.79131	1.53078	2.09032	2.44092	1.95183	1.50962	1.64002	0.786833	1.60592	1.48411	1.85416	1.37328	0.61358	1.91341	1.57642	0.622984	0.916537	1.07605	1.63023	1.23909	1.83486	1.41158	0.632603
GSK2126458	-2.45393	-2.79243	-3.02306	-2.88009	-3.91707	-3.21272	-2.48796	-2.81763	-3.33464	-2.83958	-2.65156	-2.40522	-3.35694	-3.04248	-3.02415	-2.43294	-3.74586	-2.60608	-3.6103	-2.64015	-3.53807	-3.37286	-2.37202	-2.62213	-2.8049	-3.30619	-2.91403	-3.14743	-2.76341	-2.58441	-2.98257	-3.0398	-2.53082	-3.48286	-2.71111	-3.0747	-3.00392	-2.24126	-3.92559	-2.21859	-2.96548	-3.78268	-2.92882	-3.17228	-3.17601	-3.40452	-3.02193	-3.37417	-3.72122
KIN001-236	4.55576	4.12813	4.723	3.97488	4.21602	3.61286	4.17407	4.42602	4.17037	4.71661	4.72952	4.59692	3.98171	4.4086	4.38257	4.50723	3.69214	4.52935	4.44542	4.48543	3.97272	4.04382	4.06864	4.54011	4.34051	4.27085	4.27663	4.4335	4.58418	4.79412	4.74552	4.44283	4.42235	4.05648	4.2902	3.79866	4.38129	3.88013	4.15636	4.38941	4.50029	4.22104	3.80218	4.05081	4.4831	4.42967	4.90323	4.38305	3.68335
KIN001-244	3.49534	3.26658	3.54179	3.1687	3.05892	2.69496	3.42509	3.34123	3.13276	3.51035	3.61504	3.58141	2.87081	3.16013	3.23992	3.5796	2.92384	3.48631	3.18911	3.3708	2.95081	3.03229	3.1954	3.4198	3.42205	2.9391	3.28806	3.32053	3.33519	3.70293	3.39516	3.36464	3.45338	3.12189	3.34621	2.72617	3.45523	3.27585	3.02164	3.46302	3.24615	2.86901	3.17919	3.18464	3.25815	3.26355	3.42333	3.00899	2.90646
KIN001-055	4.16946	4.01455	4.17385	3.93028	3.73385	3.63264	4.39301	4.23498	3.90978	4.29652	4.44592	4.4296	3.63308	4.04538	3.98931	4.23831	3.65317	4.28632	4.24461	4.05904	3.83039	3.93908	4.01229	4.35332	4.28979	3.65003	4.31407	4.20613	4.17207	4.34137	4.18628	4.02932	4.10427	3.87167	4.12618	3.65079	4.2787	3.91558	3.49616	4.14464	4.0837	3.64618	3.65929	3.9645	4.09743	4.08986	4.11865	3.98325	4.12285
KIN001-260	4.91929	4.60046	4.98215	4.51861	4.63896	4.15288	4.70075	4.79795	4.73602	4.92509	5.02703	4.90594	4.18675	4.70874	4.76458	4.94692	4.11309	4.84708	4.79215	4.67301	4.28192	4.44061	4.48009	4.8841	4.7783	4.46168	4.46659	4.75495	4.89326	5.10503	4.91287	4.79219	4.71018	4.46918	4.67595	4.04866	4.86437	4.47244	4.73702	4.82836	4.94753	4.84966	4.05634	4.48739	4.75759	4.67905	5.0082	4.88643	4.55892
KIN001-266	3.65815	3.15218	3.79986	3.2064	2.85604	2.79763	3.39278	3.35361	3.08323	3.74463	3.67996	3.44071	3.03778	3.42219	3.29525	3.59266	2.96116	3.68947	2.97554	3.44153	2.86828	3.0223	3.23272	3.35074	3.33523	2.96241	3.21342	3.49482	3.6209	3.56826	3.52136	3.44924	3.18493	3.04684	3.33338	2.48613	3.38766	3.06117	2.60461	3.20835	3.42923	2.70639	2.94855	3.15607	3.49515	3.3839	3.46487	3.05959	2.742
Masitinib	3.96208	3.53941	3.90191	3.32285	3.2175	2.92293	3.81597	3.77319	3.32388	4.11978	4.041	3.73942	3.05279	3.87613	3.60436	3.94547	2.96186	4.08816	3.69718	3.81055	3.19435	3.37438	3.5978	3.98224	3.831	3.33848	3.44648	3.65151	4.14208	4.0628	3.98063	3.83319	3.62269	3.02792	3.53614	3.01162	3.35859	3.32827	3.47683	3.37195	3.87408	3.5086	2.97693	3.57632	3.69871	3.70518	4.11926	3.73828	2.92941
MP470	3.93879	3.80712	3.72841	3.28991	4.02753	3.61928	3.48312	4.18477	3.77595	4.08577	3.99473	3.77567	3.48326	3.51717	3.37633	3.93956	3.66024	3.86469	3.81302	3.89115	3.52544	3.60903	3.72221	3.96053	3.75869	3.55485	4.03754	3.98644	3.5867	4.15874	3.74721	4.04012	3.24754	3.8553	3.68087	2.55498	3.86161	3.73737	3.97135	3.65687	3.60396	3.87396	3.69783	3.85392	3.84647	3.61391	3.99494	3.62832	3.37703
MPS-1-IN-1	4.53025	3.69245	4.41656	3.43268	2.64565	2.98652	3.7401	3.81996	3.46355	4.46691	4.61168	4.15235	2.81818	3.5685	3.52378	4.43772	2.85745	4.35852	3.23537	3.79717	3.17308	3.37929	3.7371	3.9595	3.86212	3.08503	3.87677	3.93863	4.04551	4.19242	4.28493	3.96408	3.84377	3.37384	3.98807	1.95775	4.08505	3.54465	2.90357	3.68499	3.84298	3.48025	3.06907	3.74215	4.05077	3.89655	4.41688	3.38014	3.1714
BHG712	3.22381	3.36748	3.16824	3.50297	2.09769	2.69448	3.78847	3.32961	2.81416	3.29031	3.46659	3.54952	2.22388	3.17177	3.25206	3.43871	2.71421	3.35355	2.75603	3.28182	2.19613	3.04978	3.27305	3.1382	3.21485	2.34811	3.08848	3.11718	3.38549	3.78995	3.45007	3.23834	3.21037	2.70204	3.4944	2.54276	3.2038	3.05997	2.48553	3.16516	3.28691	2.94621	2.65171	2.89946	3.09908	2.84544	3.26755	3.26068	2.63153
OSI-930	4.38819	3.97821	4.48382	3.78011	3.89047	3.64926	4.33193	4.21284	4.03162	4.50155	4.48837	4.21855	3.2536	3.94181	3.75253	4.34923	3.42252	4.42249	3.94956	4.37958	3.55771	3.80054	4.17601	4.23182	4.17135	3.57406	4.09218	4.12465	4.27833	4.55299	4.38551	4.20309	3.68718	4.04545	4.20387	3.12996	4.10455	3.84552	3.94497	4.04262	4.07071	3.65764	3.70027	3.79771	4.08486	4.28057	4.39849	3.83171	3.67149
OSI-027	1.8253	1.07862	0.741093	0.306578	-0.117907	0.553992	0.983429	1.22381	0.297055	1.56337	1.53495	1.40472	0.56182	0.994021	0.373819	1.59005	0.0953869	1.53292	0.387179	1.22004	0.0732769	0.470072	1.87905	1.87917	1.23559	0.367475	0.935951	1.09501	1.48548	1.86287	0.998844	1.16703	0.785824	0.171863	0.952498	-0.144746	0.898391	1.26801	0.113082	0.997466	0.687172	0.47237	0.742106	0.608485	0.969062	-0.0501073	0.95399	0.632536	-0.0596035
CX-5461	3.4182	3.23358	3.38921	2.83161	2.17478	2.20152	3.37319	3.343	2.93438	3.42956	3.61943	3.81435	2.37011	2.99589	3.06362	3.47993	2.07585	3.2797	2.44093	3.09898	2.39969	2.79743	3.37597	3.45423	3.25174	2.34543	3.29045	3.01672	3.197	3.79793	3.5314	3.03373	3.37365	2.44521	3.06595	1.80398	3.22432	3.42437	2.8614	3.60661	2.97007	2.42502	2.99724	2.59806	3.04195	3.1277	3.18787	3.02901	2.65414
PHA-793887	3.15676	3.16497	2.73129	2.36863	1.31094	1.07118	2.97771	2.71699	2.36003	3.00823	3.25933	2.554	1.6556	2.34598	2.03766	2.71836	1.04764	3.26432	1.22259	2.31267	1.76193	2.1844	3.15475	3.01778	2.61071	1.20213	2.47042	2.29874	2.42542	3.36886	2.85891	2.8733	2.27702	1.57355	2.92606	0.858972	2.56634	2.73945	1.21291	2.32409	2.19647	1.86494	2.12379	2.58277	2.04969	1.75741	2.63019	2.31791	0.862816
PI-103	1.47	0.867412	0.922178	0.712182	-0.0931495	1.0569	1.37708	1.19397	0.672383	1.08661	1.42676	1.60418	0.554466	0.859216	0.952831	1.50766	0.605128	1.17406	0.0554342	1.52792	0.225242	0.516865	1.65113	1.84976	1.03987	0.435231	0.892136	0.839968	1.31928	1.66147	0.67403	1.02166	0.758945	0.406983	1.1211	-0.0476138	1.12574	1.84482	-0.342224	1.65278	0.679259	-0.888415	1.65988	0.271345	0.437454	0.247407	0.698909	0.225778	0.0370588
PIK-93	3.22292	2.68033	3.03433	2.67999	2.26831	2.16483	3.08053	2.75026	2.26246	3.04503	3.36728	3.26849	2.32174	2.68696	2.85957	3.18483	2.0253	3.03954	2.42016	2.84773	2.09356	2.52988	2.77591	3.05881	2.85334	2.51433	2.39939	2.88227	3.07197	3.28478	2.79812	2.85254	3.20923	2.58874	2.89974	2.05562	3.23457	2.86469	1.83468	3.37744	2.80894	2.2081	2.72168	2.41181	2.8509	2.4468	2.85926	2.46477	1.74985
SB52334	4.50832	4.28364	4.47725	4.32893	4.258	4.15654	4.50977	4.4274	4.24192	4.5994	4.71068	4.61138	3.74101	4.38377	4.13859	4.59395	4.16663	4.38455	4.19435	4.40926	3.92575	4.23586	4.27957	4.31353	4.34703	3.93802	4.40418	4.62459	4.45068	4.34789	4.43486	4.52072	4.26523	4.41927	4.58151	3.39563	4.48616	4.54703	4.15792	4.49505	4.171	4.32264	4.26938	4.45483	4.60296	4.10972	4.42841	4.01763	4.24504
TPCA-1	3.54172	3.1283	3.43597	2.78067	1.99655	2.40429	3.51611	3.26074	2.70589	3.41031	3.77347	3.41382	2.19724	3.1459	2.97441	3.49636	2.21902	3.37011	3.20759	3.09784	2.33757	2.47569	3.04152	3.17301	3.23867	2.46358	2.94215	3.04894	3.52843	3.55711	3.20353	2.90053	3.29414	2.45989	3.09817	1.94674	3.38899	2.82181	2.1714	3.23794	3.18333	2.36963	2.31718	2.34823	3.07682	2.94768	3.4292	2.8593	2.5431
TG101348	2.68367	2.37215	2.63309	2.30935	1.7334	1.80328	2.93346	2.46892	2.0768	2.49984	2.77213	2.45429	1.89328	2.29105	2.33198	2.6065	1.6616	2.72834	2.22511	2.50538	1.89781	2.08952	2.37993	2.46931	2.73012	1.91823	2.20802	2.13678	2.64655	2.87795	2.45662	2.10842	2.46989	1.87757	2.34486	1.49635	2.50228	2.31504	1.40731	2.30946	2.51491	1.75315	1.86864	1.8176	2.2993	2.16777	2.476	2.09247	1.5252
Foretinib	0.290858	0.239906	0.653191	0.567648	-1.05591	-0.182704	1.01753	0.0505383	-0.336934	0.345831	0.662359	0.814482	-0.618289	0.271961	0.210514	0.539034	-0.270515	0.27423	-0.205415	0.420854	-0.420069	0.277355	0.760751	-0.0506859	0.36239	-0.638662	0.0645684	0.111875	0.435741	0.485676	0.366735	0.00536905	0.604543	-0.288155	0.455937	-0.617777	0.35264	0.365279	-0.808921	0.305855	0.477102	-0.300001	-0.254034	-0.266231	0.149312	0.197327	0.519741	-0.108113	-0.375185
Y-39983	4.40987	4.63186	4.53713	4.44701	4.02526	4.43127	4.52807	4.58579	4.28361	4.5547	4.76392	4.63514	3.82721	4.34376	4.60972	4.68938	3.78848	4.34698	3.86328	4.13481	3.97687	4.31449	4.28523	4.79271	4.50985	4.09107	4.19987	4.5448	4.57626	4.88778	4.61198	4.62665	4.46298	4.00843	4.42486	3.91719	4.50205	4.43443	4.42578	4.92498	4.64433	4.62702	4.02823	4.30771	4.42323	4.25952	4.75748	4.50899	3.94853
YM201636	2.37121	2.17606	2.54022	2.10865	1.9007	1.70092	2.42111	2.33923	2.02587	2.51533	2.55833	2.55908	1.81939	2.49203	2.49749	2.52089	1.94189	2.54637	1.96347	2.28037	1.88157	2.08314	2.01916	2.20817	2.28141	2.20452	2.1657	2.18205	2.40663	2.47553	2.4462	2.26955	2.56418	2.22392	2.26748	1.53877	2.31381	2.13919	1.60907	2.36248	2.32827	1.64996	2.11416	2.17678	2.30569	2.45272	2.30675	2.0073	1.88155
Tivozanib	0.561	0.367987	0.566078	0.205344	0.157069	0.0676282	0.451787	0.370047	0.197741	0.472417	0.671766	0.435464	-0.0846156	0.349296	0.39251	0.428045	0.0085907	0.412891	0.465976	0.342517	0.135822	0.215597	0.416046	0.454299	0.451273	0.152989	0.198862	0.146488	0.475859	0.673564	0.443321	0.394584	0.289067	0.0584405	0.324707	-0.104661	0.396524	0.227988	0.18235	0.398464	0.458213	0.18025	0.144537	0.0754762	0.319712	0.35425	0.62453	0.406168	-0.0321087
GSK690693	4.40521	3.63637	3.89021	3.30187	4.11784	3.35064	3.58235	4.15491	3.88776	4.22646	4.21018	3.73909	3.69149	3.91024	3.70472	4.24116	2.87181	4.28554	3.52179	3.97065	3.47538	3.34795	3.84336	3.86887	4.02803	3.92176	3.76991	4.07154	4.15647	4.5639	3.98699	4.16427	3.71682	3.75947	3.81458	3.1418	3.83366	4.03037	3.73359	4.21158	3.79214	3.60149	3.95948	4.21137	3.88621	3.41031	4.10265	3.77954	2.06306
SNX-2112	-0.232313	-0.851707	-0.383255	-0.884989	-2.67307	-1.56865	0.247448	-0.842288	-1.26165	-0.340314	-0.149154	-0.773305	-1.74757	-0.783423	-0.464499	-0.636015	-2.27145	-0.381258	-1.48187	-1.02493	-1.90648	-1.50219	-0.192963	-0.641267	-0.925025	-1.35926	-1.09259	-1.01004	-0.71133	0.190109	-0.205071	-0.861696	-0.514864	-2.06959	-0.807284	-1.9395	-0.741719	-0.730442	-1.63053	-0.315096	-0.411887	-1.08796	-1.51199	-1.52456	-1.27452	-0.671168	0.0180448	-0.901305	-2.36056
QL-XI-92	4.09223	4.02599	3.87888	3.55033	3.57136	3.41099	3.9384	4.02357	3.72601	4.00294	4.27853	3.97264	3.38817	3.89769	3.85549	3.91627	2.86598	4.10214	3.6786	4.02883	3.55531	3.31028	4.30684	4.01746	3.89322	3.36544	3.67843	3.73703	3.95123	4.17093	3.85095	3.95512	3.7027	3.47854	3.82265	3.41321	3.80695	3.88841	3.73542	3.87858	4.00019	3.65403	3.48055	3.55606	3.60028	3.49342	4.15665	4.0888	2.89263
XMD13-2	3.89603	3.58937	3.26938	3.04007	2.65308	2.85562	3.53703	3.57448	3.18756	3.71914	3.87952	3.58165	2.88972	3.55335	3.40935	3.46741	2.64409	3.47405	2.92705	3.41456	2.97686	3.20066	3.93865	4.06166	3.44282	2.98446	3.27749	3.45836	3.63224	4.07626	3.4489	3.55917	3.55893	2.67872	3.28711	2.68511	3.39372	3.33592	3.1991	3.28969	3.63502	3.40543	3.03109	3.14479	3.28164	2.99831	3.94953	3.73178	2.5454
QL-X-138	1.89077	1.46339	1.58171	1.09938	0.929063	0.891899	1.49187	1.68779	0.979417	2.01488	2.07394	1.61533	1.14127	1.1802	1.05354	1.96338	0.595176	2.11972	0.548797	1.85999	0.772816	1.09813	2.26934	1.92644	1.63993	1.22903	1.57778	1.60856	1.73689	2.31216	1.8844	1.82784	1.08944	0.952072	1.62464	0.927046	1.56248	1.78685	0.935797	1.55691	1.21392	0.798262	1.59236	1.52026	1.50236	0.813631	1.56089	0.971185	0.0436383
XMD15-27	4.97344	4.71523	5.0345	4.37101	4.58757	4.1876	4.76631	4.67848	4.56206	4.91697	5.02125	4.62161	4.27823	4.6404	4.63567	4.83292	4.04831	4.81069	4.76305	4.87965	4.34597	4.35592	4.75279	4.81461	4.73176	4.47087	4.52229	4.69941	4.84627	5.03638	5.02426	4.74203	4.55117	4.58575	4.57421	3.92846	4.74504	4.40988	4.42987	4.64256	4.71856	4.55847	4.30325	4.31162	4.6744	4.77204	5.01864	4.60093	4.01336
T0901317	4.66086	4.43717	4.60636	4.00445	4.36965	4.04264	4.33932	4.58308	4.44731	4.63217	4.75476	4.49442	3.8403	4.39519	4.32944	4.57454	3.97295	4.45532	4.56731	4.60637	4.08863	4.06526	4.41468	4.67948	4.49835	4.0569	4.37068	4.57223	4.54346	4.88627	4.70056	4.54806	4.2929	4.2469	4.37927	3.58522	4.41497	4.17853	4.63886	4.51364	4.55954	4.57879	3.94104	4.24896	4.44954	4.52925	4.94969	4.52864	3.83898
EX-527	5.75616	5.30569	5.84093	5.10047	5.37128	5.06272	5.2889	5.45721	5.32167	5.83431	5.78626	5.50927	4.99495	5.36786	5.24415	5.61353	4.87245	5.65618	5.59522	5.55629	5.03884	5.18852	5.48687	5.56011	5.42914	5.31504	5.38703	5.60826	5.62638	5.70907	5.73222	5.63292	5.1273	5.33026	5.39211	4.38976	5.46541	5.14978	5.45421	5.36967	5.62222	5.48239	5.03883	5.29186	5.60232	5.60088	5.85088	5.58661	4.69496
THZ-2-49	3.19414	2.42347	2.83627	2.47753	2.10706	1.82439	2.80758	2.78039	2.47631	2.80506	2.89875	2.95607	2.51781	3.17293	3.42724	2.98223	2.01773	2.76509	2.34234	1.97474	2.24168	2.23943	2.30911	2.42918	2.31461	2.73305	1.91706	2.61316	3.50916	3.10939	2.80665	2.64901	3.33486	1.83959	2.35263	3.24229	2.8635	2.01814	1.66836	2.6688	3.37242	2.05497	1.79352	2.49889	2.85552	2.59596	3.22021	3.14712	2.68806
KIN001-270	5.19533	4.79004	5.10424	4.5655	4.88948	4.47898	4.86973	5.04251	4.8902	5.20094	5.2255	5.08002	4.42714	4.97826	4.79932	5.16125	4.397	5.12232	4.80059	4.86891	4.4888	4.72962	4.97038	5.12543	4.92456	4.61667	4.85453	4.95955	5.00622	5.27133	5.06289	5.1112	4.71295	4.77609	4.92694	3.938	4.98953	4.82182	4.9378	4.90197	5.02484	4.87952	4.48536	4.87506	4.99088	4.9039	5.12932	5.05863	4.66981
THZ-2-102-1	-1.02059	-1.57649	-1.12002	-1.98221	-2.66939	-2.31001	-1.33545	-2.00878	-2.13518	-1.19472	-1.17252	-1.44735	-2.46723	-1.75333	-1.36352	-1.37902	-2.69924	-1.07237	-3.1596	-1.97175	-2.6408	-2.04528	-1.19314	-1.83974	-1.53245	-2.76957	-2.2058	-1.9349	-1.45018	-1.09979	-1.55042	-1.59922	-1.21995	-2.07822	-1.57963	-2.99013	-1.29299	-1.91432	-3.2052	-1.27779	-1.64387	-3.16618	-1.67214	-2.10533	-1.94604	-1.80313	-1.7073	-2.4681	-2.65926
AICAR	7.30033	7.74735	7.93595	7.21186	7.97777	8.02132	7.42893	7.4524	8.21905	7.74402	7.9259	7.53663	7.38983	7.81868	8.15324	7.64041	7.70566	7.5256	8.2285	7.57955	7.95698	7.47788	7.30177	7.65138	8.03134	7.68169	7.20141	7.78826	7.79064	7.60578	7.48498	7.85514	7.74313	7.66565	7.58783	7.46387	7.76633	7.30672	8.06881	7.90213	7.94232	7.38611	7.23712	7.52703	7.47802	7.92405	7.9079	8.02653	7.80578
Camptothecin	-3.75011	-3.9196	-4.11614	-5.13121	-5.07345	-5.36535	-4.03944	-4.15472	-3.95064	-3.95118	-3.18704	-4.09709	-5.01761	-4.57221	-4.78384	-4.15727	-5.40368	-4.24056	-3.71452	-4.11935	-5.01621	-4.62126	-3.72449	-3.35307	-4.03095	-5.18293	-4.64192	-4.41634	-4.30674	-3.04924	-3.84652	-4.31037	-4.27432	-4.88428	-4.45384	-6.01412	-3.89701	-4.30429	-4.27933	-4.56349	-4.22075	-4.17222	-5.39471	-5.24218	-4.2795	-4.41924	-3.4677	-4.35649	-4.5526
Vinblastine	-3.68995	-3.81461	-3.61121	-4.72194	-4.80135	-4.58014	-4.32305	-4.10384	-4.30928	-3.58649	-3.33937	-4.68404	-4.82038	-4.26919	-4.28753	-4.19093	-4.73977	-3.76962	-4.32112	-3.96298	-4.63935	-4.46101	-4.26326	-3.65183	-3.82664	-4.6778	-4.70294	-4.3509	-3.8891	-3.2355	-3.33541	-4.13116	-4.14742	-4.72367	-4.18947	-5.82453	-3.90624	-5.03558	-4.70946	-4.29485	-3.95568	-4.49092	-5.55658	-4.76356	-3.96812	-3.97946	-3.10908	-4.19223	-5.01479
Cisplatin	2.85759	3.16268	2.97971	2.77868	2.77346	2.26017	3.0992	2.84311	2.67947	2.92798	3.11071	2.67516	2.01746	2.42099	2.62314	2.64565	1.92582	2.69805	3.03822	2.85183	2.39264	3.10789	3.10532	3.07377	3.08193	2.27902	2.55493	2.76277	2.7257	3.50267	2.93054	2.9075	2.90822	2.68156	2.80008	1.70284	3.23719	2.96335	3.30643	2.83375	3.02551	3.31125	2.07955	2.46117	2.59161	2.66058	2.86	3.05178	2.07626
Cytarabine	0.157979	0.175515	0.323154	0.197399	0.1121	0.0649518	0.259979	0.178341	0.112803	0.246564	0.2677	0.21266	-0.0199955	0.154084	0.136882	0.214798	0.216192	0.194041	0.256527	0.212823	0.0713886	0.122744	0.121579	0.225473	0.251138	0.0868751	0.168958	0.162633	0.251464	0.344889	0.31831	0.186187	0.180991	0.161703	0.207853	0.0720191	0.176046	0.134337	0.159812	0.170938	0.217465	0.0915762	0.0908031	0.0839601	0.204311	0.277805	0.303428	0.105192	0.12507
Docetaxel	-4.59374	-5.22709	-4.29942	-5.48975	-5.42836	-5.25511	-5.16374	-5.15514	-5.02445	-4.1728	-4.28584	-5.06444	-5.84632	-5.2271	-5.45657	-4.96433	-5.37635	-4.8652	-5.39118	-4.82502	-5.34881	-4.97637	-5.10872	-4.43723	-4.68174	-5.7282	-5.12654	-5.08952	-4.69392	-4.2741	-4.38979	-4.93022	-4.72119	-4.95054	-4.67642	-6.76575	-4.98329	-5.66603	-5.46426	-5.20215	-5.02014	-5.59455	-5.75193	-5.45376	-4.36095	-4.67793	-4.00412	-5.35517	-5.50176
Methotrexate	0.217562	-0.34721	0.464389	-0.985308	-0.420431	-1.21379	-0.624617	-0.468762	-0.435676	-0.034036	-0.072474	-0.758379	-1.28189	0.0333782	-0.309442	-0.202808	-1.5379	-0.00644104	0.224811	0.2083	-1.24173	-0.663621	-0.445208	-0.181542	-0.619092	-0.566972	-1.09173	-0.0999873	0.0193378	-0.0205361	0.23329	-0.37009	-0.588928	-0.608979	-0.65049	-2.4961	-0.0145251	-1.40029	-0.3834	-0.222512	-0.0537217	-0.27548	-1.72116	-0.683261	0.166284	-0.214997	0.144558	-0.246726	-1.19088
ATRA	4.2648	4.41325	4.09898	3.67655	4.08786	3.7494	4.01195	3.99873	4.05045	4.02189	4.32207	4.0561	3.8696	4.0807	4.12135	4.15056	3.80298	4.0106	4.61059	4.29438	3.81737	4.03746	4.21152	4.11504	4.29876	3.8056	3.616	4.06747	4.13003	4.03211	4.07848	3.72493	4.36951	3.79989	3.83864	3.2404	4.22862	3.60735	4.23226	4.31155	4.35812	4.26754	3.30482	3.5939	3.97882	4.04918	4.2346	4.34137	3.9759
Gefitinib	1.20295	1.22785	1.23477	1.15443	1.12131	1.1181	1.20984	1.23415	1.23194	1.23323	1.21891	1.21191	1.18905	1.17688	1.16943	1.21738	1.1289	1.21615	1.18894	1.19707	1.16865	1.17796	1.22028	1.18343	1.22296	1.139	1.21622	1.21005	1.19359	1.22484	1.26369	1.16448	1.20728	1.13343	1.1849	1.15868	1.20245	1.14533	1.15852	1.17888	1.15855	1.14721	1.11703	1.18064	1.18922	1.22264	1.24181	1.18908	1.18451
Navitoclax	1.14209	1.72775	1.24151	1.63588	1.40584	1.60234	1.22253	1.61983	1.30532	1.75405	1.85736	1.60501	1.01243	1.51289	1.53057	1.71612	1.40636	1.14089	1.84424	1.38587	1.22359	1.58928	2.44161	1.41917	1.6172	0.740586	1.15896	1.62086	2.12328	1.21686	1.01719	1.48421	1.55045	1.34498	1.31726	1.93018	1.77371	1.24255	2.05155	1.40618	1.28597	1.7646	1.24882	1.4144	1.02379	1.4688	1.46511	1.90723	1.66344
Vorinostat	1.44489	0.901433	1.25764	0.235847	0.604235	0.588003	0.306967	1.14715	0.861439	1.40384	1.66115	0.84536	0.460794	0.707278	0.705284	1.08644	0.550212	1.09284	0.975391	1.41011	0.403826	0.491272	1.10279	1.2411	1.08392	0.188992	0.628933	0.985939	1.25052	1.23188	1.29298	0.930611	0.680743	0.42309	0.496573	-0.68525	1.00656	0.633072	1.02097	0.606497	1.13128	0.993662	-0.20362	0.461629	0.975305	1.29087	1.46552	1.13244	0.517509
Nilotinib	2.83205	3.07033	2.81122	2.68693	2.50667	2.52398	2.72554	2.86709	2.58401	2.86974	3.05183	2.78806	2.17007	2.89151	2.89963	2.746	2.55562	2.75762	3.14092	2.82389	2.38063	2.81671	2.92076	2.92953	3.02564	2.47812	2.47846	2.62431	2.95698	3.05489	2.83903	2.79885	2.77631	2.38628	2.59366	1.87801	2.8689	2.35234	2.89391	2.6799	3.03873	3.05269	2.23062	2.52093	2.68499	2.75695	3.00204	3.04867	2.40027
CI-1040	2.14148	2.40534	2.55391	2.201	1.57818	2.50898	2.729	2.23861	2.55147	2.62868	2.28403	2.22675	2.07486	2.11473	2.27189	2.4102	2.45251	2.56733	2.20639	2.61487	2.19425	1.99189	2.51174	2.81328	2.37791	1.77404	2.21731	2.17162	2.34511	2.84806	2.9404	2.09864	2.51709	1.51643	2.15618	1.96266	2.25254	2.06068	2.33468	2.64	2.49306	2.68873	1.59797	1.98044	2.18655	2.651	2.77637	2.34315	2.34326
Temsirolimus	-1.68556	-1.70782	-0.806264	-2.75831	-2.21434	-2.58283	-2.61953	-2.45571	-2.7336	-1.33919	-1.74454	-2.25707	-2.3046	-2.17486	-1.82418	-1.73393	-2.42093	-1.77653	-1.33897	-1.62779	-2.62518	-2.53492	-1.80363	-1.84993	-1.95402	-1.4616	-2.65239	-2.18272	-1.44744	-0.964369	-0.656559	-2.04419	-2.08292	-2.27867	-2.48734	-3.25751	-1.87595	-2.85172	-2.57722	-1.94759	-1.76865	-2.47163	-2.66564	-2.9299	-1.81395	-1.30636	-1.48814	-2.48737	-2.50422
Veliparib	4.04796	4.11946	3.9206	3.85035	3.91663	3.7617	3.95898	4.04424	3.86471	4.03649	4.14166	3.95828	3.68493	3.97383	3.87496	3.98282	3.57012	3.92194	4.24835	3.93722	3.70826	3.84233	4.12187	3.95233	4.06386	3.73395	3.96481	3.94147	3.96895	4.16208	3.95044	3.99036	3.76768	3.69007	3.83652	3.53927	4.07121	3.77669	4.09379	3.92856	4.13384	4.29131	3.42371	3.84236	3.88786	3.8226	4.1523	4.14754	3.62839
Bosutinib	1.81393	2.21056	2.13591	0.884961	1.45552	1.42141	0.998111	1.85186	1.6651	2.26527	2.35884	1.71404	1.54886	1.41453	1.67841	1.88502	1.53774	1.56562	2.48376	1.98271	1.60989	1.30075	2.06427	2.13341	1.78014	1.69659	1.71579	1.94537	2.01969	2.20047	2.49165	1.63146	1.75	0.920255	1.24932	0.974924	1.80221	0.970466	1.89918	1.91468	1.8573	1.67775	0.753151	1.30406	1.97806	2.1258	2.52623	2.03601	1.68409
Lenalidomide	3.93322	4.03086	4.12368	3.73538	3.96329	3.79878	3.84259	4.02193	3.91553	4.1037	4.15241	3.97007	3.66039	3.87847	3.9782	3.9461	3.39747	3.9844	4.04794	4.04527	3.57816	3.90223	4.25941	3.92605	4.05718	3.51454	3.77488	3.98145	3.93094	4.10231	4.09184	4.0251	3.68511	3.69437	3.87118	3.34617	4.02767	3.72982	4.02081	3.92523	4.13084	4.19201	3.25533	3.88279	3.93819	3.97537	4.15942	4.17525	3.50531
Axitinib	2.28154	2.28132	2.68319	1.52666	2.03567	1.80844	1.90895	2.10599	1.63827	2.5149	2.71598	2.26818	1.35899	1.69235	1.64135	2.41279	1.51203	2.14636	2.29261	2.24155	1.73872	2.02669	2.30262	2.07957	2.2945	1.6593	2.10988	1.87767	2.3813	2.26452	2.50748	1.85657	2.08513	2.37044	2.07112	0.447237	2.29088	1.57962	1.88228	1.59712	2.16471	1.84183	1.53944	1.61285	2.33186	2.31933	2.51013	1.51876	1.66759
AZD7762	0.0112588	0.282649	-0.0392524	-0.882549	-1.19845	-0.641406	-1.05808	-0.417343	-0.536413	-0.241201	-0.0936554	-0.84435	-0.833674	-0.783396	-0.461543	-0.363533	-1.38654	-0.33709	-0.492044	0.155965	-1.04736	-0.438914	0.354427	-0.449475	-0.479653	-0.856223	-1.51537	-0.99798	-0.248108	-0.169119	0.163119	-0.822019	-0.00310581	-1.3493	-0.789404	-1.9373	-0.397864	-0.753807	-0.500041	-0.184726	-0.211504	-0.809224	-1.56745	-1.4402	-0.666914	-0.356311	0.207407	-0.0143087	-1.42337
GW 441756	2.55776	2.50497	2.72494	2.5314	2.72898	2.16564	2.59666	2.47545	2.28938	2.76152	2.80032	2.686	2.32793	2.04326	2.35496	2.5549	2.21684	2.64275	2.74781	2.48033	2.48125	2.45329	2.4437	2.19102	2.57761	2.46852	2.62652	2.49559	2.59065	2.64329	2.76686	2.6711	2.36829	2.98714	2.65137	2.4866	2.60112	2.47799	2.4666	2.3679	2.40345	2.75599	2.65405	2.62673	2.57426	2.69986	2.57612	2.38887	2.14179
CEP-701	-0.00564292	-0.418069	-0.304768	-1.32298	-1.1355	-0.73218	-0.734398	-0.806863	-0.699095	-0.476402	-0.335633	-0.944946	-0.865072	-1.13183	-0.937029	-0.631497	-1.40098	-0.76789	0.204837	-0.468578	-0.960295	-1.16505	-0.461552	-0.534682	-0.755678	-0.674416	-0.936978	-0.88002	-0.509139	-0.196286	-0.331534	-1.09883	-0.254454	-1.26675	-1.12804	-2.06139	-0.675313	-1.23433	-0.74542	-0.429016	-0.399517	-0.923923	-1.28211	-1.89204	-0.8188	-0.5818	0.0636843	-0.695242	-0.675064
SB 216763	4.45637	4.67235	4.23961	4.35929	4.23313	4.43284	4.45331	4.50459	4.29375	4.43214	4.51266	4.46644	4.08771	4.47431	4.32453	4.54383	4.37184	4.38999	4.29795	4.34219	4.02922	4.44268	4.87662	4.62785	4.5088	3.97383	4.48025	4.45954	4.44556	4.64211	4.36338	4.60455	4.47596	3.88325	4.3977	4.01015	4.2994	4.25667	4.59394	4.43195	4.6152	4.51688	3.62205	4.44045	4.49137	4.04153	4.65972	4.66779	4.30712
17-AAG	0.0504554	-0.282109	-0.521068	-1.02692	-0.669552	-1.59214	-0.424351	-0.466224	0.259269	-0.558259	-0.363639	-0.821415	-0.5333	-0.350866	0.0951207	-1.17186	-0.603736	-0.272902	-0.480617	-0.366747	0.367074	-0.887097	-1.00758	-1.04051	-0.518862	-0.171032	-0.488369	-1.11726	-1.2053	-0.833984	0.10428	-0.894741	-0.196187	-1.13501	-0.350604	-0.401348	-0.974139	-1.42135	-0.414328	-0.471239	-0.262177	-1.11136	-1.05658	-0.606594	-0.918488	0.330418	0.124588	-0.442432	-0.914176
VX-702	3.11213	3.18901	2.95829	2.75109	3.11691	2.73912	2.88555	3.02354	3.05701	2.94463	3.11841	2.91882	2.9475	2.98602	2.94843	2.98746	2.49312	2.79561	3.37621	2.89913	2.88164	2.89022	3.0006	3.03717	2.88329	2.83565	2.72023	3.00197	3.04632	3.09189	2.90627	2.97624	2.91126	2.89113	2.77521	2.51721	2.99439	2.69571	3.2406	3.01537	3.22511	3.55544	2.54048	2.73517	2.96321	2.86428	3.24873	3.33136	2.9309
AMG-706	2.83312	2.86343	2.7625	2.72109	2.77671	2.70218	2.83877	2.70117	2.48728	2.74228	2.79723	2.73398	2.39178	2.65033	2.75799	2.63998	2.67692	2.67283	2.88524	2.73617	2.70198	2.77648	3.00245	2.72981	2.79257	2.54556	2.62772	2.51301	2.70227	2.9056	2.81629	2.68187	2.7512	2.92623	2.6825	2.65621	2.93772	2.59173	2.80483	2.74718	2.78027	3.00739	2.78618	2.61999	2.6805	2.77788	2.76621	2.86952	2.6579
KU-55933	3.80221	3.96051	3.89882	3.40679	3.91386	3.68462	3.50856	3.85297	3.77593	3.9384	4.23546	4.03236	3.36148	3.68386	4.02566	3.88402	3.83869	3.72666	4.08432	3.74168	3.69167	3.79014	4.11868	4.27893	3.81959	3.60644	3.85789	3.78107	3.91955	4.02322	3.81702	3.88849	3.6936	3.61065	3.71423	3.31038	3.97621	3.49234	4.42166	4.13432	4.04563	3.96498	3.29748	3.58437	3.90177	3.93168	4.0461	4.18274	3.77552
Elesclomol	-2.88286	-3.16268	-2.60323	-3.65991	-3.2877	-3.5505	-3.20514	-3.20288	-3.65371	-2.2366	-2.34948	-2.91554	-3.85593	-3.57836	-3.55513	-3.01877	-3.39446	-2.80443	-3.18623	-2.75046	-3.80068	-3.4819	-3.25192	-3.18004	-2.99818	-3.37995	-3.16503	-3.10634	-2.81527	-2.6186	-2.09582	-3.02652	-3.39259	-2.81404	-2.98223	-4.37851	-3.13409	-3.38327	-3.17997	-3.32941	-3.13527	-3.9621	-3.72197	-3.50087	-2.63944	-2.61535	-2.53645	-3.87922	-3.91047
GDC0449	4.32845	4.51664	4.4453	4.19132	4.59139	4.34959	4.00463	4.27561	4.51177	4.41029	4.47054	4.47595	4.31099	4.42982	4.51818	4.36058	4.19642	4.19014	4.63362	4.39482	4.23539	4.38281	4.72868	4.55783	4.44467	4.22653	4.21144	4.45195	4.37272	4.86767	4.44298	4.50472	4.53984	4.0814	4.22501	3.71356	4.58279	4.1831	4.83244	4.6424	4.76266	4.86099	3.93987	4.19319	4.30967	4.32151	4.66799	4.80385	4.32552
BX-795	2.39434	1.76039	2.55827	1.54784	1.43287	1.34105	1.72202	1.69021	1.50221	2.24744	2.61263	2.02777	1.09254	1.61879	1.70993	2.01209	1.56757	1.85169	2.06749	1.93352	1.41144	1.45083	1.83629	2.05825	2.15047	1.42441	1.68358	1.6369	2.27742	2.52883	2.31174	1.72241	2.00622	1.58458	1.58486	0.365418	2.06661	1.41695	1.57969	1.95616	2.1769	1.47308	1.06403	1.09947	2.03381	2.20649	2.53485	1.57677	1.21338
NU-7441	2.41452	2.32677	2.53804	2.14455	2.30878	2.28487	2.3071	2.27339	2.27599	2.38529	2.53979	2.44517	2.00514	2.18652	2.46411	2.35284	2.09136	2.30101	2.57819	2.36583	2.08583	2.3983	2.59933	2.57729	2.35505	2.05545	2.07353	2.23564	2.39476	2.74207	2.38823	2.20847	2.28658	2.21992	2.1946	1.63431	2.64299	2.13689	2.51366	2.64977	2.48653	2.46311	1.93743	1.90991	2.39111	2.40194	2.38166	2.55962	2.36982
SL 0101-1	4.57758	4.51789	4.70923	4.45737	4.33164	4.36885	4.57074	4.51805	4.45206	4.72733	4.61328	4.51493	4.07912	4.47983	4.44925	4.53859	4.36415	4.59677	4.51634	4.51131	4.21439	4.44837	4.75789	4.71723	4.66572	4.23602	4.46294	4.61569	4.51437	4.8415	4.65419	4.60018	4.28969	4.18393	4.53013	3.8008	4.60003	4.35592	4.55089	4.64119	4.62825	4.44717	4.15165	4.29727	4.5708	4.62045	4.7082	4.49452	4.17834
BIRB 0796	4.41388	4.425	4.32863	4.1157	4.08479	4.18614	4.1552	4.23001	4.04112	4.43111	4.49623	4.13282	3.9763	4.14919	4.15194	4.21444	4.11391	4.21199	4.29926	4.22752	4.13293	4.12879	4.52092	4.29994	4.21338	4.004	4.22182	4.1224	4.25049	4.50142	4.56405	4.27704	4.23137	4.19004	4.24767	3.89936	4.32099	4.04919	4.24834	4.23403	4.24307	4.28112	4.09734	4.12548	4.33224	4.3547	4.48464	4.37966	3.98902
JNK Inhibitor VIII	4.59834	4.51406	4.49054	4.28662	4.49455	4.23884	4.34534	4.42653	4.32453	4.51838	4.5972	4.37791	4.19409	4.38058	4.51018	4.34501	4.30822	4.42737	4.69646	4.37002	4.36159	4.31204	4.65262	4.47858	4.46349	4.30388	4.31511	4.36585	4.44692	4.77036	4.44851	4.56686	4.43259	4.39935	4.38661	4.15058	4.57965	4.23117	4.53078	4.47305	4.57647	4.71814	4.25476	4.39812	4.37718	4.48306	4.5325	4.76142	4.14137
681640	2.0599	2.28634	2.47299	1.56009	1.47902	1.8397	1.63314	2.03627	2.07689	2.40927	2.45008	1.82963	1.638	1.84714	2.13113	2.16582	2.1776	1.93037	2.5104	2.05341	1.89303	1.94836	2.19931	2.5309	2.17465	1.98033	2.36616	2.16461	2.01295	2.6025	2.45903	2.15877	2.18529	1.24699	1.99669	0.726379	2.2364	1.62027	2.10395	2.19314	2.22775	1.56487	1.55884	1.59658	2.27989	2.421	2.66193	2.124	1.94837
Nutlin-3a (-)	3.18341	4.03807	3.45338	4.16553	3.50839	3.82044	4.71449	3.69653	3.98859	3.47035	3.63263	4.05567	3.90431	3.43353	3.66098	3.50042	3.65119	3.14115	4.44471	3.202	3.93471	3.41607	3.00707	3.15937	3.7836	3.113	3.76567	3.27019	3.21654	4.09757	3.31482	3.0396	3.20043	3.8334	3.28322	3.77006	3.72818	4.37882	2.64872	4.77778	3.53823	3.90387	4.18618	2.97458	2.9988	3.69091	3.32198	3.29144	4.70771
PD-173074	3.02976	2.51467	3.2305	2.46496	2.75108	2.33273	2.73529	2.6879	2.53823	3.05109	2.96928	2.60129	2.15796	2.60849	2.48988	2.91634	2.37444	2.84466	2.9028	2.83303	2.32165	2.43806	2.62357	2.75396	2.88339	2.59609	2.67157	2.73068	2.88596	3.10022	3.04832	2.63187	2.40869	2.73246	2.64071	1.53074	2.82877	2.2889	2.64533	2.65728	2.74881	2.725	2.36551	2.34876	2.9357	2.9689	2.99289	2.53011	2.2948
ZM-447439	2.56162	2.11984	2.57688	1.66183	1.57992	2.01672	1.98869	2.33136	2.12494	2.6181	2.73026	2.14963	1.52951	2.10419	1.93775	2.39544	2.14269	2.1067	1.57898	2.18425	1.80129	1.9834	2.25659	2.51875	2.38807	1.58003	2.00778	2.11048	2.21935	2.82902	2.5058	2.06325	2.09995	1.67059	2.0528	0.557181	2.37213	1.63691	2.19595	2.13856	2.2695	2.00584	1.36882	1.70831	2.30067	2.32818	2.7888	2.16468	1.69651
RO-3306	3.41936	3.37333	3.46184	3.36519	3.34847	3.304	3.40163	3.40156	3.35623	3.43781	3.43631	3.38597	3.30921	3.3751	3.38755	3.40189	3.37145	3.40697	3.43227	3.38356	3.32528	3.34652	3.34795	3.41361	3.42259	3.34265	3.37593	3.38212	3.40903	3.49827	3.44821	3.4033	3.37875	3.3655	3.38269	3.28325	3.41305	3.32741	3.34947	3.35901	3.41774	3.34505	3.31171	3.34582	3.3963	3.43676	3.45425	3.38687	3.3412
MK-2206	2.13685	1.82551	2.04163	1.43808	1.81522	1.26154	1.25865	1.47415	1.38843	1.81782	1.76673	1.47003	1.78689	1.53611	1.67778	1.7583	1.46454	1.66655	1.89124	1.87254	1.65177	1.27109	1.79286	1.27297	1.67243	1.95356	1.45023	1.36259	1.78247	1.96898	2.11673	1.40492	1.92853	1.83303	1.49913	1.53054	1.71271	1.38575	1.95689	2.0531	1.70063	1.61889	1.46354	1.25158	1.53025	2.19826	1.74424	1.48456	1.08355
PD-0332991	1.54549	1.8606	1.90991	1.3232	0.977891	2.32551	1.86475	1.66872	1.53153	1.88209	2.19468	2.0714	1.55228	1.48909	1.46033	1.6378	2.31206	1.55206	2.45764	1.64524	1.71539	1.27421	1.14468	2.57574	1.99956	1.333	2.16072	1.45801	1.66479	2.45083	2.02407	1.3187	1.38602	1.25168	1.71933	1.17674	1.70453	1.11662	1.61948	1.60126	1.82387	2.06012	1.43064	1.10237	1.70236	1.94529	2.04357	1.60792	2.26884
BEZ235	-2.52118	-2.59743	-2.4354	-2.58616	-2.55878	-2.65578	-2.50234	-2.5864	-2.64791	-2.52952	-2.52381	-2.56218	-2.6483	-2.54594	-2.53127	-2.55586	-2.59321	-2.53542	-2.35558	-2.55992	-2.67715	-2.65286	-2.67265	-2.48705	-2.51753	-2.5542	-2.65562	-2.58493	-2.45844	-2.3263	-2.48091	-2.54699	-2.57335	-2.59387	-2.60655	-2.58105	-2.54646	-2.63995	-2.60764	-2.51858	-2.45829	-2.60854	-2.69422	-2.70895	-2.56381	-2.50081	-2.46465	-2.5692	-2.62561
AZD8055	0.486145	-0.336155	0.38844	-0.495643	-0.241855	-0.699479	-0.266224	-0.0167475	-0.472635	0.427879	0.353525	0.200467	-0.510413	0.00542778	-0.185654	0.146053	-0.242214	0.2352	0.674466	0.0207714	-0.575763	-0.55114	-0.236136	0.0823488	0.205258	-0.0963955	-0.21603	-0.0882846	0.405244	0.42366	0.395609	-0.138564	0.099555	-0.356427	-0.359035	-1.33634	-0.108624	-0.635163	-0.120638	-0.235942	0.0859747	-0.387788	-0.811271	-0.491141	0.297294	0.262306	0.330396	-0.136882	-0.278423
PD-0325901	-0.941732	-1.37632	-0.925777	-0.56331	-1.4575	-0.516236	-0.334839	-1.23201	-0.757318	-0.678601	-0.919918	-1.14772	-0.754339	-1.49762	-1.05121	-1.191	-0.850086	-0.898466	-1.14145	-0.876603	-0.820057	-1.17899	-0.658032	-0.943981	-1.1629	-1.48187	-0.746019	-1.30161	-1.27601	-0.536983	-0.380511	-1.18823	-0.754979	-1.12423	-0.81969	-0.460862	-0.938702	-0.793033	-1.02319	-0.447892	-0.985143	-0.664913	-0.895736	-1.29493	-1.00815	-0.442907	-0.640919	-0.958559	-1.25752
SB590885	3.94063	3.64351	3.98799	3.60194	3.68291	3.46962	3.61302	3.71271	3.6167	4.1573	4.2754	3.67047	2.91773	3.5489	3.49823	3.87529	3.53863	3.90831	3.73269	3.95738	3.27711	3.50966	3.96174	3.88861	3.63283	3.27966	3.81088	3.8709	3.84453	4.16206	4.19321	3.89005	3.54851	3.48061	3.55289	2.99577	3.86919	3.55193	4.18112	3.97344	3.78588	4.40443	3.37088	3.76024	3.89362	3.90874	4.25773	3.68104	3.52925
CCT007093	4.33418	4.24249	4.25182	3.67433	3.99864	4.03925	4.16824	4.03558	4.03916	4.19899	4.1473	4.07109	3.81863	4.01905	3.99329	4.05574	3.64825	4.23286	4.23867	4.22534	3.75928	4.12917	4.18893	4.12721	4.10471	3.86932	4.03686	4.14791	4.06876	4.32125	4.25802	4.05236	3.80376	4.10908	4.09158	3.2759	4.14102	3.80623	3.88829	3.88568	4.10196	3.97182	3.77918	3.92129	4.18777	4.11216	4.25281	4.16834	3.56661
EHT 1864	3.87234	3.7768	3.78482	3.18669	3.89058	3.75473	3.5806	3.82157	3.52602	3.91289	3.77948	3.84799	3.29597	3.57283	3.46109	3.53832	3.47191	3.81077	4.02083	3.82372	3.3992	3.56314	3.60448	3.79845	3.59716	3.68254	3.96789	3.81598	3.47378	3.95922	3.95902	3.67749	3.25659	3.97697	3.71004	3.24982	3.61627	3.45402	3.88903	3.68717	3.58425	4.10399	3.58877	3.7492	3.83084	3.80692	3.93646	3.72071	3.55879
Cetuximab	5.6828	6.31173	6.13065	6.11588	6.06216	5.78941	6.16938	6.02039	6.2542	5.94119	6.00927	6.22456	6.06827	5.93842	6.07238	6.19576	5.99264	5.78359	6.14956	5.93837	6.16817	6.08477	6.15223	5.92943	6.02955	6.02165	6.12346	6.05723	6.16541	6.1551	6.28885	5.72846	6.26902	6.04587	5.97077	6.47035	6.13311	6.0905	5.94776	6.35201	6.09558	5.9614	6.15442	5.97802	6.03926	6.18628	5.94725	6.21692	6.24121
PF-4708671	3.98499	3.938	4.07463	3.45747	3.81592	3.73984	3.79548	3.80775	3.54606	4.02571	3.97091	4.04011	3.41077	3.69112	3.71127	3.70922	3.83494	3.94985	4.00771	4.0922	3.6157	3.6212	3.92131	3.84616	3.82803	3.7735	4.00185	3.85863	3.68768	3.9941	4.12029	3.80741	3.6214	3.85865	3.71084	3.35121	3.76247	3.45902	3.886	3.82647	3.78378	3.99065	3.71303	3.75013	3.81105	4.12135	3.9856	3.86107	3.67976
JNJ-26854165	3.00968	3.24386	2.30605	2.61506	2.5109	2.79726	2.98106	2.6675	2.44364	2.68193	2.76881	2.58472	2.25951	2.7299	2.72995	2.41474	2.59982	2.71329	3.13977	2.65012	2.33841	2.55884	2.96091	2.51006	2.70929	2.66231	2.51071	2.24657	2.6207	3.03697	2.66588	2.57993	2.66844	2.68435	2.55623	2.38516	2.64617	2.73215	2.44743	3.09447	2.63161	2.89681	2.42488	2.49135	2.46152	2.55442	2.7719	3.15708	2.4253
HG-5-113-01	1.57764	1.71974	1.71372	1.29247	1.10442	1.37848	1.74385	1.53064	1.44158	1.57258	2.02638	1.91289	1.18641	1.33548	1.12425	1.66783	1.17179	1.52696	1.732	1.51226	1.45698	1.20598	1.78591	1.70567	1.68868	1.02881	1.61786	1.34011	1.66078	1.76455	1.58034	1.28904	1.22882	1.622	1.49893	1.01996	1.66082	1.32096	1.50039	1.68434	1.45293	1.41185	1.15808	0.990917	1.51112	1.2717	1.71754	1.47928	1.6984
HG-5-88-01	3.15476	3.6132	3.40156	3.54875	3.03915	3.61879	3.50208	2.9696	3.40193	3.04026	3.54294	3.5906	2.91652	3.05311	2.98418	3.47367	3.42804	2.85528	3.80959	3.0273	3.66696	3.09746	3.85589	3.50937	3.32345	2.95681	3.21159	2.84201	3.20951	3.06761	2.99771	2.81613	3.21999	3.63925	3.19973	3.41421	3.54212	3.40801	3.56388	4.13604	3.28004	3.9803	3.36471	2.79663	3.08127	3.28115	3.35692	3.24498	3.80922
TW 37	-0.564519	-0.619383	-0.0955093	-0.946406	-0.839603	-0.837216	-0.512123	-0.587774	-0.879477	-0.0215057	-0.0197633	-0.439801	-1.54839	-0.97629	-0.931053	-0.565409	-0.912654	-0.459297	-0.357716	-0.611978	-1.19348	-0.903145	-0.763492	-0.563087	-0.418187	-1.08198	-0.627599	-0.594829	-0.706706	-0.179169	-0.150946	-0.436603	-1.13674	-0.449931	-0.547181	-1.97109	-0.487322	-0.884686	-0.913014	-0.894369	-0.378943	-0.94173	-1.20893	-0.880267	-0.348184	-0.222252	-0.0349773	-1.03562	-0.92746
XMD11-85h	3.99489	3.78147	4.1673	3.82276	3.39624	3.58078	4.16217	3.64339	3.71427	4.01313	4.18943	3.99423	3.43169	3.73893	3.84946	3.93664	3.63603	3.82443	4.09938	3.79918	3.50304	3.56039	3.77425	4.07097	4.02802	3.55242	3.77136	3.73886	3.95508	4.35265	4.10595	3.7223	3.70852	3.59089	3.68726	3.30772	3.83994	3.67144	3.60785	4.05927	3.95294	3.70446	3.43822	3.1824	3.74899	4.07132	4.07757	3.85532	3.62355
ZG-10	1.8089	1.53494	2.01994	0.893881	1.01896	1.00498	1.53384	1.21345	1.15038	1.69941	1.88136	1.26421	0.824863	1.09074	0.89472	1.65714	0.963499	1.73799	1.41426	1.92422	0.995844	0.957732	1.70784	1.63971	1.64727	0.839093	1.07738	1.2846	1.71517	1.69709	1.76594	1.22775	1.19648	1.44108	1.4379	0.494401	1.50338	0.972916	0.941352	1.13941	1.04531	0.443211	1.07887	0.633843	1.22326	1.28936	1.44897	0.781319	0.774042
XMD8-92	3.26418	3.00362	3.51255	2.80433	2.55967	2.96681	3.24815	2.72362	2.83463	3.16751	3.42507	3.24251	2.53774	2.72758	2.71051	3.16896	2.82866	3.03788	3.09268	3.1274	2.44482	2.81045	3.14672	3.59002	3.26545	2.54199	2.90388	2.91257	3.28036	3.51625	3.51357	2.74958	2.87836	3.02382	2.76405	2.31897	3.18444	2.64939	2.40708	3.38124	3.1282	2.70736	2.51597	2.21808	3.07694	3.23516	3.3099	2.83856	2.96067
QL-VIII-58	-1.05198	-1.30815	-0.442756	-1.36652	-1.50994	-1.6567	-0.978712	-1.54389	-1.72447	-1.0321	-1.00039	-1.39352	-1.63961	-1.46674	-1.68278	-1.10355	-1.43482	-0.9162	-1.45556	-0.86539	-1.712	-1.60704	-1.2508	-1.00451	-0.896545	-1.43637	-1.66272	-1.26871	-0.86699	-0.339714	-0.574086	-1.23084	-1.43358	-1.13746	-0.984626	-2.18361	-1.01387	-1.47645	-1.83314	-1.17496	-1.67829	-2.39088	-1.52022	-1.89278	-1.20554	-1.28952	-1.24193	-2.24714	-2.24387
CCT018159	3.1177	3.11306	3.12306	2.23614	2.7884	2.54056	3.00987	2.92161	3.19709	3.34015	3.3447	3.01041	2.39473	2.63413	3.05219	2.80542	2.78488	3.14139	3.38234	3.19478	2.77639	2.82208	3.03686	3.15556	3.19251	2.59189	3.15212	3.01132	2.83752	3.46962	3.34909	3.0541	2.4004	2.83526	2.90922	2.02356	3.07044	2.37325	3.56894	2.9541	3.13681	3.24901	2.2542	2.74985	2.92926	3.17355	3.22157	3.28878	2.84363
AG-014699	3.59988	3.92445	3.51134	3.047	3.1293	3.27932	3.59399	3.36813	3.24268	3.60432	3.76329	3.62865	2.76491	3.39659	3.52654	3.34236	3.21839	3.626	3.55267	3.59939	3.07968	3.48355	3.73082	3.60118	3.61139	2.93585	3.46351	3.1662	3.33989	3.84495	3.48055	3.39124	3.39295	3.53539	3.537	2.32955	3.60122	3.08461	3.06479	3.32225	3.53626	3.53633	3.16322	3.14907	3.28466	3.7215	3.53494	3.80081	3.20583
SB 505124	4.24586	4.35597	4.54453	4.00501	4.3288	4.13477	4.36223	4.14819	3.94181	4.54221	4.52359	4.38234	3.63294	4.07061	3.98578	4.20032	3.89454	4.02563	4.59998	4.32092	3.87454	4.14808	4.46207	4.4956	4.30947	3.81391	4.17601	4.25334	4.30325	4.59229	4.43821	4.23683	3.82677	4.44482	4.16896	3.47512	4.44343	4.14068	4.37374	4.26232	4.22143	4.55709	4.21336	4.01579	4.16551	4.33703	4.54974	4.21838	4.20471
Tamoxifen	3.8171	3.83419	4.03521	3.57846	3.39559	3.36789	3.85946	3.60267	3.46595	3.98257	3.91874	3.60159	3.37629	3.72656	3.77447	3.68336	3.50355	3.88504	4.11662	3.68115	3.41836	3.55966	3.81142	3.88072	3.89129	3.66496	3.59591	3.65272	3.82465	4.2971	3.80062	3.74297	3.54412	3.60204	3.63143	2.9074	3.75358	3.35614	3.47736	3.81521	3.75486	3.71625	3.40008	3.38869	3.5688	3.80585	3.94803	3.81997	3.16247
QL-XII-61	4.11145	4.06855	4.30894	3.56998	3.82693	3.80188	4.0504	4.04641	3.94984	4.10784	4.20003	3.93418	3.30136	3.87462	3.4796	4.17485	3.3347	4.12987	4.16111	4.28075	3.33847	3.68974	4.24131	3.99658	4.17622	3.56528	3.70512	3.88624	4.19749	4.13367	4.26785	3.84339	3.77544	3.92499	3.73618	2.9831	4.08323	3.86403	3.85899	4.11966	3.95792	3.87379	3.47746	3.42379	3.90278	3.94167	4.17103	3.71961	3.53947
PFI-1	2.66783	2.9296	2.64836	2.53033	1.95302	2.76101	3.10292	2.27103	2.28544	2.50851	2.76034	2.76123	2.17985	2.26914	2.32717	2.3991	2.57855	2.38742	2.5801	2.42613	2.06038	2.51635	2.71879	3.0889	2.65143	1.90359	2.57829	2.3697	2.38234	3.02551	2.79	2.40443	2.58871	2.44089	2.39384	1.97277	2.57672	2.50398	1.95337	2.75326	2.64274	2.77147	2.08515	1.829	2.27291	2.77007	2.62955	2.6473	2.52481
IOX2	0.0151461	-0.142722	0.138774	-0.121249	0.277191	-0.182556	-0.13901	-0.0141746	0.0554653	0.0677523	0.079419	0.14666	-0.258505	-0.0305211	-0.109957	0.0612423	-0.232691	-0.0543412	0.135578	-0.0863797	-0.175486	-0.242018	-0.0466706	0.149845	0.00121893	-0.276431	-0.0181664	-0.084427	0.0430609	0.185631	0.0985677	-0.0212929	-0.0977217	0.165379	-0.068677	-0.236711	0.0415442	-0.159718	-0.266635	-0.0587488	0.132594	-0.0333871	-0.0682054	-0.0750419	0.101216	0.194803	0.191191	0.0951158	0.00877247
YK 4-279	1.65669	1.16617	1.66784	1.03351	1.1407	1.53381	1.57768	1.35198	0.965694	1.67106	1.89273	1.31495	0.482757	1.05989	0.871142	1.40258	1.09236	1.28704	1.38909	1.18347	0.688229	1.02447	1.16668	2.08807	1.39605	0.836906	1.59579	1.30573	1.27601	2.26018	1.76876	1.31816	1.10485	1.15138	1.19046	0.377018	1.47728	1.03823	1.22725	1.28971	1.50357	1.38791	0.475518	0.921242	1.68127	1.36244	2.36219	1.06853	1.21264
(5Z)-7-Oxozeaenol	0.55699	0.869786	0.669937	1.30065	0.704459	2.14504	1.86919	0.602812	0.844256	0.712615	1.05991	1.52912	0.388945	0.289616	0.310641	0.670713	0.843687	0.471061	1.26873	0.677378	0.467625	0.778291	1.57257	1.1747	1.00081	0.0434759	0.970809	0.345657	0.652169	1.46779	0.748013	0.732743	0.653362	0.863265	0.806973	0.901949	1.05	1.77281	0.634525	1.70595	1.05071	0.805319	1.28755	-0.0142464	0.599962	0.683284	0.985834	0.544479	1.42688
piperlongumine	1.65358	1.56808	1.7279	1.27603	1.86246	1.75482	1.55535	1.29452	1.444	1.63051	1.74416	1.52659	1.30818	1.30664	1.32997	1.47896	1.13668	1.4546	1.65731	1.45764	1.2038	1.37133	1.79904	1.73761	1.43702	1.40951	1.40903	1.49286	1.43445	2.02653	1.73058	1.57048	1.27553	1.56042	1.34916	1.14883	1.77937	1.55615	1.43864	1.90737	1.55718	1.53788	1.3577	1.16687	1.59211	1.44349	1.80542	1.37363	1.41735
FK866	-2.20284	-3.01257	-1.9769	-5.17525	-1.96814	-3.24947	-3.44903	-3.16951	-2.89857	-2.12898	-2.29174	-3.1544	-3.49316	-2.96763	-3.5696	-2.28721	-5.13334	-2.46002	-3.33283	-2.94519	-3.80404	-3.5382	-2.82329	-1.93304	-2.42063	-4.46995	-3.79589	-1.98972	-3.35873	-2.84927	-2.18566	-2.91504	-2.59055	-3.64448	-2.95466	-6.35946	-2.82557	-3.93471	-1.95712	-4.85933	-2.95604	-3.16092	-4.37235	-3.86012	-2.6149	-3.04386	-2.93408	-2.86818	-4.18488
Talazoparib	1.86549	3.04378	1.63355	2.25583	2.65519	2.3553	2.831	1.86908	2.35396	1.70725	2.29238	3.01225	1.76984	1.75184	1.43363	1.84869	1.0229	1.59042	2.51225	1.73243	1.75485	2.39295	2.41462	2.58672	1.96096	1.17812	2.54405	1.68713	1.16865	2.6436	2.0748	1.97613	2.47257	2.2538	2.56115	2.05547	2.19308	2.93083	2.72239	2.45563	1.69076	2.65431	2.27158	1.76717	1.71785	1.65332	1.83374	2.14965	2.89669
rTRAIL	-0.525513	-0.0430411	-0.176577	-0.441702	-0.572512	-1.10026	-0.71967	-0.545048	-0.688477	-0.283863	-0.460839	-0.894684	-1.12495	-0.440782	-1.01877	-0.279645	-1.1589	-0.653423	-0.47953	-0.608563	-1.02745	-0.917996	-0.210786	-0.813817	-0.68143	-0.613642	-0.822519	-0.422803	-0.328952	-0.519898	-0.356255	-0.288784	-0.790819	-0.886721	-0.76573	-1.40479	-0.557835	-1.0131	-0.647452	-0.360269	-0.608835	-0.220704	-1.34295	-0.367768	-0.277777	-0.607336	-0.0952153	-0.489983	-1.46111
UNC1215	2.46876	2.57152	2.42714	2.34209	2.53234	2.32847	2.5225	2.44235	2.39902	2.46649	2.564	2.4948	2.12718	2.4208	2.3537	2.4754	2.09732	2.38951	2.60257	2.37	2.28118	2.28941	2.56316	2.5892	2.44525	2.23537	2.40486	2.44246	2.4672	2.4771	2.38843	2.4492	2.28819	2.4306	2.36086	2.16288	2.52651	2.26683	2.54209	2.41894	2.55807	2.68094	2.20891	2.31937	2.42031	2.32543	2.57417	2.58082	2.24338
SGC0946	1.73532	1.78793	1.66835	1.63304	2.06206	1.87906	1.72012	1.78154	1.81197	1.78068	1.89454	1.89008	1.52963	1.70345	1.73365	1.79954	1.41723	1.57768	1.95125	1.67332	1.61173	1.62119	1.76874	1.84249	1.67238	1.57817	1.73927	1.78064	1.7498	1.84926	1.61301	1.77013	1.74369	1.83748	1.6706	1.69265	1.82031	1.65583	2.0494	1.8365	1.93789	2.21277	1.5651	1.73982	1.77697	1.67773	1.83676	2.06617	1.72457
XAV939	3.00819	3.82938	3.34325	3.61667	3.16216	3.29257	3.94292	3.0853	3.10335	3.02479	3.22263	3.84822	3.12709	3.23212	3.33823	3.16996	3.53518	2.8589	3.66296	3.04338	3.23283	3.31557	3.71947	3.37134	3.30554	3.33207	3.29412	3.12456	3.2914	3.59139	3.16143	3.1567	3.53473	3.33039	3.35238	3.78667	3.28369	3.41954	2.9161	3.41555	3.2263	2.9221	3.57503	2.68456	3.01436	3.29501	3.15569	3.48852	3.47044
Trametinib	-1.95493	-0.046012	-2.29461	0.26125	-3.42498	1.7213	1.07384	-0.916591	-0.578285	-2.02376	-1.44714	-0.294673	-0.702729	-1.32622	-1.56656	-1.29597	0.479062	-1.74088	-1.61607	-1.61181	-0.690944	-0.265152	0.0896649	-0.227168	-1.16848	-2.08639	0.0425685	-1.89468	-2.27095	-0.0313833	-1.35638	-1.61972	0.0367617	-1.58701	-0.460055	0.734076	-0.513293	0.532615	-1.30928	0.437559	-1.09085	0.123417	-0.461394	-1.26813	-1.59216	-1.51054	-0.894735	-0.661565	0.684614
Dabrafenib	3.38016	3.89786	3.38293	3.45663	2.96142	4.3033	4.0041	3.55274	3.02766	3.54133	4.11447	3.6749	2.61218	3.2044	3.09254	3.58581	3.62516	3.43111	4.49494	3.36659	2.98352	3.53251	3.8427	4.09882	3.74295	2.96996	3.71263	3.34764	3.61587	4.03287	3.48098	3.52734	3.81093	3.263	3.23929	2.97084	3.7729	3.63239	3.39515	4.06387	3.6255	4.45176	2.86326	3.12711	3.49266	3.32536	3.95844	3.72584	3.79781
Temozolomide	5.73499	5.56981	5.72557	5.32526	5.73639	5.42997	5.58254	5.61086	5.64223	5.71698	5.83736	5.67146	5.40917	5.5288	5.44485	5.67721	5.04214	5.68949	5.92325	5.44163	5.04959	5.43005	5.6308	5.89925	5.69306	5.44315	5.5028	5.69325	5.66879	6.16238	5.76947	5.7701	5.52903	5.33905	5.52823	4.99593	5.69532	5.39969	5.75638	5.67761	5.71936	5.82314	5.24344	5.44644	5.57603	5.45767	5.91254	5.77101	5.39904
Bleomycin (50 uM)	2.32255	2.66784	1.96583	2.52499	2.00998	1.83651	3.57628	2.18188	2.16595	1.82969	2.58874	2.9663	1.5249	2.10673	1.51696	2.0681	1.46291	1.86556	2.07682	1.57019	1.54512	2.53432	1.99977	2.42359	2.2827	1.29079	2.5543	1.80801	1.89964	3.65244	2.81227	1.63604	2.19066	2.4276	2.53527	1.27761	2.43804	2.89333	1.959	2.94963	2.2183	2.10004	1.72274	1.30184	2.18497	1.67886	2.65515	2.22606	3.04877
SN-38	-4.07516	-3.53578	-5.37589	-4.64869	-4.54034	-3.83106	-3.48298	-4.26407	-4.2949	-4.83671	-4.09519	-3.95498	-4.72729	-4.90389	-5.25729	-4.65717	-5.67262	-4.69358	-4.19474	-5.00826	-5.26099	-3.85986	-3.65853	-3.38243	-4.62867	-5.45573	-4.22129	-4.4657	-5.15293	-3.54812	-4.92936	-4.38556	-4.50518	-4.51833	-4.39716	-4.87834	-3.92652	-3.64551	-4.13226	-4.14353	-4.69477	-3.7397	-4.96457	-5.10992	-4.72625	-5.58965	-4.37465	-4.18153	-3.78689
MLN4924	0.994356	0.576246	0.899131	-0.499158	-0.33469	-1.04998	0.282568	0.132123	-0.579248	1.01597	0.886377	0.195029	-0.949653	-0.534195	-1.09774	0.482106	-1.03984	0.622249	0.354138	0.196074	-0.850904	-0.449799	0.151839	0.208006	-0.0663966	-0.407437	0.451207	-0.0541846	0.255758	1.04496	1.20636	0.015841	-0.587457	-0.318793	0.538631	-1.52425	-0.0949694	-0.599629	-0.408679	-0.623699	-0.421084	-0.854158	-0.793538	-0.469978	0.235673	0.124693	0.75942	-0.303464	-0.800685
[truncated: 325 more columns]

## Sheet: icgc_drug_sensitivity
	RK326	RK337	RK338	RK305	RK289	RK297	RK285	RK284	RK280	RK277	RK267	RK268	RK270	RK264	RK265	RK266	RK259	RK260	RK261	RK262	RK263	RK254	RK256	RK257	RK258	RK237	RK241	RK243	RK244	RK245	RK235	RK236	RK232	RK233	RK229	RK230	RK227	RK228	RK223	RK224	RK222	RK269	RK272	RK208	RK226	RK194	RK182	RK184	RK180
Erlotinib	2.368	2.42239	2.43255	2.57644	2.79491	2.55052	2.45558	2.29095	2.8267	2.8894	2.37743	2.48647	2.38016	2.34423	2.29056	2.72495	2.23314	2.45569	2.29125	2.78128	2.72462	2.59513	2.43101	2.51857	2.6763	2.51028	2.38552	2.43477	2.44546	2.36523	2.54229	2.53289	2.80514	2.45341	2.46408	2.26365	2.32423	2.27573	2.32459	2.78609	2.76763	2.74807	2.18339	2.34638	2.31965	2.2075	2.75161	2.46613	2.66789
Rapamycin	-2.09023	-2.31489	-1.95967	-2.19386	-1.64181	-2.14844	-2.16207	-1.73826	-2.68976	-2.11888	-2.30193	-2.07543	-2.41785	-2.08311	-2.34384	-2.1623	-2.30595	-2.09029	-2.05896	-2.10132	-1.83083	-1.9199	-2.84532	-2.09032	-2.07468	-2.01058	-1.82254	-2.5006	-1.88516	-1.87411	-1.96348	-2.34734	-1.92996	-2.26617	-2.54327	-2.2267	-2.19415	-1.95191	-2.22978	-2.108	-2.33986	-2.42546	-1.65644	-1.99039	-1.48722	-1.70657	-1.97823	-2.30837	-2.16379
Sunitinib	2.82292	2.65654	2.73073	2.25128	3.03317	2.32939	2.57709	3.85561	2.96629	2.31051	2.49163	2.37017	2.87105	2.74308	2.50727	2.24049	2.78348	2.81286	3.44176	1.96927	2.96061	2.80303	2.19731	3.18862	2.38025	1.94423	2.48593	1.93729	2.73217	2.52909	2.76779	2.38299	2.48607	2.58422	1.95241	2.86806	3.22343	2.74878	2.78569	1.90502	2.37338	1.2782	3.38494	2.448	3.15354	2.18597	2.54541	1.52573	2.3332
PHA-665752	2.7573	2.77666	2.87341	2.82158	2.79444	2.76282	2.84319	3.03062	2.93654	2.80257	2.85432	2.7837	2.87465	2.90198	2.83105	2.8069	2.92813	2.9284	2.95751	2.83529	2.882	2.95121	2.85469	2.99072	2.74466	2.66795	2.76861	2.76105	2.86306	2.8872	2.91345	2.75594	2.75361	2.73917	2.76767	2.87902	2.96678	3.00619	2.924	2.79293	2.83358	2.48545	3.00929	2.72749	2.96401	2.71578	2.80401	2.57014	2.75199
MG-132	-0.577022	-0.455919	-0.8948	-0.645999	0.0752374	0.0979266	-0.143501	0.552057	-0.408044	-0.599314	-0.656995	-0.170422	-0.344039	-0.349897	0.125678	-0.143981	-0.268648	0.100204	0.286209	-0.293777	0.23695	-0.386449	-0.384579	0.395354	-0.119035	-0.459161	-0.233878	-0.256169	-0.0425883	0.171387	0.0746613	-0.351737	-0.537459	-0.237205	-0.421458	-0.581994	-0.204271	-0.139094	0.0791272	-0.446598	-0.243331	-0.278943	0.643148	-0.650427	0.750418	-0.455958	-1.00401	-0.558423	-0.0307223
Paclitaxel	-3.59746	-3.61691	-3.47981	-3.75209	-3.32128	-3.56143	-3.11568	-2.08629	-3.41069	-3.44195	-3.681	-3.28652	-3.34151	-3.33806	-3.26665	-3.50168	-3.62895	-3.2235	-2.77897	-4.22598	-3.08454	-3.53457	-3.71176	-2.62987	-3.46088	-3.57723	-3.25224	-3.76527	-3.16674	-3.50319	-3.44759	-3.61295	-3.4632	-3.31631	-3.5882	-3.26088	-2.91097	-3.69114	-3.07701	-4.0367	-3.52031	-4.59971	-3.65583	-3.8491	-3.48381	-4.23015	-3.78953	-4.37362	-3.72925
Cyclopamine	4.72065	4.71129	4.80287	4.53405	4.85239	4.51179	4.70201	5.08865	4.90025	4.58759	4.7781	4.73248	4.94948	4.70604	4.79773	4.65657	4.68132	4.70593	5.00161	4.47915	4.84601	4.85384	4.59073	4.87911	4.7731	4.50261	4.73274	4.49906	4.79816	4.75673	4.74074	4.76145	4.49397	4.73659	4.69609	4.92394	4.99608	4.95847	4.89576	4.58047	4.83984	4.34068	5.02638	4.63349	5.06635	4.68518	4.59603	4.35044	4.58565
AZ628	1.26461	1.73163	1.78638	0.692917	1.75317	1.73449	2.33014	2.15534	2.54195	1.55547	1.68607	1.00649	2.4476	2.27077	2.1656	1.38029	1.5494	2.11516	2.08847	1.16128	1.98051	1.57762	2.38671	2.13224	1.67257	0.725586	1.66898	1.12571	1.57424	1.11076	2.29088	2.12449	1.21907	1.8038	1.42212	1.94201	2.37522	1.75281	1.81905	0.296948	1.65158	0.36345	1.58476	1.27872	1.47449	-1.1504	1.7754	0.592464	1.02823
Sorafenib	2.14552	2.26164	2.01939	2.10314	2.08172	2.25154	2.14943	2.63957	2.38333	2.03007	2.17769	2.08589	2.28088	2.15491	2.29728	2.23061	1.97433	2.35885	2.46965	1.87793	2.37693	2.19431	2.28838	2.56517	2.03887	1.94088	1.92012	2.1825	2.15863	2.25986	2.27254	1.7667	1.98116	2.19394	2.09621	2.39585	2.3897	2.10672	2.3042	1.87266	2.31696	1.84079	2.34649	1.97321	2.80814	1.96926	2.29512	1.98544	1.9808
VX-680	1.01887	0.739519	0.831585	1.02463	1.06918	0.991048	1.2431	2.66993	1.24867	1.03844	0.688278	1.14864	1.27974	1.22524	1.18841	1.07227	1.13999	1.37917	1.83169	-0.323607	1.46336	1.25262	0.730038	1.89122	1.08075	0.832232	1.09204	0.645926	1.44564	1.4222	1.22522	0.688385	0.961377	1.17061	0.717433	1.31911	1.90267	0.901854	1.71208	0.452643	0.992949	-0.523352	1.2222	0.436417	1.39947	-0.00495011	0.561906	-0.143901	0.707323
Imatinib	3.06903	2.85944	2.86782	2.73874	2.93058	3.06504	2.94269	3.08468	3.06051	2.61642	3.14173	2.6938	2.89467	3.0827	2.94229	2.91275	2.90277	3.12485	3.00497	2.94895	3.00637	2.97992	3.06725	2.98344	2.85897	2.79433	2.8166	2.72557	2.93013	2.79891	2.84306	2.7322	2.80308	2.91193	2.91752	2.9981	3.0738	3.05901	2.9775	2.73992	2.90559	2.83712	3.25365	2.85933	3.19394	2.99755	2.99464	2.82046	2.83288
TAE684	0.44656	0.229264	0.31409	0.37305	0.719156	0.848797	0.682609	1.39919	0.824714	1.00118	0.0506481	0.59809	0.607954	0.420959	0.582865	0.835278	0.479513	0.762107	1.02866	0.503276	1.1012	0.79	0.131055	1.16998	0.548498	0.509577	0.51658	0.473925	0.708979	0.72548	0.670147	0.556238	1.1438	0.469677	0.363208	0.230017	0.538713	0.0353029	0.668128	0.638729	0.637578	0.438504	1.02825	0.667748	0.897362	0.37141	0.615575	0.340166	0.788516
Crizotinib	2.37606	2.3347	2.4029	2.40332	2.43923	2.45376	2.62158	3.3126	2.67247	2.26129	2.3743	2.61495	2.54878	2.77757	2.61033	2.29922	2.70004	2.66914	3.05708	2.06209	2.73459	2.7183	2.44447	2.93522	2.3307	2.20502	2.47426	2.31512	2.75317	2.75312	2.48446	2.4685	2.37582	2.48522	2.37325	2.55683	3.05186	2.73732	2.84353	2.14757	2.48968	1.51434	2.79006	2.24117	2.95796	1.90731	2.21525	1.84882	2.27543
Saracatinib	2.31958	2.25137	2.34219	2.11215	2.93265	2.55475	2.454	2.51695	2.61473	2.21479	2.13651	2.37739	2.07886	2.58028	2.00047	2.41097	2.37327	2.39997	2.20786	2.16389	2.68211	2.39899	2.03598	2.17337	2.25928	1.99873	2.44471	1.89703	2.58322	2.00791	2.38743	2.48672	2.67634	2.37513	2.03811	2.21157	2.48458	2.00166	2.06631	1.82664	2.24182	2.18849	2.04803	1.98963	2.03681	2.2685	2.51729	1.90892	2.29398
S-Trityl-L-cysteine	0.878736	0.666016	0.703285	0.723605	0.916923	0.590101	0.949159	1.9208	1.22615	0.864568	0.720335	0.804021	0.948859	0.827045	0.84588	0.777889	0.666127	0.937579	1.44594	0.323858	1.11047	1.17114	0.592554	1.53492	0.774104	0.483692	0.819424	0.508933	1.02936	0.940839	1.0426	0.533706	0.580733	0.768469	0.627168	1.12802	1.3273	0.973014	1.05176	0.592575	0.786091	-0.0606309	1.08522	0.572345	1.31485	0.193412	0.811087	0.128333	0.477448
Z-LLNle-CHO	0.405265	0.133422	0.459517	0.11343	0.684332	0.36075	0.425132	1.18757	0.378586	0.264	0.414699	0.471388	0.407248	0.616466	0.468818	0.161093	0.575641	0.582019	0.899062	0.422166	0.701192	0.569278	0.212466	0.622784	0.545569	0.279844	0.735714	0.063628	0.65661	0.542229	0.667763	0.534596	0.228871	0.553123	0.193343	0.389932	0.683114	0.781026	0.60757	0.249072	0.209178	-0.0280561	1.0973	0.432601	0.698678	0.284275	0.113523	-0.188496	0.333438
Dasatinib	0.545775	0.19666	0.391078	-0.476059	1.68714	0.87505	0.851482	1.1862	0.562046	0.103895	0.0947001	0.445662	0.244548	0.971478	0.354064	0.568266	0.65405	0.666545	0.355185	0.313385	0.938795	0.722256	-0.180111	0.307296	0.526833	-0.254036	0.822566	-0.394322	1.0033	-0.0993244	0.779102	0.982335	1.02325	0.531772	-0.284864	0.145673	0.813959	0.133931	0.332206	-0.637395	0.0561786	0.667204	0.219391	-0.0489961	-0.350789	0.171162	1.00459	-0.329687	0.465882
GNF-2	2.30839	2.45414	2.48472	2.24754	2.41479	2.49096	2.51747	2.69965	2.51952	2.03129	2.53609	2.42954	2.39412	2.53066	2.4687	2.41656	2.27013	2.6617	2.52916	2.4359	2.59846	2.36897	2.35361	2.61289	2.3763	2.42017	2.61963	2.24565	2.56782	2.4153	2.40728	2.24486	2.41696	2.47364	2.3919	2.54022	2.58417	2.43644	2.46318	2.32607	2.54005	2.17447	2.56025	2.04853	2.47698	2.17077	2.30368	1.96	2.23331
CGP-60474	-2.25165	-2.34081	-2.25164	-2.42115	-2.13761	-2.30663	-2.28964	-2.14205	-2.25697	-2.34486	-2.31028	-2.33481	-2.28828	-2.24525	-2.35018	-2.44027	-2.21538	-2.3108	-2.18452	-2.25227	-2.21756	-2.26293	-2.36607	-2.31153	-2.26526	-2.43619	-2.24051	-2.48071	-2.26435	-2.38574	-2.30081	-2.23578	-2.27001	-2.27815	-2.44475	-2.33206	-2.25684	-2.23402	-2.31056	-2.43555	-2.41291	-2.45206	-2.18007	-2.24937	-2.34995	-2.26508	-2.28359	-2.4726	-2.26228
CGP-082996	2.53225	2.85594	2.86474	2.39401	2.79747	2.6148	2.58273	2.81675	2.76669	2.33823	2.91243	2.65553	2.89378	2.79454	2.84732	2.68829	2.22429	2.91507	2.78792	2.81216	2.83577	2.61807	2.55832	3.12262	2.50791	2.55373	2.76489	2.62704	2.84089	2.58155	2.83128	2.31233	2.39464	2.8088	2.66167	3.05989	2.63113	2.61279	2.75608	2.51577	2.98181	1.92507	2.74183	2.18801	2.75604	2.14338	2.36127	1.88439	2.37796
A-770041	2.27104	2.09631	2.3043	1.74962	2.9693	2.35615	2.21417	2.87035	2.39937	2.0084	2.13343	2.32861	2.05502	2.43154	2.11195	2.14084	2.20379	2.24641	2.50587	1.78233	2.63588	2.2674	1.82147	2.21294	2.20991	1.84518	2.43128	1.67205	2.48211	1.95307	2.22034	2.54132	2.526	2.16319	1.7188	2.19071	2.4784	1.96623	2.13116	1.3948	2.01413	1.71466	1.97926	1.96732	1.72583	2.10603	2.11807	1.21508	2.31363
WH-4-023	2.30158	2.60838	2.59654	2.02995	3.17077	2.50164	2.73047	3.47567	2.62101	2.30437	2.322	2.75984	2.57616	2.79743	2.49446	2.42489	2.6633	2.6247	2.81784	2.18753	2.84467	2.62827	2.02698	2.50192	2.29638	1.83577	2.576	1.9852	2.70057	2.42827	2.77918	2.72262	2.57416	2.42265	2.06325	2.54648	2.88981	2.10227	2.57476	1.39395	2.17713	2.05781	2.04199	1.93072	2.25555	2.11725	2.47951	1.50686	2.10532
WZ-1-84	3.54658	3.94913	4.15578	3.80672	4.0372	3.82248	3.92444	4.17407	4.13039	3.72129	3.79559	4.08096	4.02385	4.00051	3.9309	3.78161	3.79268	4.07666	3.9488	3.7101	4.17901	3.98708	3.79373	4.13771	3.87255	3.56402	4.0014	3.72964	4.06604	3.86027	4.07574	3.85758	4.03232	4.05324	3.72974	4.01671	4.03393	4.00347	3.98197	3.52408	4.09708	3.02316	3.35601	3.28042	3.36778	3.10198	3.62934	3.03034	3.63882
BI-2536	-2.22779	-2.29055	-2.22615	-2.24179	-2.20167	-2.20694	-2.17134	-1.43053	-2.16421	-2.21278	-2.33829	-2.12001	-2.09943	-2.11845	-2.07363	-2.24075	-2.22587	-2.04017	-1.76188	-2.72262	-2.012	-2.20742	-2.32145	-1.84164	-2.24704	-2.21009	-2.22253	-2.25508	-2.09197	-1.99844	-2.23504	-2.38203	-2.31898	-2.19207	-2.26731	-2.04625	-1.85671	-2.19257	-1.88301	-2.4857	-2.16317	-2.8481	-2.20179	-2.44481	-2.02496	-2.51107	-2.42935	-2.6685	-2.34979
BMS-509744	2.69267	2.72478	2.58776	2.76012	2.72439	2.99048	2.87913	3.4294	2.8521	2.87234	2.55686	2.87224	2.91647	2.87396	3.02841	2.99044	2.72599	3.00919	3.27085	2.54146	2.96736	2.89236	2.79851	3.32167	2.74243	2.81509	2.65978	3.03093	2.89605	3.05504	2.92809	2.73924	2.7888	2.72962	2.82931	2.85717	3.01287	2.74147	3.09193	2.7026	2.94145	2.40915	2.86723	2.67654	3.22408	2.43067	2.58062	2.57434	2.73632
CMK	2.04026	1.69397	1.75353	2.0484	2.0796	1.8105	1.82028	2.98978	2.09107	2.19208	1.88479	2.2569	1.89703	2.15372	2.2037	2.12685	2.02041	2.16121	2.59644	1.53934	2.40301	2.44772	1.87978	2.41527	2.07442	1.99181	1.95246	1.84688	2.24505	2.3634	2.30105	1.87329	1.97331	2.06544	1.89186	2.24297	2.42759	2.19004	2.45045	2.01441	2.08859	1.69966	2.4016	1.73205	2.20674	1.7992	1.87542	1.35941	1.85573
Pyrimethamine	3.88442	3.55785	3.57935	3.68276	3.21865	3.69738	3.38597	4.41602	3.83293	3.40643	3.57529	3.45372	3.72948	3.99054	3.71654	3.63206	3.7701	3.72101	4.17924	2.6944	4.08108	3.49777	3.69785	3.83776	3.48005	3.6773	3.30807	3.70201	3.70129	3.84561	3.55683	3.12264	3.3159	3.62459	3.59316	3.87058	4.30861	3.7064	3.85109	3.2923	3.83303	3.09626	3.48151	3.5729	4.13531	3.66972	3.53948	3.39604	3.54651
JW-7-52-1	-1.89897	-1.9087	-1.90848	-1.97467	-1.83687	-1.89467	-1.89841	-1.84655	-1.90314	-1.97292	-1.9034	-1.93803	-1.91296	-1.89009	-1.92328	-1.95916	-1.89946	-1.91773	-1.84233	-1.88908	-1.88711	-1.92041	-1.92752	-1.90135	-1.90419	-1.95498	-1.91393	-1.9647	-1.90683	-1.92475	-1.92124	-1.87982	-1.92282	-1.91678	-1.96742	-1.91497	-1.88735	-1.89332	-1.90589	-1.97659	-1.94471	-1.97547	-1.85993	-1.909	-1.89553	-1.89529	-1.92856	-1.99203	-1.89284
A-443654	-1.0564	-1.0838	-0.971134	-1.06119	-1.00129	-1.00073	-0.922527	-0.442846	-1.047	-0.987168	-1.07011	-0.867542	-0.937254	-0.859243	-0.866579	-0.92868	-1.15694	-0.8279	-0.744346	-1.23357	-0.758152	-0.894367	-1.1547	-0.625542	-0.928082	-0.890208	-0.913278	-1.0424	-0.853383	-0.860535	-0.884314	-1.04545	-0.968343	-0.932403	-0.969118	-0.864164	-0.754861	-0.972269	-0.824719	-1.06783	-0.903184	-1.3554	-1.04731	-1.09971	-0.862317	-1.34223	-1.11642	-1.30444	-1.05549
GW843682X	-2.96482	-3.13591	-3.1001	-3.02894	-2.91852	-3.07342	-2.68801	-1.20554	-2.72754	-2.8436	-3.05818	-2.83975	-2.8469	-2.69201	-2.61475	-2.72134	-2.96571	-2.50548	-1.98118	-3.92758	-2.46333	-2.95278	-3.1144	-2.01382	-3.05804	-2.91565	-3.01772	-2.96515	-2.6202	-2.59526	-2.79958	-3.30567	-3.21337	-2.92382	-2.94467	-2.57604	-2.152	-3.115	-2.4471	-3.35034	-2.86003	-4.16791	-3.04024	-3.41883	-2.52218	-3.72299	-3.19953	-3.83807	-3.33878
MS-275	0.564169	0.309425	0.469507	0.357092	0.447245	0.430511	0.350633	0.886769	0.622354	0.271632	0.646523	0.444757	0.571263	0.579542	0.476676	0.326065	0.458264	0.773738	0.554809	0.159689	0.725248	0.402161	0.310859	0.850871	0.532298	0.551468	0.685152	0.244662	0.67956	0.387812	0.381629	0.1451	0.369854	0.839142	0.413022	0.55652	0.659294	0.336424	0.732993	0.18381	0.552211	0.239398	0.993251	0.464908	0.935369	0.757604	0.203514	0.220758	0.52092
Parthenolide	3.2283	2.80709	2.81873	2.96566	3.23503	3.01651	2.88789	3.56516	3.33574	3.11573	2.99908	3.04211	3.04236	2.95621	3.13258	3.08278	3.06543	3.09203	3.23803	2.72469	3.32087	3.12327	2.95739	3.32118	3.28426	3.01246	3.18413	2.74388	3.2498	3.15931	3.19214	3.08631	3.14658	3.17135	2.89825	3.04618	3.19829	2.82303	3.34807	3.02484	3.02008	2.99639	3.62737	3.24222	3.42179	3.4596	3.08797	2.87981	3.30532
KIN001-135	3.75633	3.81104	3.81244	3.90298	3.78853	3.72208	3.77395	4.06233	3.87973	3.75349	3.83196	3.86134	3.89066	3.78726	3.91013	3.76665	3.78467	3.87844	3.97703	3.60898	3.82728	3.89313	3.92969	4.03824	3.75765	3.75971	3.77371	3.79085	3.89978	3.95636	3.81769	3.69973	3.70603	3.84348	3.83445	3.99403	3.9681	3.9903	3.96016	3.84671	3.97505	3.49341	4.09896	3.69734	4.13735	3.80919	3.70385	3.63454	3.75393
TGX221	3.98787	3.99194	3.99392	3.89671	4.11356	3.97742	4.00016	4.00579	4.02353	3.92371	3.98656	3.94549	3.98103	3.99709	3.93834	3.90287	4.04921	3.95394	4.01865	4.07307	3.99658	3.99148	3.96176	3.94443	4.00752	3.85533	4.01591	3.87109	3.99199	3.89118	3.9804	4.07913	4.02429	3.99207	3.88718	3.94412	3.97364	4.02855	3.9398	3.89101	3.9016	3.9758	4.03378	4.0094	3.9373	4.03396	3.98711	3.91498	4.02768
Bortezomib	-5.83184	-5.94218	-6.13854	-6.25958	-5.22474	-5.4907	-5.65043	-4.7996	-5.72589	-6.15524	-6.01061	-5.74728	-5.85293	-5.63432	-5.55295	-5.83855	-5.47443	-5.43842	-5.1809	-5.73627	-5.34979	-5.69859	-6.01186	-5.42712	-5.55667	-6.11312	-5.50058	-6.02857	-5.46006	-5.59766	-5.56817	-5.51788	-5.82695	-5.62311	-6.08924	-6.07962	-5.50966	-5.54489	-5.48491	-6.23427	-6.00045	-5.78851	-5.21963	-6.03597	-5.21451	-5.84186	-6.16904	-6.26463	-5.75347
XMD8-85	2.43678	2.84303	2.67266	2.477	2.91283	2.3047	2.73583	2.72028	3.02421	2.42427	2.66247	2.56662	2.89922	2.3953	2.52608	2.41097	2.60403	2.60001	2.80179	2.48231	2.48149	2.74115	2.73529	3.07059	2.45043	1.94904	2.5626	2.30074	2.6559	2.36642	2.8415	2.73279	2.637	2.7302	2.2761	2.6846	2.55277	2.93469	2.68645	2.30825	2.69302	1.91088	2.74456	2.32924	2.74771	2.2426	2.51731	1.95655	2.36771
Roscovitine	4.00426	3.81741	3.83733	3.85897	3.944	3.82333	3.89986	3.9573	4.12635	3.84107	3.93783	3.77581	3.86788	3.87651	3.86741	3.82122	3.86868	3.88975	3.9707	3.83682	3.97488	3.9328	3.94773	3.97503	3.91657	3.80269	3.81008	3.73732	3.91213	3.81692	4.03002	3.8367	3.8807	3.88073	3.77601	3.9587	3.89545	3.91803	3.87466	3.82297	3.90715	3.6442	4.07269	3.98198	4.00244	3.93091	4.00273	3.72411	3.93724
Salubrinal	3.31981	3.65236	3.12965	3.33374	3.34744	3.34186	3.48363	3.6121	3.81058	3.16579	3.68835	3.23438	3.36838	3.46335	3.59333	3.6244	3.08242	3.49998	3.57317	3.33695	3.29865	3.38831	3.60056	3.79357	3.22459	3.34655	3.30813	3.60914	3.34534	3.34445	3.2614	3.13729	2.97415	3.41149	3.67738	3.87957	3.6861	3.39143	3.50008	3.37791	3.88	3.2359	3.53659	3.26637	3.91839	3.1532	3.38699	3.1668	3.33488
Lapatinib	2.31868	2.66325	2.50022	2.44559	2.60201	2.50899	2.50116	2.56037	2.67131	2.65864	2.48673	2.53596	2.48165	2.60483	2.46763	2.7597	2.27126	2.5514	2.66816	2.70473	2.78521	2.62037	2.55538	2.59983	2.64389	2.59931	2.51995	2.50173	2.48608	2.44296	2.54152	2.62258	2.76934	2.46498	2.60726	2.48006	2.53399	2.53485	2.41048	2.60232	2.69836	2.5119	2.08591	2.17051	2.24197	2.03066	2.41002	2.2678	2.54688
Doxorubicin	-2.72427	-2.25241	-1.50726	-1.70746	-1.89841	-2.51737	-1.57494	-1.21971	-1.09974	-1.42449	-2.03573	-1.85195	-1.52312	-1.86355	-1.81345	-1.89475	-2.04503	-1.88035	-1.3297	-2.68678	-1.57761	-1.79166	-1.59979	-0.726397	-1.37177	-2.19867	-2.11629	-2.06974	-1.89037	-2.03115	-1.54646	-1.84631	-2.03662	-1.62336	-1.83467	-1.62967	-1.49488	-2.06187	-1.41732	-1.99614	-1.44877	-2.7456	-2.52077	-2.08488	-1.96769	-2.40113	-2.14354	-2.64567	-1.75545
Etoposide	1.0559	0.99942	1.48834	1.61286	1.00782	0.712081	1.76885	2.88521	2.45468	1.06917	1.23205	1.34435	1.97518	1.62247	1.50711	1.40306	1.60998	1.33602	2.57615	-0.271918	1.99378	1.32471	1.81241	2.91973	1.72313	1.13305	1.05901	1.2444	1.5849	1.45119	1.34086	1.26344	1.02172	1.93505	1.53469	1.9974	2.33003	1.02236	2.27645	0.940207	1.74549	-0.0738712	1.19631	0.895199	1.97445	0.719784	0.397357	0.24056	1.0968
Gemcitabine	-2.74323	-3.15306	-2.16641	-2.25888	-2.79975	-3.61187	-2.38442	0.33128	-1.33583	-2.27291	-3.04313	-2.6784	-2.12462	-2.45725	-2.45847	-2.41924	-2.40069	-2.65577	-0.957103	-4.57655	-1.87687	-2.35247	-2.79475	-1.0386	-2.12202	-2.75323	-3.0249	-3.31893	-2.55676	-2.04002	-2.17266	-3.12753	-3.04503	-2.73119	-3.00577	-1.73816	-1.46303	-2.93965	-1.45489	-3.02695	-2.1516	-4.17518	-2.95703	-3.23447	-2.11215	-3.44312	-3.52948	-4.13316	-2.73359
Mitomycin C	-1.21699	-0.980581	-0.670704	-0.668424	-0.525478	-1.87176	-1.18167	-0.621473	0.180115	-0.174653	-0.46909	-1.24691	-0.560677	-1.08003	-0.850722	-0.725125	-1.16365	-1.08036	-0.437581	-1.18015	-0.754377	-0.66134	-0.448413	-0.29202	-0.352195	-1.07154	-1.03685	-1.36506	-1.15739	-1.27525	-1.0454	-0.760319	-0.966866	-0.793215	-0.848002	-0.683765	-0.837344	-1.23395	-0.482487	-0.578158	-0.234763	-1.68084	-0.634261	-0.71242	-0.441067	-1.22051	-1.04631	-1.96327	-0.538388
Vinorelbine	-4.44756	-4.22199	-4.20795	-4.06358	-4.38725	-4.44305	-3.87502	-2.6008	-3.50314	-4.55969	-4.10279	-3.92067	-3.83876	-3.94533	-3.48242	-3.88682	-4.23752	-3.75153	-2.94771	-5.35769	-3.77874	-4.15807	-3.7276	-2.99511	-4.09781	-4.15893	-4.53925	-3.75257	-3.89869	-3.78376	-4.22664	-4.43465	-4.77483	-3.98999	-3.7812	-3.50084	-3.218	-3.85455	-3.30769	-4.76947	-3.87226	-5.37456	-4.64979	-4.81925	-3.67951	-4.89331	-4.75259	-4.96855	-4.6354
NSC-87877	5.10625	4.97085	4.98974	4.94562	4.61999	4.98914	4.8133	5.29305	5.22271	4.86313	4.94344	4.90937	5.00658	5.07119	4.99266	4.99279	4.91871	5.01796	5.11801	4.33008	5.16924	4.71579	5.15279	5.1808	4.95304	5.05843	4.68206	4.90022	4.89975	5.0883	4.97302	4.71282	4.99324	4.98642	4.87467	5.22917	5.22481	4.82773	5.16415	4.63564	5.09603	4.60574	5.15123	4.74258	5.43264	5.16368	4.84591	4.78244	4.97443
QS11	2.97053	2.97338	3.21415	3.68941	2.67922	2.97544	3.13791	3.72837	3.96836	3.52788	3.13039	3.29133	3.29407	2.95677	3.56347	3.3854	2.69373	3.10034	3.78153	2.13091	3.32451	2.95688	3.53608	3.97225	3.30776	3.30729	2.875	3.36697	3.48327	3.49009	3.24623	3.24678	2.969	3.39507	3.4028	3.42484	3.46863	2.93122	3.6838	3.17184	3.70787	2.77775	3.29389	3.06143	4.13861	2.99271	3.07891	2.65576	3.18793
CP466722	2.43804	2.69337	2.67476	2.49059	2.90064	2.16288	2.55718	3.36905	2.66666	2.18789	2.50858	2.56565	2.87992	2.48177	2.31825	2.07409	2.68587	2.5793	3.1378	1.46405	2.77958	2.40605	2.61772	3.27846	2.51823	2.13884	2.39293	2.19479	2.91231	2.78632	2.85164	2.40084	2.14066	2.7448	2.27146	3.05078	3.04757	2.79316	2.89985	2.01739	2.59875	1.26137	2.74388	1.91878	3.00955	1.88597	2.01145	1.58136	1.92479
Midostaurin	-0.362993	0.420884	0.202659	-0.0328965	0.193884	0.154972	0.356163	0.623611	0.644275	-0.339017	0.0865977	-0.041468	0.226284	0.474219	0.0644716	-0.0364862	0.422476	-0.0419013	0.363035	-0.646772	0.270753	-0.201111	0.287616	0.397754	-0.143293	-0.447634	-0.239028	0.0484353	0.198137	-0.120168	-0.0296621	-0.139833	-0.196105	0.233923	0.0531165	0.403632	0.619665	-0.156191	0.163805	-0.776397	0.192182	-0.605754	-0.648158	-0.640981	-0.520915	-0.412084	-0.202474	-0.703979	-0.237067
AP-24534	0.282844	1.12949	1.03225	0.727761	0.932773	0.30502	0.899678	1.36513	1.25329	0.629538	0.446747	0.805992	1.01683	0.990085	0.500561	0.217162	1.15591	0.685135	1.21424	-0.390684	0.918069	0.282546	0.556697	1.01335	0.407002	-0.282893	0.481944	0.381337	0.916832	0.675283	1.08788	0.586775	0.491454	0.719195	0.290849	0.881067	1.33818	0.759084	0.777285	-0.34649	0.648582	-0.106149	0.840623	0.534766	0.98553	0.545199	0.727836	-0.0202923	0.161086
JNK-9L	-0.403417	-0.473364	-0.560938	-0.729076	-0.629118	-0.637726	-0.592223	-0.156881	0.0650114	-0.495479	-0.621704	-0.675742	-0.338925	-0.445007	-0.509836	-0.42863	-0.720757	-0.594175	0.0506943	-0.839307	-0.397059	-0.660528	-0.181171	-0.178066	-0.323571	-0.523731	-0.765515	-0.539384	-0.577921	-0.667063	-0.540644	-0.684371	-0.721807	-0.519573	-0.502499	-0.41079	-0.165228	-0.666121	-0.444684	-0.610806	-0.256114	-0.739841	-0.213068	-0.36794	-0.136907	-0.620492	-0.429959	-0.788185	-0.682774
PF-562271	1.50796	1.87405	1.8926	1.74409	1.68705	1.83238	1.85273	2.18294	2.30266	1.87343	1.56929	1.7489	2.02326	2.06639	1.92619	1.82232	1.75599	1.77703	2.10055	0.952	2.19815	1.38484	1.94237	2.28842	1.92481	1.68292	1.49281	2.05049	1.96796	1.84198	2.01709	1.72837	1.65655	1.85448	1.95043	1.99872	2.12572	1.60346	2.07054	1.53979	2.12932	1.42858	1.65057	1.67796	1.67419	1.68424	1.66212	1.33431	1.61939
HG-6-64-1	0.535989	1.65138	1.4706	1.05803	1.45567	0.75119	1.10412	1.27089	2.03599	0.810151	1.00169	1.30999	1.34041	1.49937	0.883396	0.713473	1.42059	0.926543	1.35752	0.192814	1.2416	0.565601	0.945052	1.22217	0.842329	0.254775	0.704743	1.01699	1.23665	1.00772	1.59333	1.10144	0.858639	1.1622	0.772904	1.2317	1.71083	0.900219	1.14998	0.103414	1.15973	0.369321	0.455953	0.669942	0.979874	0.839174	1.01611	0.0791861	0.492325
JQ12	1.17984	1.3019	1.18499	1.0933	1.24756	1.0631	0.839859	1.64355	2.06677	0.655794	1.48241	0.782431	1.33083	1.26858	0.937471	1.20489	1.11969	1.06085	1.49209	0.728881	1.30357	0.600012	1.37216	1.49863	0.978054	1.06343	0.813418	0.845393	1.05723	0.657592	1.21324	0.353632	0.722617	1.51331	0.89178	2.00349	1.61636	0.552716	1.34485	0.532859	1.25312	0.687048	1.3239	0.536643	1.59355	0.943383	0.538173	0.717063	0.736261
DMOG	6.69053	6.11891	6.59902	6.05749	6.8572	6.11978	6.29323	7.02847	6.56477	6.63282	6.1005	6.13743	6.54843	6.47095	6.02926	6.19672	6.73195	6.23749	6.57103	6.845	6.66623	6.26558	6.07632	6.40731	6.57959	6.24307	6.51873	5.96848	6.1881	6.05852	6.44667	5.99073	6.05632	6.28773	6.09649	6.24934	6.71106	6.44407	6.26379	6.11439	6.19164	6.97001	7.41043	6.93328	7.28592	6.85893	6.51482	6.63341	6.32043
FTI-277	2.2187	2.29906	2.22755	2.0347	2.17806	2.06524	1.92745	2.49756	2.4333	1.70565	2.27576	2.06455	2.29605	2.21671	2.21449	2.04067	2.29414	2.11335	2.51747	1.68163	2.36211	2.07933	2.34593	2.28468	2.09349	1.91142	1.99126	1.97201	2.09846	2.10757	2.04432	1.95731	1.92082	2.12752	2.02754	2.48351	2.4059	2.09414	2.35052	1.8691	2.1428	1.49809	2.32447	1.87358	2.03113	2.01167	1.69255	1.42397	2.07763
OSU-03012	1.2813	1.68627	1.96111	1.96954	1.42764	1.35559	1.81842	2.07207	2.44291	2.03847	1.66473	1.93029	2.01231	1.66272	1.78981	1.78506	1.56325	1.65427	2.09098	0.748691	1.91308	1.4992	2.02806	2.47391	1.77817	1.73358	1.44676	1.82154	2.0013	1.74444	2.1289	1.77665	1.56533	1.81694	1.78335	1.99805	2.05057	1.35743	2.13829	1.75116	2.4204	1.09345	1.31075	1.50909	1.97669	1.87849	1.69469	0.887803	1.58597
Shikonin	-0.46868	-0.2033	0.227371	0.164892	-0.090309	-0.272005	-0.0560434	0.142586	0.326423	0.106045	-0.374484	0.205196	0.159328	-0.00513912	0.0590454	-0.0333017	-0.144795	-0.116763	0.332344	-0.287315	0.129237	0.166149	0.125886	0.602222	0.33456	-0.00311737	-0.0449844	0.0658799	0.187001	0.149742	0.389685	0.1357	-0.123586	0.0675586	0.114764	0.0606218	0.20448	0.320333	0.26202	0.26495	0.410135	0.00514067	-0.420679	-0.340245	-0.0629888	-0.0489753	-0.187267	-0.250081	-0.248262
AKT inhibitor VIII	2.35805	2.33823	2.32716	2.14589	2.4098	2.39282	2.46002	2.82092	2.77667	2.18407	2.46233	2.25009	2.38145	2.49353	2.45307	2.58613	2.20223	2.56681	2.80897	2.2625	2.59574	2.22444	2.42243	2.63606	2.37934	2.40157	2.1647	2.36986	2.19403	2.35599	2.31294	2.14193	2.18711	2.39336	2.32156	2.59578	2.60165	2.40054	2.52274	2.10054	2.36499	2.20343	2.54063	2.19098	2.97667	2.34823	2.26462	2.18858	2.37704
Embelin	2.63646	2.55409	2.61607	2.50618	2.51332	2.47927	2.60805	2.94304	3.03527	2.9875	2.60916	2.58798	2.84125	2.71327	2.70997	2.80093	2.72511	2.59038	3.16236	2.03523	2.75812	2.67516	2.74556	2.89562	2.8129	2.58492	2.67737	2.51031	2.56132	2.69854	2.5593	2.58626	2.59675	2.73538	2.69434	2.54984	2.84811	2.57242	2.83212	2.47389	2.62787	2.51904	2.81157	2.85377	3.46517	2.6063	2.96541	2.36628	2.73991
FH535	1.76064	1.9099	1.45814	1.75287	1.58843	1.50482	1.5534	1.86493	1.64557	2.10089	1.84124	1.62333	1.88939	1.78802	2.041	2.24224	1.36	1.70943	2.21317	1.96784	1.66792	1.5409	2.01505	2.02869	1.76309	2.11227	1.59473	2.24642	1.49071	2.04101	1.51767	1.57221	1.39321	1.55341	2.14697	1.93882	1.71998	1.25499	1.86639	1.99251	2.2669	2.0183	2.38408	2.08338	3.41845	2.17695	1.8706	2.04012	1.65263
PAC-1	1.97755	2.36826	2.52017	2.1972	1.99834	2.28323	2.06013	2.6941	2.64495	2.17858	2.59257	2.1571	2.57715	2.33018	2.10355	2.28076	2.26725	2.16902	2.57099	1.88609	2.31607	2.10924	2.36934	2.32425	2.36593	2.23709	2.14859	2.03597	2.28184	2.34245	2.34763	1.81881	1.69494	2.23156	1.98954	2.69652	2.56211	2.37363	2.42661	2.05463	2.30292	1.31425	2.24804	1.89637	2.33317	1.82505	2.20145	1.46632	1.99332
IPA-3	3.36455	3.73193	4.4304	4.3009	3.7323	3.43786	4.07008	5.57338	4.41433	3.95406	3.56043	4.30057	4.76339	3.75483	4.1758	3.53853	4.23478	4.05667	5.00401	2.35472	4.14108	4.26544	4.12281	4.9628	4.04435	3.39378	3.78744	3.61192	4.46188	4.73796	4.74389	3.50709	3.51295	4.06624	3.48893	4.70839	4.6771	4.39156	4.82273	3.46164	4.30522	2.52182	4.24443	3.11322	4.30894	3.52057	3.42713	2.52386	3.24928
GSK-650394	3.20089	3.22857	3.27371	3.41915	3.32411	2.99813	3.38134	3.7228	4.00823	3.68467	3.39027	3.30209	3.51776	3.12498	3.40688	3.47637	2.98304	3.16114	3.66738	2.22062	3.55762	2.84436	3.2945	3.82769	3.30468	3.33043	2.73425	3.35319	3.14125	3.33665	3.27645	3.18702	2.97048	3.34624	3.27344	3.42873	3.63658	2.69185	3.67335	3.12285	3.6789	2.72038	3.49115	3.31828	4.05474	3.53374	3.31365	2.9101	3.35413
BAY 61-3606	2.11124	2.2873	2.53903	2.15617	2.78843	1.59518	2.24786	2.9371	3.35396	2.57748	2.08289	2.13056	2.76797	2.11136	2.02251	2.01631	2.37525	2.008	2.86061	1.06308	2.4301	2.1223	2.38055	2.82989	2.58134	1.80666	1.80626	1.69405	2.10335	2.20356	2.65703	2.0503	1.92991	2.34717	1.7805	2.33862	2.83264	2.13503	2.48762	1.857	2.52841	1.53877	2.84726	2.37156	2.49092	1.88	2.44002	1.5484	2.18095
5-Fluorouracil	3.92086	3.8078	4.29169	3.79078	3.89718	3.03512	3.39487	4.67845	4.84784	3.02222	4.16445	3.45971	4.32866	4.129	3.75765	3.12223	4.15198	3.60159	4.57315	2.70772	4.23336	3.26328	4.25534	4.55255	4.0189	3.11254	3.44695	3.11503	4.41225	3.28057	4.1749	3.57905	3.11063	4.2105	3.33288	4.64448	4.43604	3.8823	3.98558	3.11064	3.94364	1.20782	3.54456	3.37647	3.0782	2.33244	2.90976	2.00091	3.09249
Thapsigargin	-4.43696	-4.41635	-4.69908	-4.5058	-4.43432	-3.91833	-3.88764	-3.89274	-3.9469	-3.32492	-4.51798	-4.0854	-4.11551	-4.06508	-3.99217	-3.34011	-4.70548	-3.9784	-4.21192	-5.49357	-3.86208	-4.6131	-4.00887	-4.03094	-3.89257	-3.72091	-4.75587	-3.4797	-4.33833	-3.75588	-4.13603	-4.57845	-4.36659	-4.4662	-3.53605	-4.40436	-3.96425	-4.85997	-3.68364	-4.48569	-3.8272	-3.68417	-4.30492	-4.10458	-3.02994	-4.04196	-3.16611	-3.83811	-4.28334
Obatoclax Mesylate	-1.91477	-0.856398	-1.14795	-1.38089	-1.34137	-1.45885	-0.81895	-0.504845	-0.390842	-0.49309	-1.09994	-1.04936	-0.587822	-1.05934	-0.888553	-0.847782	-1.62588	-1.01996	-0.279408	-1.93602	-1.00013	-1.75999	-0.777256	-0.396762	-1.08636	-1.16779	-1.51447	-0.928065	-1.50915	-0.898112	-0.784818	-1.34948	-1.63007	-1.1735	-0.945724	-0.369956	-0.720354	-1.4118	-0.735363	-1.43974	-0.346115	-1.67342	-1.1497	-1.46955	-0.461763	-1.55801	-0.936395	-1.92894	-1.44166
BMS-754807	-0.203439	0.384924	0.337472	0.599367	0.114715	0.651753	0.976873	0.544349	0.946518	1.16543	-0.14072	0.587546	1.06097	0.43153	0.457147	1.07901	0.491138	0.440956	0.845931	0.0510937	0.523075	0.66861	0.328873	1.43428	0.635271	0.587155	0.0853131	0.933888	0.353513	0.766046	0.902795	0.373882	0.428151	0.394032	0.692035	0.0561343	0.456133	-0.0824591	0.840773	0.993983	0.744364	0.657646	0.278027	0.477515	0.526269	-0.255239	0.855762	0.521365	0.449101
Lisitinib	1.70489	2.30592	1.75583	1.98342	1.83068	2.2008	2.26706	1.90877	2.36244	2.41463	1.63628	1.98472	2.40524	1.90052	2.04385	2.45315	1.86941	2.01591	2.11973	1.83574	1.9184	2.06761	2.02706	2.56346	2.02948	2.21395	1.78158	2.38923	1.86311	2.37974	2.18519	1.72598	2.00545	1.88174	2.11513	1.91512	1.91479	1.40838	2.23796	2.50527	2.42015	2.31768	2.15939	2.05279	2.16714	1.70977	2.42212	1.97634	2.20203
Bexarotene	3.53662	3.72691	3.55096	3.42169	3.79612	3.42649	3.4637	3.57497	3.70895	3.37256	3.74803	3.36271	3.50131	3.58165	3.38967	3.37321	3.48566	3.31369	3.59959	3.44016	3.58721	3.30223	3.48479	3.71791	3.35367	3.17831	3.32389	3.43569	3.62079	3.39816	3.5777	3.48259	3.30099	3.5444	3.47128	3.84135	3.55735	3.4516	3.51725	3.24741	3.57695	2.97088	3.51659	3.40761	3.68997	3.62421	3.41896	3.02097	3.38914
Bleomycin	1.61855	1.3852	1.2418	1.31944	2.27019	1.14042	1.5215	3.03992	3.32061	2.37504	2.03414	1.07368	2.53693	1.46643	1.17413	1.61394	1.45242	1.13975	2.6091	0.498682	1.80674	1.90483	2.23748	2.22309	1.6558	0.830283	0.919496	0.873342	1.19978	0.884456	1.48368	1.74902	1.69563	2.11613	1.13748	2.20666	2.53602	0.813086	2.16618	1.08435	1.73682	0.767145	2.00457	1.5401	2.07662	0.684895	2.39918	0.710708	2.16049
LFM-A13	4.68074	4.85484	4.79261	4.66171	4.76615	4.44895	4.54142	4.69416	4.83136	4.54809	4.80738	4.5602	4.68355	4.74486	4.50949	4.58271	4.75274	4.44381	4.70728	4.47547	4.73143	4.53616	4.66855	4.76832	4.67873	4.47407	4.55612	4.50267	4.8224	4.52418	4.63862	4.46254	4.46447	4.73192	4.56124	4.95726	4.7859	4.60368	4.64004	4.44889	4.87187	4.32266	4.48444	4.51867	4.54002	4.74408	4.52691	4.15205	4.5582
GW-2580	5.60989	5.23886	5.22928	5.37438	5.16422	5.05488	5.13436	5.75399	5.37616	5.04885	5.29736	5.26779	5.08164	5.19874	5.23593	5.17889	5.47194	5.2923	5.55654	4.80219	5.37283	5.21048	5.4297	5.57907	5.29746	5.29919	5.14741	5.12777	5.28824	5.41005	5.06661	5.04322	5.17394	5.37455	5.17704	5.47426	5.57921	5.46914	5.55254	5.24712	5.39927	4.69745	5.76721	5.30227	5.68064	5.50363	4.82646	5.10752	5.31331
AUY922	-3.86123	-3.30673	-2.84123	-3.33908	-3.25867	-3.75608	-3.5496	-2.65014	-2.65322	-2.93257	-3.2844	-3.41243	-2.95795	-3.26279	-3.50578	-3.50414	-3.4	-3.60971	-2.78039	-4.05974	-3.27794	-3.34015	-3.29001	-2.76147	-3.29636	-3.83911	-3.65766	-3.58033	-3.33505	-3.57792	-3.08864	-3.34774	-3.64661	-3.36784	-3.60804	-2.92145	-2.78263	-3.43303	-3.11116	-3.64011	-3.10703	-4.17251	-3.74506	-3.6679	-3.44587	-3.64035	-3.33382	-4.22693	-3.54311
Phenformin	7.00328	7.78291	7.86732	7.82043	7.6169	6.81057	7.26024	7.68998	7.56835	7.09109	7.77688	7.66657	7.78129	7.11819	7.74602	6.66013	7.31021	7.32649	7.75738	6.97208	7.28721	7.50639	7.67722	8.12956	7.19387	7.01625	7.43361	7.68927	7.76298	7.99269	7.80918	7.02758	6.47829	7.76289	7.39843	7.90074	7.76836	8.33161	7.86558	7.57817	7.61616	6.08793	7.84913	7.06572	8.76584	7.39636	7.03624	6.82427	6.79529
Bryostatin 1	-2.78035	-2.79781	-2.77625	-2.77175	-3.0642	-2.8197	-2.62994	-2.63056	-2.4418	-2.57804	-2.79516	-2.89894	-2.88738	-2.69746	-2.77455	-2.72192	-2.82512	-2.81183	-2.72843	-2.80326	-2.60568	-2.88256	-2.70738	-2.42398	-2.71924	-2.81801	-2.78564	-2.78306	-2.75069	-2.78151	-2.9195	-2.96215	-2.96237	-2.78305	-2.7786	-2.62398	-2.59917	-3.01599	-2.68219	-2.86838	-2.66354	-2.90967	-2.82893	-2.6737	-2.52086	-2.73331	-2.79589	-2.77593	-2.77886
Pazopanib	3.25668	3.62425	3.4105	3.28087	3.15125	3.39363	3.50412	3.83901	3.78508	3.33089	3.30232	3.30977	3.4745	3.46156	3.41573	3.41606	3.52115	3.48408	3.82654	2.97564	3.63619	3.42444	3.2788	3.58638	3.05546	2.80884	3.1283	3.38516	3.33281	3.46038	3.37796	3.18135	3.21232	3.30784	3.29926	3.58627	3.63903	3.45917	3.42158	2.88108	3.33231	3.3856	3.5738	3.19876	4.12044	3.70985	3.37415	3.26813	3.08781
LAQ824	-3.35089	-2.95006	-2.88321	-2.92627	-3.109	-3.25831	-3.17258	-2.93977	-2.74499	-3.09552	-2.91365	-3.03527	-2.624	-3.15034	-3.17642	-3.02551	-3.22098	-2.98161	-3.08127	-3.35208	-3.24222	-3.31625	-3.05771	-2.63303	-3.10692	-2.94634	-3.03726	-3.20096	-2.8908	-3.23534	-2.79667	-3.58904	-3.33498	-2.85072	-3.11227	-2.58367	-2.85338	-3.47364	-2.78009	-3.10732	-2.64479	-3.67422	-2.88243	-3.29782	-2.84268	-3.23333	-3.30097	-3.49588	-3.42866
Epothilone B	-5.49412	-5.42377	-5.30079	-5.30519	-5.21201	-5.58058	-5.04012	-4.22588	-4.51973	-4.74049	-5.25744	-5.30766	-5.13119	-5.24528	-4.97493	-4.73016	-5.57736	-5.21488	-4.41903	-6.07094	-5.03138	-5.56716	-5.19278	-4.31265	-5.00523	-4.92571	-5.85895	-5.04738	-5.3964	-5.07491	-5.10273	-5.35226	-5.73991	-5.38588	-5.11024	-4.82695	-4.87942	-5.85797	-4.65502	-5.2361	-4.7739	-5.83433	-5.29622	-5.5535	-4.76815	-5.19091	-5.65892	-5.77624	-5.24261
GSK1904529A	2.18092	2.36465	2.17203	2.26877	2.02082	2.22294	2.22191	2.70592	2.40107	1.99929	2.26365	2.24446	2.35276	2.21604	2.39803	2.32237	2.28063	2.32917	2.61465	2.00097	2.31741	2.19453	2.3526	2.5193	2.22721	2.25555	2.04093	2.37103	2.23422	2.41662	1.99005	1.93894	2.02027	2.21066	2.31094	2.41557	2.43297	2.17875	2.49783	2.19891	2.41777	1.93076	2.55648	2.01162	2.65872	2.22712	1.83609	1.94657	2.21604
BMS345541	3.2465	3.34016	3.56862	3.32473	2.97002	2.75846	3.02897	3.9584	3.48607	2.76158	3.43789	3.14943	3.60201	3.11997	3.18697	2.97596	3.54105	3.22755	3.70335	2.33552	3.22134	3.20988	3.47289	3.72669	3.3115	3.02542	3.10958	2.99994	3.38413	3.36037	3.21534	2.85535	2.71421	3.34028	3.16998	3.68505	3.7616	3.68939	3.53828	2.89916	3.34094	1.96401	3.41117	3.06115	3.47999	3.05489	2.73177	2.35461	2.74357
Tipifarnib	1.23263	1.65663	1.62752	1.90644	1.52248	1.30049	1.63566	2.38698	1.89251	2.12118	1.61134	1.81012	1.83042	1.38839	1.72543	1.87785	1.22285	1.36628	2.08086	1.12695	1.42256	1.37799	1.61489	2.37351	1.52475	1.81863	1.11673	1.94241	1.47012	1.94574	1.67284	1.41131	1.14343	1.65532	1.75851	2.05159	1.81103	1.39413	2.02866	1.74201	2.09053	1.14518	1.60713	1.46396	2.41668	1.89772	1.58686	1.34204	1.57851
Ruxolitinib	4.23093	4.03444	4.12886	4.07574	4.1097	3.93197	4.01061	4.6996	4.17171	3.8498	4.12545	4.02326	4.15637	4.12177	4.03473	3.71998	4.35518	4.15514	4.54407	3.8478	4.21712	4.17913	4.15804	4.43101	4.09306	3.89666	4.01899	3.84314	4.15034	4.29044	4.07848	3.69492	3.88133	4.24188	3.77507	4.39447	4.38999	4.37455	4.3856	3.87976	4.16364	3.36098	4.8469	4.15789	4.64996	4.17691	3.81465	3.57642	4.16109
AS601245	2.02658	2.10714	2.10719	1.93379	2.34298	2.01342	2.35745	2.47918	2.59333	2.16262	2.22356	2.01747	2.23887	2.05917	2.13442	2.18837	2.05889	2.16558	2.58642	1.94915	2.20854	2.21079	2.2712	2.36051	2.28244	2.01472	1.98879	2.02408	2.05541	2.03272	2.19885	2.15489	2.11443	2.16845	2.09434	2.10126	2.30483	2.08783	2.21538	2.05726	2.23105	2.0142	2.22068	2.01206	2.48107	2.14801	2.47978	1.92512	2.3087
Ispinesib Mesylate	-1.60108	-1.6487	-1.86558	-2.16535	-2.03452	-2.75628	-2.10788	-0.770698	-0.977774	-2.19189	-1.49337	-1.96264	-1.33967	-2.36624	-2.16175	-1.86191	-1.62078	-2.04866	-1.09849	-3.14617	-2.05148	-1.98691	-1.82628	-1.04143	-1.39782	-2.27948	-2.4744	-2.13676	-1.93302	-1.50153	-1.91615	-1.93302	-2.66046	-2.12177	-1.84863	-1.01007	-1.09437	-1.09094	-1.15873	-2.39639	-1.65238	-3.88514	-1.46636	-2.6541	-1.42385	-2.47232	-2.83626	-2.99703	-2.4107
TL-2-105	3.93934	4.13706	4.21354	3.9773	4.04076	3.81445	4.21468	4.56534	4.12099	3.72971	4.26245	4.03504	4.44105	4.14081	4.10449	3.82326	4.17382	4.24425	4.47833	3.38955	4.07481	4.07134	4.06105	4.55426	4.00332	3.93382	4.02225	3.85321	4.09064	4.29677	4.24536	3.81828	3.6383	4.18356	3.96163	4.51111	4.48737	4.44626	4.28798	3.66897	4.15087	3.41045	4.71025	3.87532	5.01035	3.72562	3.72388	3.73494	3.60424
AT-7519	1.34525	1.35404	1.98632	0.862736	1.06482	0.563541	1.28642	2.68391	1.68391	0.987632	1.13261	1.39392	1.93656	1.30611	1.08991	0.86887	1.46028	1.45502	2.42704	-0.0262638	1.69888	0.940793	1.21955	2.47748	1.81482	1.09282	1.12789	0.85109	1.2918	1.37341	1.56337	1.07721	0.641582	1.45572	1.20871	2.1526	2.20639	2.22136	1.83026	0.194343	1.33571	-0.812347	1.17819	1.03203	1.12404	0.614278	0.595194	-0.416362	0.524162
TAK-715	4.43798	4.22961	4.45083	4.45854	4.0802	3.66306	4.03369	5.17144	4.50525	3.9211	4.44485	4.15246	4.49483	4.25504	4.14	4.05516	4.55523	4.38025	4.93564	3.73069	4.34646	4.34287	4.28659	4.95942	4.30955	4.42189	4.08545	4.15356	4.36961	4.7371	4.45864	3.62225	3.69543	4.38082	4.09964	4.93955	4.77744	4.76776	4.81382	4.27653	4.44847	3.07118	4.9674	4.08723	5.16955	4.11857	3.48069	3.78921	4.05758
BX-912	2.79519	3.38314	3.34439	3.15846	3.00348	2.53365	3.50761	4.05307	3.82113	2.82307	2.59166	3.31058	3.37984	3.43874	2.82923	2.42565	3.93684	3.29586	3.87495	1.10367	3.49854	3.01813	3.06528	3.91205	3.13695	2.36931	2.7761	2.63377	3.3534	3.45256	3.448	2.7107	2.64381	3.31524	2.69995	3.46504	3.98259	3.56318	3.55198	1.7914	3.01251	0.972722	3.29175	2.32709	3.2188	2.38045	2.44199	1.84986	2.54881
ZSTK474	1.27117	0.698278	1.12211	0.795905	1.23111	0.827983	1.17208	1.02981	1.21038	1.03474	1.00203	1.06123	1.41638	0.855101	0.754884	0.894333	0.951168	1.17617	1.14763	0.214353	1.11749	0.803159	1.02196	1.69782	1.50392	1.24176	1.06379	0.591498	1.23132	1.14235	1.65336	1.32033	1.01924	1.15923	0.712111	1.20398	1.14035	1.4733	1.43281	0.860641	1.1343	0.193402	1.55301	0.925601	1.39164	1.13781	0.926557	0.473957	1.00986
AS605240	2.95861	3.02841	3.41397	3.08345	3.30564	2.5269	3.1989	2.98165	3.51539	3.02308	3.07799	3.13607	3.47529	2.87527	2.94826	2.79311	2.87982	3.02548	2.93468	2.51369	2.95303	2.7761	3.278	3.77458	3.48324	3.06434	3.58224	2.56056	3.36735	2.96566	3.43054	3.21509	3.06676	3.53766	3.04848	3.40602	3.19125	2.99964	3.31116	3.00608	3.58005	1.90352	2.93743	3.15257	2.866	2.31971	2.76568	1.7786	2.59429
Genentech Cpd 10	2.53933	2.64134	2.72521	2.30405	2.48994	2.04717	2.37941	3.52663	2.72349	1.73784	2.63855	2.52953	2.98101	2.41714	2.32951	2.12074	2.75233	2.57044	3.18715	1.27241	2.59145	2.47322	2.32839	2.94422	2.44079	2.0865	2.30562	2.20283	2.62783	2.79221	2.63027	2.3204	1.87301	2.59919	2.41931	3.16483	2.99072	2.97264	2.95381	1.88073	2.67622	1.19183	3.03322	2.24795	2.94785	2.38174	1.44869	1.42504	1.8373
GSK1070916	1.67571	2.01178	2.14308	2.13679	1.73623	1.55331	2.25552	2.95457	2.35369	1.94856	1.78883	2.23421	2.40475	1.97572	1.97313	1.68056	2.47784	2.20097	2.45222	0.0379535	2.21273	1.88399	1.96786	2.70492	2.17076	1.64578	1.83446	1.67832	2.29496	2.45143	2.14244	1.51271	1.49742	2.27078	1.99543	2.32068	2.61327	2.31969	2.60107	1.30916	2.00401	-0.286322	1.99661	1.2597	1.73375	0.859543	0.803668	0.66028	1.1958
KIN001-102	2.47848	2.87988	3.18022	2.61979	2.8573	2.3181	2.61492	3.38951	2.94673	2.16931	3.2085	2.58337	3.27979	2.53423	2.60925	2.52006	2.64392	2.93304	3.23586	2.02436	2.67174	2.79318	2.58733	3.29773	2.63746	2.47646	2.70618	2.32279	2.74806	2.88105	2.7042	2.44714	2.18103	2.89871	2.40365	3.41707	2.92977	3.33846	2.98533	2.17056	2.74981	1.19161	3.28562	2.24843	3.70925	2.01105	2.01407	1.83204	2.11279
LY317615	3.33691	3.56799	3.64352	3.06971	3.80193	2.96944	3.20013	3.37036	3.33428	2.7312	3.74496	2.87922	3.68015	3.26862	3.10408	3.0897	3.10157	3.29587	3.42235	3.38581	3.04598	3.07263	3.56815	3.39402	3.43097	3.35375	3.25778	2.92677	3.32673	3.19851	3.1992	3.21278	2.48891	3.26761	3.21832	3.73852	3.35936	3.57093	3.41906	2.86861	3.48477	1.9123	3.2065	2.86282	2.98822	2.62625	2.61342	2.06678	2.81572
GSK429286A	5.07975	5.00632	4.97704	4.82343	5.0043	4.80835	4.96331	5.71122	5.08308	4.75567	4.88369	5.05078	5.23655	5.00168	4.92819	4.55058	5.55223	4.86185	5.36446	4.06136	4.96175	4.84171	5.06464	5.1056	4.87719	4.58478	4.77449	4.57298	5.05196	5.21341	4.73687	4.85761	4.43211	5.10679	4.76402	5.27647	5.59223	5.23674	5.38119	4.33796	4.7953	3.82222	5.40439	4.88132	4.86255	4.89346	4.53065	4.20101	4.68373
FMK	5.02431	5.07223	5.2474	4.89976	5.1688	4.98908	5.0557	5.43252	5.52944	4.82479	5.06066	4.90558	5.09913	5.20084	4.92631	4.86782	5.10321	5.11817	5.27905	4.67339	5.2797	4.88674	5.13219	5.26126	5.0918	4.84665	4.93443	4.70203	5.12328	5.10319	5.16056	4.83826	4.88308	5.04615	4.80439	5.31613	5.30523	5.15849	5.22206	4.64216	5.21346	4.14927	5.13288	4.77024	4.95096	4.72454	4.63985	4.41774	4.95384
QL-XII-47	1.52106	1.33864	1.60402	1.12287	1.5311	0.929372	1.05498	2.6897	1.27716	1.24941	1.16445	1.39297	1.87209	1.26101	1.04742	0.907233	1.55154	1.11034	2.45013	0.407286	1.54532	1.22482	1.17337	2.27307	1.65437	1.23118	1.16278	0.827026	1.61979	1.78074	1.82402	1.42756	0.910433	1.40359	0.952801	1.88738	2.11191	1.92185	2.02485	0.944692	1.47588	0.415514	2.12729	1.43794	2.16275	1.49137	0.50583	0.410442	1.17231
CAL-101	4.78833	4.41115	4.62066	4.28688	4.85661	4.37269	4.63754	4.62688	4.72343	4.524	4.57512	4.39089	4.67933	4.41187	4.19517	4.32109	4.57433	4.45587	4.59983	4.09571	4.57168	4.42786	4.43089	4.83511	4.73461	4.326	4.5124	3.96747	4.59427	4.57203	4.86336	4.5848	4.30107	4.63072	4.15621	4.79638	4.71993	4.99764	4.64571	4.32985	4.55382	3.61663	5.02239	4.53441	4.65292	4.64703	4.62896	3.8822	4.36365
XL-184	2.88203	3.32397	3.24512	2.92828	3.21429	2.83311	3.33407	3.62882	3.38597	2.74528	2.98664	3.16557	3.37431	3.11273	2.79212	2.71171	3.44192	2.85165	3.42406	2.06741	3.07927	2.71089	2.93962	3.29645	2.96643	2.47175	2.94667	2.66814	3.17868	3.01434	3.18133	2.88323	2.91006	3.27336	2.68993	3.28104	3.54095	3.15909	3.23191	2.15467	2.99276	1.98171	2.67466	2.48987	2.58193	2.21285	2.73421	2.11594	2.59934
WZ3105	-0.542565	0.0669669	0.804492	0.104265	-0.495195	-0.269873	0.0576176	0.995419	0.26665	-0.267532	0.32563	0.591455	0.504303	0.288388	0.365447	0.0767166	0.180976	0.562906	0.670073	-0.834217	0.481339	-0.169778	0.36125	1.56571	0.483482	0.109489	0.37024	0.127781	0.506699	0.239135	0.685517	0.188312	0.0384411	0.487514	0.428996	0.912996	0.914899	0.859496	0.511822	-0.643294	0.489534	-1.39437	-0.43525	-0.28667	-0.0699274	-1.03572	-0.914382	-1.01632	-0.807581
XMD14-99	4.64781	4.75439	5.00588	4.49848	4.61315	4.3292	4.61173	5.33301	4.87644	4.14195	4.71267	4.42041	4.86884	4.70217	4.55779	4.31038	4.86922	4.61182	5.1233	3.96199	4.86224	4.61945	4.71938	4.88607	4.66735	4.14422	4.49441	4.16999	4.75073	4.74112	4.75125	4.17199	4.13245	4.65952	4.38552	5.03589	4.98075	5.09184	4.83316	4.22151	4.62835	3.36511	5.05638	4.26928	4.97665	4.23676	3.8916	3.74562	4.18015
AC220	2.20311	2.49388	2.56461	2.23781	2.47631	2.23653	2.32109	2.81442	2.37746	1.89906	2.51158	2.21963	2.6221	2.37746	2.42017	2.11319	2.41386	2.5389	2.77325	1.92718	2.49556	2.33561	2.36471	2.65714	2.28235	1.99016	2.31167	2.08049	2.3448	2.37336	2.43111	2.12066	1.86961	2.44542	2.22904	2.60731	2.57169	2.63955	2.41202	1.93753	2.37734	1.52783	2.97123	2.06865	3.09982	2.01823	1.72236	1.89367	1.8058
CP724714	4.22618	4.25628	4.37539	4.33062	3.97505	4.04861	4.17166	4.44059	4.29778	4.10552	4.27107	4.26672	4.30558	4.12201	4.28156	4.37488	4.03856	4.37816	4.34537	3.67778	4.33186	4.07606	4.38063	4.65745	4.34077	4.51515	4.29169	4.2669	4.12069	4.4507	4.2773	3.7753	4.11356	4.4673	4.27498	4.48079	4.26584	4.21934	4.4981	4.31878	4.67272	3.76997	4.69117	4.11205	4.67787	4.22265	3.75269	4.05458	4.19966
JW-7-24-1	1.29495	1.2296	1.64858	1.26326	1.5481	1.40776	1.25619	1.74633	1.70794	1.20729	1.34078	1.58447	1.6208	1.72283	1.38243	1.27687	1.84048	1.62533	1.65008	0.6286	1.79518	1.26022	1.40712	1.96542	1.95422	1.28634	1.67277	1.14038	2.01347	1.72992	1.96261	1.60509	1.28049	1.55486	1.28045	1.74533	1.74833	2.02218	1.87533	1.02073	1.68508	0.775176	1.92904	1.33965	1.87661	1.59521	0.738025	0.687028	1.15384
NPK76-II-72-1	3.16625	3.3749	3.60632	3.17521	2.4842	2.77139	3.42064	4.92415	3.57393	2.04104	3.45805	3.46894	3.8738	3.29716	3.36146	2.87101	3.86469	3.53912	4.29818	1.18915	3.56894	2.99646	3.48687	4.10478	3.13987	2.73473	2.99785	2.90616	3.4707	3.87268	3.32039	2.36853	2.39897	3.54592	3.04114	4.02077	4.28892	3.82085	4.00496	1.92435	3.21148	0.762752	3.71047	2.25404	3.8342	2.18605	2.01165	1.19483	2.04793
STF-62247	4.76879	4.64612	4.62032	4.47314	4.69722	4.40853	4.40799	4.90712	4.71402	3.93889	4.76223	4.57262	4.70568	4.4789	4.38759	4.34313	4.91293	4.51939	4.88911	4.37898	4.70465	4.4641	4.59927	4.6601	4.55906	4.24	4.48593	4.22521	4.6913	4.68868	4.54139	4.33866	4.26919	4.67737	4.32318	4.76239	4.65693	4.77224	4.78119	4.29333	4.64738	3.58612	5.12216	4.29641	4.77194	4.58192	3.94538	3.79927	4.47701
NG-25	2.92357	3.08871	3.26634	2.88957	3.21018	2.79182	3.03615	4.06413	3.55624	2.23138	3.01457	2.96414	3.25234	3.07227	2.89265	2.52014	3.33147	2.98309	3.50648	1.53031	3.2683	2.7008	3.15806	3.50692	2.96981	2.40053	2.71042	2.52402	3.17005	3.2798	3.2181	2.56339	2.50962	3.23379	2.38106	3.42025	3.66957	3.45772	3.41266	1.87839	3.01696	1.73456	3.17961	2.38697	3.40657	2.43658	2.44872	1.51362	2.42921
TL-1-85	3.55994	3.7911	3.80456	3.44048	3.79655	3.42571	3.51206	4.37123	4.22959	2.83249	3.75736	3.4716	3.63539	3.82908	3.44219	3.14406	4.04492	3.6054	3.98833	2.5241	3.92583	3.07422	3.78707	3.89052	3.52149	2.92714	3.41137	3.06693	3.83901	3.61625	3.68772	3.32307	3.12877	3.76564	3.09951	3.98243	4.19961	3.9153	3.75202	2.43752	3.49439	2.23563	3.74312	3.08585	3.71391	3.2671	3.00586	2.22098	3.14057
VX-11e	2.88239	3.05259	3.16465	2.88347	3.11319	2.49936	3.04317	3.83794	3.72889	2.73381	2.94875	2.93466	3.39274	2.95472	3.07527	2.69773	3.16004	2.92869	3.49704	1.39408	3.26629	2.77174	3.10486	3.24869	3.08912	2.63047	2.86243	2.69439	2.96871	3.15831	3.37577	2.81404	2.96359	3.1834	2.58805	3.37089	3.66611	2.83655	3.37654	2.40041	3.09791	1.35125	2.46746	2.6888	2.30624	1.47985	2.41701	1.60567	2.51905
FR-180204	5.14597	5.20709	5.21335	4.95417	5.07446	5.00591	5.01243	5.4957	5.3043	4.91442	5.11888	4.94585	5.16069	5.11688	4.85931	5.04111	5.18033	5.07124	5.27767	4.66298	5.23816	4.83877	5.08212	5.26525	5.0403	4.89872	4.96321	4.79033	5.03016	5.13696	5.14898	4.77073	4.86756	5.07062	4.87356	5.28323	5.44366	5.06402	5.18472	4.72387	5.04069	4.36182	5.19305	4.69438	5.0617	4.55641	4.80615	4.48964	4.88348
Tubastatin A	4.56891	4.47201	4.69209	4.45688	4.39765	4.20245	4.47925	5.43989	4.74301	4.08814	4.57294	4.39906	4.84337	4.50166	4.46522	4.31367	4.99961	4.53775	4.92863	3.41329	4.77718	4.29975	4.61256	4.93001	4.56139	4.1472	4.38076	4.0543	4.823	4.64755	4.76924	3.90375	3.98812	4.79224	4.1159	4.82779	5.1046	4.86556	4.96193	3.83422	4.4096	3.41684	5.0876	4.3052	4.90976	4.04955	3.97559	3.59386	3.94817
Zibotentan	5.61667	5.61144	5.68235	5.43856	5.39471	5.41907	5.51793	5.81932	5.65848	5.28155	5.59121	5.46626	5.65441	5.61356	5.43663	5.35602	5.74773	5.48201	5.66068	5.06863	5.62304	5.49341	5.50846	5.64912	5.49928	5.33729	5.47865	5.31895	5.55153	5.57008	5.49779	5.30582	5.37842	5.60135	5.36814	5.70396	5.80426	5.64649	5.63233	5.31135	5.58898	5.05288	5.90489	5.54446	5.73115	5.61593	5.33724	5.21991	5.51124
YM155	-4.83586	-4.75007	-3.90561	-4.54256	-4.6076	-4.8666	-3.85155	-2.75891	-4.19353	-4.85429	-4.9131	-3.28666	-4.23065	-3.752	-3.63679	-4.65368	-3.56204	-4.06075	-3.64871	-5.31142	-4.0648	-4.69646	-4.23775	-3.42064	-3.85204	-4.28446	-3.52316	-4.38009	-3.86685	-4.09809	-4.16706	-4.3219	-4.47786	-3.80636	-3.8939	-3.95152	-3.22306	-3.60906	-3.69559	-5.13483	-4.2243	-5.19143	-5.17075	-5.20242	-5.50894	-5.11672	-5.30622	-5.27655	-4.95732
NSC-207895	4.29439	3.66055	4.03155	4.0735	3.92274	4.06105	4.19135	5.43363	3.97157	3.81425	3.47827	4.35095	4.30007	4.39257	4.27855	3.98981	4.6907	4.34252	4.86277	3.01518	4.57336	3.73831	4.00411	4.66138	4.37678	4.2953	4.19189	3.80102	4.42981	4.44522	4.11611	3.4455	3.91793	4.41065	3.88823	4.25028	4.67896	3.89107	4.63698	3.5245	3.83333	3.06373	4.70491	3.76627	4.18613	3.98462	3.08854	3.43535	3.96002
VNLG/124	4.02174	4.02226	4.03915	3.90349	3.80603	3.54162	3.77618	4.52097	4.00376	3.37624	3.81773	3.8088	4.03903	3.90468	3.64936	3.47736	4.23738	3.83047	4.33159	3.33443	3.96286	3.89016	3.76976	4.34331	3.77996	3.48416	3.7902	3.45347	4.02818	4.08564	4.03819	3.24233	3.42318	3.90705	3.3541	4.23336	4.15885	4.11667	4.09874	3.45269	3.85056	2.56404	4.59921	3.56368	4.30209	3.76694	3.31318	3.03755	3.63444
AR-42	0.0225442	-0.529786	-0.0699734	-0.605227	-0.699043	-0.806605	-0.537761	0.57158	-0.159292	-0.995141	-0.384817	-0.202798	-0.0260819	-0.619075	-0.617534	-0.689338	0.54682	-0.402526	-0.193987	-1.16289	-0.493385	-0.686589	-0.438686	-0.0618909	-0.262601	-0.556449	-0.276856	-0.965717	-0.233998	-0.113167	-0.225286	-1.04829	-0.92208	-0.0184001	-0.74732	0.0868556	0.354016	0.0409806	0.354576	-0.993413	-0.672525	-1.51537	1.08528	-0.572763	0.0785721	-0.626857	-1.13538	-1.29336	-1.02664
CUDC-101	-0.130045	-0.319595	0.700197	-0.261977	-0.440309	-0.672504	-0.197215	0.731528	0.109372	-0.846114	-0.325772	0.261334	0.396027	-0.0600194	-0.27842	-0.778407	0.639008	-0.0773607	0.0230056	-0.880004	-0.0239934	-0.387642	-0.277517	0.256648	-0.0689485	-0.495882	0.223255	-0.698581	0.0604871	-0.0417314	0.0781639	-0.827938	-0.582246	0.483636	-0.49293	0.463472	0.674054	0.853677	0.43367	-1.01494	-0.407739	-1.87736	0.16656	-0.798265	-0.663832	-1.07986	-1.15637	-1.27802	-0.884808
Belinostat	0.576489	-0.0378979	0.771121	-0.053277	-0.120207	-0.395498	0.253742	1.03989	0.315844	-0.601248	0.287504	0.360427	0.725808	0.0229924	0.0669601	-0.293174	1.2142	0.161055	0.369614	-0.662993	0.112385	0.079611	0.0628447	0.467743	0.301768	-0.154894	0.376125	-0.426636	0.286458	0.419292	0.304822	-0.365292	-0.416251	0.545403	-0.249251	0.818266	0.917039	1.14391	0.857782	-0.527732	-0.113204	-1.1434	1.36751	-0.203677	0.308278	-0.150487	-0.686194	-0.804315	-0.508816
I-BET-762	4.04291	3.74126	4.23567	3.72225	3.81094	3.6217	4.01859	4.6757	4.06759	3.77418	3.7862	3.91756	4.39338	3.55284	3.75537	3.64612	4.30103	3.85334	4.30991	2.74446	3.9883	3.8379	3.97132	4.29466	4.06293	3.25767	3.76702	3.21417	4.068	3.91889	4.17424	3.46971	3.46249	4.06581	3.47289	4.41835	4.36087	4.65823	4.38576	3.2107	3.63918	2.55978	4.77045	3.94665	4.5017	3.28394	3.64501	3.00066	3.31704
CAY10603	1.1959	0.700634	1.30642	0.679951	0.905886	0.288309	0.823292	1.77496	1.23704	0.108977	0.88908	1.05924	1.26778	0.791176	0.740244	0.376455	1.80788	0.89269	1.17003	-0.0433065	0.840286	0.690956	0.808962	1.31676	1.02997	0.483017	1.02714	0.305489	1.14648	1.02329	1.32403	0.54528	0.485803	1.39798	0.387362	1.59093	1.56006	1.67996	1.46547	0.0707638	0.758106	-0.473779	1.78822	0.473614	0.988039	0.495595	0.00665214	-0.230256	0.0989067
Linifanib	2.34488	2.76641	2.67972	2.37031	2.61391	2.28694	2.50566	2.9161	2.83441	2.23878	2.54596	2.43345	2.69709	2.72832	2.50725	2.21619	2.81349	2.59205	2.9715	1.99781	2.61464	2.48377	2.62991	2.83721	2.43644	1.91524	2.46649	2.16824	2.61304	2.39942	2.49311	2.36661	2.26808	2.63474	2.23202	2.69512	2.89871	2.79793	2.60336	1.98795	2.46031	1.79947	2.93763	2.16122	2.77172	2.34816	2.19131	1.96085	2.32295
BIX02189	4.51345	4.73552	4.76498	4.51613	4.77256	4.33276	4.58679	4.99484	4.8664	4.02055	4.5605	4.4224	4.78048	4.67392	4.25393	4.13164	4.77855	4.54817	4.84578	3.63425	4.85432	4.28314	4.62724	4.75978	4.59563	3.97426	4.23296	4.14758	4.80035	4.49653	4.94983	4.24016	4.10404	4.67347	4.15918	4.93187	4.90771	4.6617	4.67241	3.77268	4.52614	3.26665	4.38002	4.06438	4.31286	3.97452	4.10751	3.48709	4.16476
CH5424802	3.98963	3.97091	4.28074	3.81034	4.2092	3.61413	3.82516	4.29202	4.10943	3.32909	4.0519	3.93006	4.06792	3.90466	3.81661	3.53294	4.21539	4.00772	4.16432	3.30207	4.04316	3.90785	3.89404	3.99571	3.92824	3.52515	4.02442	3.52814	3.98832	3.96382	3.86058	3.6256	3.49153	4.04471	3.77444	4.15912	4.21072	4.26746	4.06534	3.56328	3.86641	3.13414	4.24331	3.75541	3.79203	3.82496	3.52526	3.1067	3.64233
EKB-569	1.25461	1.60577	2.22444	1.57649	2.36662	1.23568	1.21294	2.25736	2.10758	1.87897	1.48769	1.76729	1.78521	1.90072	1.29087	1.19162	1.69556	1.81328	2.00878	0.91895	2.17678	1.15596	1.43276	2.07333	1.94303	1.20459	1.89992	1.03108	1.84274	1.67574	2.1498	1.22382	1.57008	1.79976	1.1494	2.14223	2.06301	1.88982	1.97605	1.03743	1.66655	-0.777592	1.06964	0.721735	1.13273	0.0385575	0.749911	0.250103	1.13099
GSK2126458	-3.24016	-3.17074	-2.88524	-3.07231	-3.08285	-3.18645	-2.95855	-2.48009	-2.50915	-3.16287	-3.31439	-2.67009	-2.34217	-2.86229	-2.92779	-3.03605	-2.71456	-2.83937	-2.58671	-3.9275	-2.61395	-2.99692	-3.10916	-2.01445	-2.35104	-3.1576	-2.53779	-3.51138	-2.51642	-2.77066	-2.3186	-2.56642	-2.78907	-2.73716	-3.19909	-2.59557	-2.54074	-2.36483	-2.43094	-3.50949	-2.92563	-4.25033	-3.17144	-3.60728	-3.17764	-4.01072	-3.94637	-3.90228	-3.50162
KIN001-236	4.45568	4.49017	4.53732	4.35964	4.46794	4.39255	4.25858	5.23594	4.60255	3.8999	4.64924	4.33813	4.63865	4.46959	4.31144	4.14982	4.69933	4.44717	4.88344	3.83388	4.71256	4.22941	4.43979	4.72647	4.3635	4.20025	4.24754	4.08017	4.52945	4.63578	4.34125	3.91305	4.06914	4.59164	4.0277	4.81385	4.84377	4.52936	4.71789	3.8497	4.39977	3.10059	4.98882	3.95271	4.93178	4.08903	3.75271	3.52172	4.18121
KIN001-244	3.42093	3.36288	3.53468	3.27031	3.47425	3.23154	3.56721	4.09705	3.6356	3.06131	3.42215	3.46286	3.70198	3.44494	3.46229	3.18132	3.62967	3.53837	3.86816	2.64551	3.68829	3.36448	3.49511	3.79892	3.61721	3.11799	3.46028	3.07366	3.61168	3.58508	3.56265	3.32812	3.1012	3.61412	3.20507	3.75269	3.77751	3.71783	3.81152	2.8324	3.33019	2.35	3.62564	3.12898	3.55399	2.92567	2.99826	2.54167	2.95585
KIN001-055	4.23893	4.44611	4.58172	4.29508	4.54812	4.04957	3.98869	4.60309	4.19916	4.23678	4.24211	4.25891	4.28442	4.39603	3.95929	4.13192	4.21311	4.26738	4.50208	3.81244	4.66668	3.86751	4.32176	4.37417	4.44441	4.16322	4.15559	3.97751	4.33794	4.24041	4.51951	3.7892	4.04455	4.44192	4.22321	4.615	4.43658	4.08666	4.39286	3.89006	4.28838	3.48809	4.06589	3.73614	3.92689	3.86647	4.02061	3.61581	4.04362
KIN001-260	5.04041	4.8516	5.02984	4.82507	4.8451	4.53402	4.75384	5.53539	5.04729	4.29289	5.02151	4.67532	4.93514	4.80969	4.62187	4.34161	5.1579	4.825	5.10377	3.86576	5.05	4.74812	4.8574	5.05763	4.76337	4.44241	4.64544	4.32871	4.96382	4.98196	4.9796	4.26168	4.34867	4.98235	4.29996	5.26317	5.2086	5.12452	5.03384	4.06077	4.77145	3.54313	5.35525	4.65396	5.24615	4.83659	4.54415	3.7571	4.49963
KIN001-266	3.33574	3.62198	3.77596	3.55354	3.59303	3.3587	3.37625	4.25474	3.51961	2.9711	3.46847	3.60747	3.70686	3.7186	3.54386	3.24883	3.87235	3.47979	3.91328	2.76225	3.76244	3.39104	3.7046	3.73998	3.561	3.29774	3.41267	3.34132	3.80422	3.80383	3.58641	3.13802	3.08269	3.61983	3.314	3.8353	3.95254	3.97261	3.84174	3.04017	3.4321	2.43116	3.31455	2.75236	3.16767	2.92886	2.78433	2.62018	3.01732
Masitinib	3.84666	3.88834	3.94922	3.54714	3.83587	3.6869	3.55411	4.51264	4.12215	3.32836	3.86879	3.62747	3.96945	4.15944	3.63739	3.39401	4.2005	3.75111	4.20156	2.89819	4.02336	3.55828	3.7677	4.08666	3.67744	3.39374	3.64222	3.50868	4.09689	3.94027	3.87198	3.56162	3.24091	3.82564	3.512	4.25738	4.32113	4.18882	4.04372	3.0098	3.8073	2.8688	4.29506	3.55523	4.40697	3.78469	3.1491	3.12479	3.34331
MP470	3.95145	3.50691	3.58382	4.15223	3.29132	3.33431	3.66526	4.09334	3.85339	3.62533	3.69881	4.02857	3.90051	3.6588	4.06107	3.89481	3.63297	3.94631	4.04257	3.40504	3.91439	4.06453	3.73264	4.40544	3.77743	4.06619	3.81529	4.13968	3.99895	4.18773	3.98437	3.51454	3.61162	4.06282	4.08563	4.04581	3.93905	3.90179	4.20327	4.27579	4.17003	3.90042	4.62318	3.95635	4.77328	4.04813	3.20911	4.09881	3.617
MPS-1-IN-1	3.66754	4.25956	4.46352	3.96624	3.64416	3.78481	3.97863	5.21521	4.33262	3.31848	3.84577	4.16073	4.64591	4.70944	4.13397	3.48406	4.8359	4.1136	4.83203	2.46275	4.79336	3.73635	4.07819	4.51433	4.11445	3.60698	3.75092	3.92055	4.39509	4.50571	4.43308	3.36206	3.31874	4.22677	3.81644	4.39617	4.78927	4.2146	4.51097	3.28118	3.94448	2.09652	3.64988	3.05058	3.34658	2.60614	3.02647	2.49067	3.27407
BHG712	3.4814	3.26384	3.56907	3.13883	3.49725	3.03503	3.48461	4.31475	4.09914	2.70168	3.5047	3.17614	3.62671	3.75988	3.43306	2.97017	4.06177	3.49924	3.84579	2.14245	3.57839	3.21598	3.65396	3.57003	3.6524	3.00513	3.4668	2.76426	3.61399	3.5118	3.69061	3.15628	2.98148	3.60837	2.80991	3.82942	4.39301	3.84224	3.6887	2.31087	3.20567	1.94091	3.30003	2.95296	3.18089	2.0867	2.80921	2.06392	2.9299
OSI-930	3.85603	4.14379	4.27257	4.23538	4.19799	3.5502	4.02743	4.78199	4.55559	4.03108	4.04326	4.15936	4.32654	4.11557	4.27037	3.75814	4.29818	4.20817	4.66167	3.09684	4.09272	4.18635	4.27688	4.67914	4.15446	3.77334	4.0772	3.96588	4.47752	4.39032	4.42291	3.94099	3.73205	4.27119	3.8741	4.58828	4.57732	4.49237	4.5216	3.8051	4.28493	2.97268	4.56894	3.72569	4.65977	3.64342	3.59029	3.2551	3.64441
OSI-027	0.452031	0.340666	1.21399	0.975864	0.1912	0.204323	0.662321	1.44796	0.740204	0.879438	0.368934	1.66337	1.27871	0.941124	0.500083	0.670882	1.11783	0.68804	1.14689	-0.352427	1.47988	0.556038	0.589876	1.86808	1.59049	0.762406	1.43765	0.325221	1.86456	1.14036	1.98676	0.891248	0.812573	1.21871	0.656157	1.30985	1.37249	1.33239	1.54412	0.441653	1.0829	-0.446998	0.714145	0.548018	1.1012	0.00435238	-0.521755	-0.0520306	-0.0687857
CX-5461	3.10619	3.08989	3.49696	3.24074	3.35533	1.81413	3.17704	4.55018	3.90416	3.09703	3.01166	3.0224	3.62778	3.2876	2.91026	2.65307	3.79501	2.85737	3.9701	1.36437	3.44903	3.30257	2.92062	4.04987	3.54637	2.20541	3.13463	2.44336	3.68415	3.18562	3.7887	3.03092	2.71254	3.4773	2.61386	3.6339	4.07127	3.58706	3.57997	2.59179	3.15953	1.06077	3.35125	2.68578	3.31356	1.73179	2.81956	2.1498	2.42335
PHA-793887	2.22855	2.47011	3.114	2.42749	2.17699	1.75265	2.42376	3.9142	3.10546	2.548	2.41586	2.7809	3.13403	2.69779	2.51223	2.45902	2.75477	2.64288	3.20132	0.836871	3.25411	2.21352	2.90047	3.86059	3.32077	2.48843	2.71445	1.9823	3.09499	2.64415	2.98044	2.3684	2.39593	2.84897	2.59562	3.3443	3.59777	3.3165	3.18225	1.71241	3.08544	0.442625	2.23961	2.16469	2.28193	1.37613	1.73168	0.691576	1.83884
PI-103	0.483883	0.666154	1.38833	0.88694	0.968973	0.569062	1.00681	1.62805	1.18478	0.963462	0.730462	1.52179	2.11786	0.807144	0.999839	0.305843	1.19867	0.779722	1.22945	-0.321903	1.15754	1.0016	0.590715	2.14813	1.48162	0.324254	1.45904	0.126442	1.54427	1.05961	2.04069	1.69234	0.819514	1.25189	0.675763	1.64823	1.7899	2.13659	1.68037	0.0605576	0.869191	-0.817749	0.890335	-0.143644	0.518781	-0.161665	-0.140594	0.20094	0.184942
PIK-93	3.08236	3.04124	3.42215	2.85047	3.35683	2.76288	3.18197	3.90154	3.27563	2.18131	3.18713	3.10812	3.4666	3.0985	2.84946	2.47257	3.65035	3.05989	3.66697	2.0763	3.55589	2.58926	3.12572	3.50555	3.48647	2.56406	3.09905	2.38326	3.39578	3.15181	3.30149	3.10915	2.59965	3.47111	2.52948	3.43723	3.70331	3.53452	3.38876	1.92552	2.79451	1.31056	3.18344	2.40252	2.6771	2.31358	2.01101	1.67204	2.5637
SB52334	4.39119	4.26655	4.36152	4.48753	3.915	4.48704	4.20806	4.60108	4.34677	4.21259	4.26133	4.40003	4.40462	4.32683	4.397	4.50195	4.48259	4.49533	4.40608	3.69499	4.59756	4.28773	4.56873	4.55748	4.59718	4.56395	4.25163	4.41203	4.36529	4.67672	4.51013	3.98782	4.25164	4.59538	4.47018	4.4264	4.52123	4.35511	4.61118	4.37286	4.36143	4.25266	4.44224	4.17432	4.723	4.08832	4.13133	4.42666	4.40441
TPCA-1	3.23515	3.48406	3.73394	3.24466	3.47698	2.81899	3.24421	4.48429	3.57562	2.66426	3.18032	3.22594	3.65233	3.30393	2.76061	2.52323	3.87817	3.26108	3.98097	2.0516	3.54504	2.93451	3.18396	3.64746	3.43911	2.58989	3.21677	2.37406	3.6798	3.32588	3.62898	2.37119	2.51749	3.47092	2.49849	3.86972	4.0577	3.53225	3.59004	2.16936	3.0275	0.884078	3.34141	2.16308	3.07222	1.90284	2.47046	1.44871	2.55302
TG101348	2.24736	2.65672	2.82821	2.30621	2.55174	2.24562	2.35899	3.0376	3.0159	1.95025	2.35065	2.36132	2.66982	2.61978	2.15362	1.93204	2.99271	2.5625	2.80515	1.47429	2.77639	2.32578	2.4466	2.92046	2.45348	1.7514	2.3952	1.85499	2.88117	2.392	2.94035	2.06044	2.16563	2.55748	1.99687	2.86543	2.92766	2.93811	2.64608	1.54468	2.51507	0.866065	2.33093	1.81394	2.25439	1.71583	1.73653	1.1832	1.81762
Foretinib	0.419757	0.814962	0.765321	0.15937	0.711088	0.281314	1.00047	1.47839	1.35513	-0.00123777	0.445533	0.650091	1.08196	0.798411	0.467883	0.170037	1.51165	0.503334	1.00271	-0.861066	0.726681	0.36078	0.670456	0.825098	0.679934	-0.333362	0.51217	-0.077196	0.687009	0.509176	0.487699	0.538171	0.247935	0.884831	0.109235	0.682475	1.42745	0.766696	0.897401	-0.848524	0.212533	-0.813605	-0.0749416	-0.160784	-0.375813	-0.685099	0.119301	-0.717284	-0.078987
Y-39983	4.80218	4.72556	4.67522	4.24254	4.67721	4.29522	4.40833	5.26492	5.20164	4.03713	4.68581	4.38121	4.84367	4.59882	4.4441	4.26271	5.00918	4.5174	4.8982	3.86436	4.74986	4.31956	4.67557	4.73666	4.62337	4.18916	4.35632	3.98685	4.49474	4.56627	4.54982	4.60145	3.96263	4.65841	4.24	4.99324	5.14762	4.8922	4.80769	3.94234	4.49516	3.43308	5.22991	4.74659	4.59753	4.52257	4.32138	3.52804	4.42067
YM201636	2.3011	2.49234	2.62693	2.22042	2.43552	2.2146	2.4011	3.15182	2.54767	1.78971	2.71268	2.34428	2.78722	2.45393	2.44929	2.38015	2.51334	2.53532	2.87587	1.68947	2.68679	2.42322	2.55094	2.65068	2.48403	2.16495	2.29817	2.18031	2.5001	2.6671	2.53026	2.07707	1.72267	2.4826	2.23533	2.88094	2.89229	2.82333	2.66593	1.82029	2.43856	1.5003	2.80448	1.7345	3.04342	1.9447	1.98427	1.68898	1.77521
Tivozanib	0.490078	0.451882	0.547727	0.334654	0.473536	0.42265	0.450034	0.918859	0.691579	-0.0113234	0.505306	0.38033	0.521773	0.705484	0.432135	0.184061	0.754328	0.544234	0.798291	0.041196	0.692541	0.388828	0.471434	0.650233	0.308605	0.108771	0.337215	0.136647	0.550395	0.381361	0.406689	0.329581	0.213347	0.501555	0.261218	0.68729	0.818212	0.57906	0.527752	-0.102971	0.339341	-0.371257	0.778788	0.329317	0.683115	0.374168	0.107469	0.0860203	0.328897
GSK690693	3.77216	3.4329	3.69189	3.90378	3.64826	3.81688	3.64152	4.21097	3.79446	3.59067	3.7914	3.76348	3.93758	3.79737	3.67144	3.87772	4.00789	4.00811	4.22276	3.49003	3.8962	3.74884	3.6152	4.7295	4.13711	4.03485	3.54683	3.66652	3.97806	4.12987	4.11313	3.83906	3.52967	3.82359	3.61412	4.34052	4.03288	4.55952	4.12866	3.57053	3.87372	2.63164	4.38171	3.90797	4.4149	3.95759	2.73091	3.33162	3.91836
SNX-2112	-0.286052	-0.242406	0.211931	-0.984358	-0.506169	-1.70763	-1.0855	1.80892	0.613613	-1.38536	-0.354531	-0.842172	0.0752281	-0.437135	-0.820554	-1.22671	0.38436	-0.811539	0.875104	-2.2709	-0.378872	-0.892918	-0.473124	0.225945	-0.229627	-1.54397	-0.889943	-1.84982	-0.302582	-0.624784	-0.199772	-0.901592	-1.31414	-0.362593	-1.54553	0.58245	1.19773	0.199075	0.0207243	-1.97689	-0.756835	-3.13164	-0.288444	-1.09778	-0.444903	-2.03256	-1.77315	-2.88388	-1.53222
QL-XI-92	4.1055	3.80492	4.10757	3.96186	4.16095	3.18169	3.64708	4.69735	4.3853	3.78694	3.9482	3.9919	4.11632	3.85969	3.79998	3.45326	4.36378	3.94334	4.30969	2.99183	3.94673	3.93934	3.90933	4.44562	4.11399	3.57826	4.1346	3.21587	4.28734	3.87255	3.86689	3.85485	3.59559	4.16841	3.57735	4.47518	4.44207	4.18551	4.31595	3.42033	3.89981	2.68232	4.48518	3.77772	4.23052	3.64046	3.22494	3.06201	3.53021
XMD13-2	3.45561	3.39857	3.77297	3.21747	3.20813	2.93908	3.50297	4.23799	3.936	3.30066	3.69734	3.50452	3.7714	3.37379	3.38644	3.22349	3.8251	3.4621	3.80406	2.5349	3.53749	3.23681	3.36172	4.13449	3.84369	3.19813	3.45769	2.90413	3.61814	3.49278	3.51687	3.34877	3.10198	3.55415	3.24197	4.07398	4.18593	4.02347	3.89091	2.9226	3.58219	1.84244	4.14572	3.49271	3.84451	3.24976	2.69292	2.77164	3.20898
QL-X-138	0.776591	0.90842	1.67897	1.44207	0.959892	0.855753	1.29245	2.24632	1.28818	1.37204	0.984467	2.05777	1.70852	1.53319	1.45194	1.21366	1.41749	1.49271	1.83614	0.1737	1.87532	1.19834	1.19272	2.57974	1.81608	1.40873	1.79594	1.16522	2.01647	1.86447	2.28391	1.79625	1.44019	1.62653	1.55048	1.74238	1.86189	1.72312	1.92584	1.05851	1.75206	0.427491	1.3296	1.16344	1.77173	0.709473	0.0189289	0.604089	0.727858
XMD15-27	4.66887	4.8308	5.09736	4.72402	4.93383	4.42537	4.62231	5.41311	5.09846	4.25477	4.73291	4.66609	4.92614	4.87362	4.7138	4.33164	5.11408	4.7912	5.19681	4.0314	5.00538	4.77567	4.78387	5.04579	4.67135	4.29529	4.55467	4.35974	4.89001	4.82958	4.74131	4.3992	4.37116	4.83101	4.47673	5.0198	5.21035	5.1008	4.94228	4.19251	4.74966	3.58436	5.1341	4.44807	5.13978	4.48063	4.19673	4.06548	4.48757
T0901317	4.6841	4.37762	4.44609	4.47298	4.35063	4.03536	4.39727	5.05716	4.87406	3.89102	4.59326	4.33392	4.66284	4.52643	4.48764	4.22928	4.74689	4.56509	4.74814	3.84196	4.58694	4.50209	4.44154	4.89108	4.41436	4.35809	4.33457	4.12815	4.56417	4.6425	4.42513	4.09584	4.1491	4.6012	4.23703	4.95355	4.88179	4.59681	4.79672	4.17454	4.54814	3.47516	5.11296	4.5383	5.0708	4.48434	3.93017	4.03595	4.41429
EX-527	5.63492	5.51746	5.59642	5.55126	5.24296	5.22836	5.14342	5.96471	5.52009	5.15588	5.42291	5.45167	5.54827	5.47936	5.41537	5.19234	5.67134	5.35224	5.82599	4.66764	5.4471	5.28132	5.53014	5.76065	5.31521	5.29456	5.34724	5.25584	5.62935	5.62047	5.30783	4.96953	5.09188	5.64746	5.24973	5.62536	5.78994	5.51855	5.63363	5.20478	5.51005	4.59389	5.95759	5.20797	5.91963	5.52574	4.87174	5.08233	5.22746
THZ-2-49	3.32259	3.15758	3.69363	2.63279	3.08821	2.43069	2.4372	4.13259	3.31191	1.8383	4.14702	2.62653	3.12097	3.39864	3.01231	2.31397	3.94821	2.78785	3.56287	2.15118	3.42407	3.2334	3.384	2.97038	3.12775	2.60725	2.85948	2.62174	3.46306	3.86059	3.77889	2.93255	1.63436	3.04722	2.2908	3.91798	4.29972	5.07658	3.47225	2.09137	2.78518	1.58207	3.3966	2.79987	3.55134	2.94619	2.6462	1.1023	2.31332
KIN001-270	5.10859	4.91023	5.10611	4.97172	4.89078	4.64818	4.85232	5.47105	5.01146	4.48727	4.98114	4.91235	5.11186	4.99538	4.79047	4.6876	5.12187	4.81675	5.23948	3.99617	5.17539	4.89289	4.94526	5.23279	5.01581	4.78371	4.84485	4.64467	5.14515	5.07763	5.13891	4.60001	4.55493	5.18034	4.77276	5.26702	5.27149	5.12304	5.1404	4.58427	5.16131	4.22341	5.55951	5.00733	5.43223	5.21192	4.58711	4.49508	4.74139
THZ-2-102-1	-1.92257	-1.1798	-0.592293	-1.89635	-1.60192	-1.88846	-1.79505	0.746357	-0.80668	-2.61821	-1.33131	-1.29334	-0.705778	-1.16666	-1.22009	-2.29119	-0.934864	-1.16327	-0.123909	-2.60053	-0.860282	-1.96865	-1.39895	-0.213371	-0.894909	-2.00471	-1.17254	-2.23548	-0.789071	-1.14725	-0.351474	-1.64885	-2.41141	-0.949644	-1.91106	-0.331382	-0.0256892	-0.470965	-0.847082	-2.87804	-1.61799	-3.74056	-1.5342	-2.59263	-1.38038	-2.93343	-2.67476	-3.72336	-2.73734
AICAR	7.65428	7.31793	7.50398	7.17554	7.88154	7.53981	7.45205	7.81207	7.97264	7.10564	7.77519	7.17246	7.4025	7.54811	7.28257	6.9411	7.57343	7.72697	7.41771	7.75215	7.67068	7.64055	7.23715	7.58259	7.15363	7.49878	7.36707	6.73556	7.58402	7.20804	7.30935	6.70683	7.32379	7.64072	6.77161	7.45834	7.63258	7.45933	7.48246	7.62801	7.54899	6.8614	8.18552	7.45153	7.26554	7.89667	7.40831	7.40564	7.66978
Camptothecin	-4.2234	-4.39921	-3.57995	-4.32709	-3.7639	-4.62071	-4.59982	-2.71159	-3.31456	-4.52309	-4.30421	-4.32878	-4.30504	-3.47077	-4.57732	-5.08319	-3.17195	-4.09828	-3.3086	-5.14303	-3.26508	-4.29436	-4.11678	-3.69977	-4.16208	-4.89639	-4.29043	-5.03824	-3.72644	-4.34316	-4.21389	-4.74954	-4.14494	-3.50005	-4.87801	-3.45449	-2.88934	-4.05046	-3.78301	-4.94317	-4.20844	-5.86011	-3.91953	-4.02777	-4.45495	-4.69593	-4.62708	-4.81454	-4.25502
Vinblastine	-4.46096	-4.2065	-4.05035	-4.51256	-4.59582	-4.29375	-4.64087	-2.77031	-3.64585	-5.29414	-4.15456	-4.30344	-4.13892	-3.65969	-4.27913	-5.217	-3.42682	-4.07394	-3.56424	-5.53074	-3.71736	-4.51804	-4.15972	-3.81014	-4.82427	-4.98856	-4.75899	-4.56011	-3.77817	-4.3327	-4.50003	-5.05531	-5.13886	-3.82408	-4.70284	-3.60068	-2.87247	-4.13194	-3.89557	-5.51516	-4.43249	-5.93801	-4.17946	-4.65316	-4.37911	-4.83919	-5.05675	-5.21601	-4.78617
Cisplatin	3.06558	2.71243	2.9987	2.44737	2.91577	2.36054	3.00341	3.23796	3.40222	2.20611	2.9773	2.68959	2.65752	2.93652	2.71919	2.41841	3.511	2.9956	3.22023	2.08896	3.11007	2.52796	2.90206	3.13211	2.75116	2.54955	2.76385	2.21809	2.83498	2.4158	2.19544	2.67937	2.91247	3.16215	2.64031	2.7	3.25022	2.58888	2.81343	2.38175	2.77836	2.46466	3.33628	3.33858	2.82204	3.50905	2.62711	2.58026	3.05968
Cytarabine	0.215533	0.191971	0.148914	0.139752	0.265782	0.203167	0.227057	0.418038	0.306685	0.141474	0.155864	0.168128	0.204875	0.256956	0.221417	0.16045	0.307561	0.221845	0.32751	0.0299879	0.266914	0.221004	0.211738	0.244916	0.178475	0.0638644	0.152932	0.140079	0.239174	0.225858	0.18949	0.216597	0.164512	0.196527	0.144556	0.247099	0.325005	0.226141	0.262061	0.018291	0.164687	0.101876	0.263628	0.145038	0.240802	0.195032	0.181609	0.0673503	0.164807
Docetaxel	-5.88851	-5.1903	-5.07158	-5.50471	-5.8603	-4.80741	-5.17089	-4.20897	-4.66971	-5.51144	-5.48251	-5.11947	-5.31527	-4.72136	-5.06592	-5.48631	-4.86798	-5.05865	-4.76155	-6.04434	-4.69561	-5.41337	-5.21049	-4.50936	-5.40296	-5.53852	-5.62507	-4.838	-5.07067	-5.03628	-5.46021	-5.42423	-5.40872	-5.00013	-5.09777	-5.0157	-4.39893	-5.17103	-4.87359	-5.80735	-5.12036	-5.95352	-5.77167	-5.75868	-5.55212	-5.16018	-5.47694	-4.97563	-5.19003
Methotrexate	-0.253027	-0.000122284	0.345623	-0.183585	-0.306071	-0.473189	-0.789631	0.663055	0.378222	-1.70922	-0.21237	-0.527931	-0.0532269	-0.0500276	-0.572318	-1.66092	0.480872	-0.456343	0.281556	-2.03711	0.129105	-0.704838	-0.552781	-0.081303	-0.709341	-1.11632	-0.800194	-1.07174	-0.24237	-0.0960878	-0.833867	-1.47721	-1.22375	-0.305419	-1.48848	0.0956762	0.522429	0.0945453	-0.13073	-1.74891	-0.289639	-3.29266	0.117483	-0.987079	-0.178875	-0.709422	-1.13108	-1.29239	-0.705627
ATRA	4.1093	4.44091	4.4512	4.11531	4.3651	3.91175	3.99298	4.47402	4.27921	3.46448	4.16395	4.08833	4.36	4.06369	3.78935	3.48138	4.50829	4.12064	4.17241	3.77965	4.0462	3.92944	3.90145	4.3365	3.80106	3.6942	4.08431	3.5897	4.29346	3.96514	4.18111	3.30022	3.76111	4.46317	3.63147	4.47596	4.51604	4.01769	4.13494	3.51576	4.09738	3.42548	4.52495	3.99279	4.40158	4.35079	3.82546	3.83062	3.85097
Gefitinib	1.07365	1.34523	1.53398	1.12594	1.36934	0.675889	0.958761	1.42036	1.36478	1.13018	1.16682	1.13301	1.24816	1.06614	0.917488	0.919801	1.31303	1.08427	1.20945	0.975174	1.14306	1.08262	1.01258	1.17723	0.993901	1.09411	1.13049	0.689049	0.992663	1.06619	0.920563	0.64639	0.997143	1.17117	0.849011	1.27841	1.41309	1.1163	1.22185	0.93087	1.24666	0.515122	0.969606	0.742621	0.775587	0.972624	1.06936	0.780541	0.993697
Navitoclax	1.90576	1.11837	1.31235	1.35154	1.87628	0.474324	1.1569	1.95343	1.24391	1.68516	1.68302	1.80106	1.17705	1.04747	1.33315	0.778452	1.75237	1.71649	2.11597	0.551778	1.27841	1.52462	1.00852	1.15518	1.5407	1.41008	2.18164	0.821668	1.36126	1.45627	1.32546	1.76031	1.6458	1.88454	0.991025	1.30038	2.09249	1.48474	1.6997	1.19958	1.06446	0.658882	2.49383	1.75629	2.05946	1.33502	1.65016	1.25537	1.26606
Vorinostat	1.08327	0.944498	1.1974	1.09507	0.907446	0.816418	0.481368	2.18283	1.27966	0.650638	0.796126	1.1092	1.20925	1.04078	0.836019	0.349539	1.72556	1.11272	1.58969	0.234393	1.11329	0.921488	0.854118	1.45044	0.371427	0.79142	0.881438	0.539708	1.55301	1.05222	0.964169	0.018408	0.546655	1.36028	0.497192	1.34054	1.89161	0.950809	1.39311	0.512168	0.964384	-0.0519073	2.12386	1.14626	1.92066	0.992254	0.686137	0.582161	0.561658
Nilotinib	3.31521	2.9545	3.02976	2.59102	3.06678	2.73483	2.77215	3.51308	3.36481	2.27661	3.11426	2.78767	2.99569	3.16355	2.8449	2.43199	3.43335	2.9661	3.28493	2.11082	3.05413	2.58483	2.8455	2.94573	2.63355	2.6189	2.81678	2.41499	3.03094	2.74865	2.74729	2.43694	2.51013	3.18027	2.46494	3.02309	3.51953	2.74545	3.06464	2.08444	2.77878	2.28615	3.631	3.10756	3.28827	3.18146	2.79359	2.53766	2.70107
CI-1040	2.09646	2.16243	2.59869	1.85527	2.80985	1.925	1.88937	2.85812	2.75332	2.28803	1.94757	1.87332	2.50731	2.46704	2.30009	1.61557	2.41433	2.12626	2.53918	1.88996	2.31512	2.12462	2.29636	2.11373	2.03242	1.77789	2.27825	1.70492	2.42461	2.07036	2.61745	2.2025	1.94569	2.18461	1.51266	2.29945	2.75969	2.27268	2.34152	1.71216	2.03606	1.24599	2.25526	2.53158	1.82867	1.37035	2.09639	1.45123	2.02421
Temsirolimus	-2.12296	-2.14716	-1.21633	-2.3347	-1.91238	-1.98514	-2.10847	-0.347646	-1.93263	-2.75585	-1.86998	-1.57018	-1.80547	-0.988335	-1.73445	-3.04223	-0.755532	-1.47983	-0.451472	-2.7934	-0.986183	-1.36344	-2.04276	-1.97522	-2.42777	-2.67005	-1.83454	-2.32022	-1.24659	-1.47835	-1.70491	-1.72776	-2.2363	-1.73695	-2.86513	-1.81737	-0.601042	-0.535176	-1.5601	-2.99886	-2.27529	-3.0534	-1.50994	-1.82172	-0.872432	-1.70863	-2.3472	-2.15097	-2.48507
Veliparib	4.22369	4.08077	4.05062	3.99328	4.00895	3.67285	3.83408	4.29582	4.24378	3.77126	4.07975	3.85693	3.99245	4.02079	3.83711	3.69175	4.18147	3.87475	4.22948	3.48483	3.97948	3.82907	4.00247	4.12556	3.84147	3.86527	3.90945	3.70239	4.01624	3.96842	3.91865	3.73678	3.82038	4.07537	3.80075	4.09084	4.34232	3.86429	4.10404	3.7348	4.09674	3.51693	4.4224	4.14486	4.13496	4.16223	3.72647	3.65693	3.97817
Bosutinib	2.28951	2.03698	1.88122	1.57451	2.03714	1.52173	1.32981	3.17398	2.05487	1.89773	1.92786	1.74032	1.76052	2.07635	1.46375	0.971662	2.29749	1.79324	2.5662	1.44035	2.08706	1.53671	1.48013	2.02405	1.44935	1.46546	1.74931	1.33788	1.84217	1.96412	1.36903	1.03098	1.39796	1.91207	1.14571	2.00831	2.77872	1.83704	2.26539	1.25908	1.51911	0.749438	2.52387	2.05362	2.08783	1.5495	1.90787	1.67262	1.82414
Lenalidomide	4.1526	3.96899	4.01884	3.89102	3.90881	3.86817	3.67149	4.37786	4.22717	3.58509	4.04672	3.91208	3.9519	3.96311	3.73914	3.55902	4.09088	3.89432	4.17881	3.1735	3.9414	3.70411	3.90507	4.15408	3.62514	3.8974	3.78726	3.59846	3.91313	3.85233	3.73868	3.53055	3.7415	4.14541	3.70235	4.06126	4.3374	3.70607	4.12181	3.49744	4.02193	3.23636	4.45135	3.93615	4.04523	4.09896	3.59737	3.45917	3.92223
Axitinib	1.7271	2.23857	2.20184	2.23581	1.94144	1.81647	2.10007	3.19578	2.58914	1.84881	1.82397	2.38972	2.1738	2.23328	2.32631	1.84629	2.3713	2.43375	2.78664	0.962167	2.482	2.14465	1.89937	2.82483	1.69904	1.6465	2.05736	2.11438	2.35133	2.51622	2.09891	1.80796	2.02719	2.35546	2.04674	2.12267	2.77266	2.17472	2.40421	1.41958	2.48571	1.39645	2.53101	2.02121	3.00955	1.99843	1.87424	1.74184	1.78619
AZD7762	-0.459347	-0.395002	-0.474189	-0.679228	-0.351852	-0.866458	-1.16211	0.935439	0.629226	-0.787565	-0.503262	-0.364338	-0.0893582	0.120243	-0.732418	-1.58809	0.470271	-0.344872	0.39307	-1.48713	-0.201256	-0.1475	-0.564833	-0.156361	-1.53466	-1.42899	-0.348541	-1.38219	0.377173	-0.906819	-0.973702	-0.723785	-0.645121	-0.0354096	-1.30862	-0.848635	0.872149	-0.0880409	-0.372306	-1.8093	-0.792731	-2.23334	0.0354	-0.523304	-0.376094	-1.00385	-0.32496	-1.23957	-0.768424
GW 441756	2.66469	2.45502	2.16586	2.35622	2.35169	2.47816	2.53062	2.66121	2.56308	2.1336	2.55695	2.33529	2.20925	2.49272	2.45125	2.44969	2.30098	2.61777	2.77626	2.4609	2.5005	2.34561	2.66108	2.82855	2.28546	2.67114	2.25861	2.56435	2.36393	2.57071	2.22267	2.62739	2.43115	2.38557	2.53994	2.33432	2.64468	2.46064	2.4347	2.35639	2.69556	2.55381	3.03654	2.6205	3.22984	2.92355	2.37823	2.39233	2.64022
CEP-701	-0.60668	-0.264067	-0.100767	-0.593085	-0.556368	-0.923456	-0.926147	0.333374	0.399201	-0.704928	-0.757824	-0.711508	-0.640074	-0.300912	-1.16133	-1.82001	0.315058	-0.863262	-0.247857	-1.11165	-0.215691	-0.649447	-0.902117	-0.254677	-1.16261	-1.76147	-0.74258	-1.36236	0.0244748	-0.913989	-0.603978	-1.05168	-0.86179	-0.302922	-1.44458	-0.474568	0.1675	-0.188809	-0.67662	-1.36328	-0.775635	-1.99781	-0.43457	-0.848655	-0.484503	-1.11618	-0.907483	-1.04784	-1.0356
SB 216763	4.4832	4.49354	4.49366	4.26939	4.31894	4.17666	4.38118	4.68929	4.72697	4.31897	4.57367	4.33476	4.17569	4.6919	4.39471	4.35836	4.75787	4.43894	4.24784	4.16231	4.4973	4.12404	4.28778	4.5319	4.49085	4.51201	4.59339	4.30468	4.5057	4.4344	4.49929	4.40488	4.31162	4.58613	4.48954	4.59389	4.84556	3.97368	4.53542	4.14013	4.59761	4.19451	4.65613	4.53055	4.17787	4.70909	4.23752	4.35974	4.38796
17-AAG	-0.633652	0.0743199	-0.458974	-0.741911	-0.658005	-1.20135	-1.00178	-0.10385	-0.208164	-0.0471816	0.014167	-1.10006	-0.605596	-0.436368	-0.459463	-0.367963	-0.732919	-1.00744	0.00754962	-0.293867	-1.06895	0.301913	-0.407403	-0.433123	-1.41334	-0.896147	-0.981737	-0.483278	-0.791118	-0.937588	-1.37047	-0.439559	-1.14281	-1.01167	-0.836524	0.0449043	-0.161583	-0.170165	-0.742473	-0.705597	-0.0109436	-1.10276	-1.1904	-0.715113	-0.0398606	-1.51751	-0.100601	-0.384489	-1.03869
VX-702	3.22151	3.01852	3.15845	3.00906	3.00539	2.68317	2.80495	3.43129	3.12639	2.5282	3.08101	2.95147	3.12457	2.89228	2.70502	2.39624	3.41033	2.72379	3.09582	2.69349	2.9386	2.98458	2.94601	3.13589	2.85728	2.7441	2.95714	2.53319	3.04737	2.99103	2.76396	2.60994	2.81899	3.19324	2.58451	3.01515	3.38697	3.0828	3.12031	2.73734	3.00904	2.41083	3.66749	3.22677	3.20619	3.31656	2.70884	2.61748	2.91704
AMG-706	2.88762	2.63464	2.75847	2.50925	2.87059	2.72015	2.7801	2.79674	2.86409	2.61424	2.77138	2.70947	2.58164	2.98103	2.70412	2.62788	2.91808	2.8785	2.94168	2.65954	2.9285	2.67252	2.61401	2.7965	2.63018	2.52435	2.70535	2.62604	2.72356	2.56162	2.73295	2.78918	2.79529	2.69976	2.64368	2.70599	2.99288	2.70875	2.60723	2.31901	2.67315	2.8488	2.96424	2.97624	3.03017	3.03199	2.85374	3.08542	2.85958
KU-55933	4.13427	3.89888	3.8852	3.62481	4.09338	3.36752	3.73866	4.30728	3.98176	3.77344	4.00886	3.85653	3.84785	3.61826	3.6834	3.3383	3.87753	3.64409	4.01114	3.284	3.70099	3.51637	3.48187	3.92676	3.7233	3.65529	3.78079	3.33969	3.93049	3.79619	3.6312	3.58699	3.56614	4.05053	3.50901	4.07894	4.25272	3.45077	3.9597	3.40434	3.92995	3.39631	4.64852	4.21251	4.25014	4.25289	3.96324	3.76167	3.70632
Elesclomol	-3.49784	-3.0745	-3.37748	-3.46894	-3.52833	-3.00733	-3.51838	-2.34433	-3.1271	-3.53509	-3.51374	-2.97083	-3.13958	-2.97861	-3.1576	-3.18618	-3.19102	-3.11439	-2.63947	-4.01113	-3.08309	-3.34679	-3.12269	-2.74551	-3.54061	-3.57112	-3.71258	-2.77124	-3.08408	-2.89422	-3.42247	-3.54037	-3.60667	-3.14928	-3.1985	-3.13236	-2.73538	-3.3343	-2.74787	-3.90159	-2.99304	-3.19114	-3.09818	-3.48486	-2.29185	-3.41153	-3.54934	-3.70086	-3.82291
GDC0449	4.69764	4.19433	4.61864	4.2958	4.26072	4.15567	4.25496	5.0525	4.58956	4.08217	4.60782	4.34637	4.40164	4.38852	4.32947	3.8976	4.76572	4.40619	4.61872	4.17808	4.64246	4.39609	4.33124	4.43991	4.37233	4.22206	4.44091	3.85107	4.4722	4.408	4.43315	4.04343	4.08048	4.62653	4.01944	4.50636	4.88769	4.59239	4.54854	4.24085	4.40832	4.09783	5.30848	4.70731	4.77719	4.92527	4.29335	4.22879	4.54447
BX-795	2.00019	2.0753	2.07467	1.85664	1.86103	1.44106	2.00327	2.92722	2.27984	1.45535	1.78531	2.02885	1.97779	1.91088	1.74047	1.23279	2.61099	1.73574	2.40674	0.846802	2.21214	1.90565	1.72878	2.5255	1.64667	1.01357	1.63815	1.47925	2.30691	2.06563	1.78579	1.45535	1.54959	2.14917	1.48181	2.13535	2.63239	2.01371	2.28945	1.06111	1.93219	0.814757	2.33969	1.72803	2.423	2.06841	1.69752	1.27713	1.57613
NU-7441	2.44383	2.3121	2.59586	2.20968	2.44585	1.95563	2.25939	2.717	2.5495	2.06622	2.39382	2.3496	2.25397	2.23721	2.22215	1.74654	2.59135	2.22903	2.51928	1.77322	2.55834	2.19493	2.17758	2.42035	2.14568	1.84224	2.28061	1.89759	2.50849	2.16471	2.30156	2.06543	2.17481	2.5054	1.93754	2.49801	2.67132	2.25333	2.33891	1.78095	2.32292	1.76637	2.5161	2.39905	2.37602	2.51884	2.3262	2.02608	2.14923
SL 0101-1	4.49795	4.38186	4.62962	4.39066	4.36265	4.1417	4.42549	4.80654	4.70147	4.3869	4.44056	4.42431	4.58072	4.35245	4.42391	4.1815	4.45492	4.43561	4.5861	3.77139	4.47501	4.22908	4.37776	4.58873	4.42588	4.26889	4.41834	4.0441	4.5555	4.40744	4.5171	4.16342	4.40201	4.51118	4.2082	4.61764	4.74039	4.29677	4.57979	4.11611	4.56681	3.79942	4.56427	4.31919	4.47999	4.30855	4.24652	4.20989	4.23601
BIRB 0796	4.40358	4.04512	4.05157	4.0405	4.01349	4.29376	4.0925	4.53821	4.32761	4.10714	4.27097	4.23158	4.11126	4.45264	4.17275	4.08344	4.36255	4.24047	4.46299	4.05747	4.38264	4.20009	4.18236	4.32066	4.07134	4.15507	4.05979	4.25863	4.1792	4.26547	4.19347	4.1742	4.21035	4.18518	4.19149	4.18694	4.54546	4.26501	4.2451	3.92928	4.12622	4.31173	4.43815	4.20324	4.56921	4.29012	4.22186	4.39215	4.24706
JNK Inhibitor VIII	4.6853	4.26388	4.43955	4.27495	4.41029	4.20793	4.3038	4.58457	4.35236	4.17745	4.53302	4.33977	4.30814	4.54653	4.30582	4.16256	4.64636	4.41635	4.59095	4.21161	4.44974	4.30784	4.37057	4.50497	4.3537	4.34557	4.37802	4.22755	4.46951	4.30659	4.23962	4.32477	4.38017	4.46116	4.34452	4.52237	4.6377	4.39445	4.37002	4.15612	4.40218	4.40724	4.85543	4.62159	4.63609	4.8308	4.2887	4.50217	4.54537
681640	2.14483	2.05912	2.06635	1.93032	1.8766	1.46584	1.82058	2.90832	2.4965	2.27263	2.19299	2.03949	2.21396	1.88728	1.82841	1.54685	1.92581	1.88474	2.36279	0.86058	2.13197	1.92839	1.52572	2.06035	1.70667	1.60042	1.79708	1.59364	2.21244	2.13643	1.9883	1.74297	1.93628	2.25933	1.6188	2.41563	2.54478	1.85494	2.29913	1.50632	2.06323	1.30367	1.9006	1.87966	2.00783	1.67374	2.02003	1.90957	1.54916
Nutlin-3a (-)	3.35228	3.16484	3.30733	3.70542	4.50234	2.87261	3.40733	3.69909	4.14431	3.39459	3.64577	3.13735	3.38399	3.10295	3.15404	3.08965	3.22208	3.14666	3.42526	3.71035	3.35747	4.27375	3.85171	3.80738	3.83202	2.55956	3.32431	2.94034	3.51573	3.18313	3.72589	3.79758	3.53315	3.85842	2.91325	3.57827	3.69225	3.64433	3.51225	3.66235	3.7364	2.91835	3.58726	3.85007	3.00561	2.91811	3.93023	3.6623	3.60495
PD-173074	2.61887	2.79497	2.86796	2.82786	2.64164	2.33507	2.75173	3.36331	2.95746	2.36457	2.49613	2.70712	2.87418	2.64916	2.6051	2.30695	2.84323	2.68034	3.11642	1.38517	2.89021	2.62334	2.57047	3.19908	2.47821	2.17568	2.35369	2.47519	2.92027	2.90552	2.9601	2.34687	2.45622	2.7599	2.29229	2.96505	3.01695	2.79915	2.93729	2.03683	2.83658	1.81589	3.11328	2.46947	3.27328	2.68065	2.34304	2.36321	2.38991
ZM-447439	2.19332	2.12646	2.42594	2.25535	1.92876	1.71958	2.28234	3.30652	2.64791	2.2383	2.27715	2.34053	2.51998	2.27266	2.1699	1.83087	2.78155	2.19451	2.54236	1.0632	2.42328	2.32419	1.9696	2.81411	2.09108	1.79854	2.07309	2.0037	2.45658	2.53153	2.40212	1.67182	1.85363	2.5646	2.03638	2.69413	2.96694	2.23852	2.7381	1.68309	2.31156	0.990768	2.70775	2.25787	2.51078	2.04784	1.75265	1.88789	1.88376
RO-3306	3.42495	3.37772	3.39143	3.3709	3.41517	3.38292	3.38034	3.53206	3.4168	3.32436	3.39257	3.38049	3.39084	3.43977	3.40657	3.33236	3.4513	3.4186	3.48986	3.2833	3.44653	3.40563	3.3985	3.42847	3.39057	3.32881	3.36248	3.35531	3.42527	3.41335	3.39862	3.35851	3.34753	3.40606	3.3554	3.43518	3.47593	3.42847	3.4427	3.28311	3.38501	3.29976	3.44184	3.35511	3.39756	3.4144	3.34895	3.27993	3.37122
MK-2206	1.43461	1.33685	1.40783	1.43388	1.64453	1.48747	1.64109	1.69418	1.51235	0.874369	1.5861	1.62989	1.66886	1.44497	1.5465	1.08018	1.75072	1.7443	1.94831	1.71262	1.49823	1.95363	1.42553	1.886	1.32202	1.18168	1.67693	1.51347	1.64592	1.68671	1.14517	1.71424	1.31513	1.46514	1.30808	1.4995	1.75534	2.11378	1.68223	1.2374	1.36157	1.31905	2.11787	1.85016	2.60781	1.87166	1.25417	1.58973	1.4661
PD-0332991	1.79724	2.04212	1.84436	1.44339	2.81571	1.36715	2.07964	2.26724	2.19704	1.38847	1.66625	1.36353	1.69245	1.93107	1.14231	1.12592	2.30171	1.63725	1.67191	1.73364	1.88355	1.53638	1.538	1.51158	1.33137	0.85974	1.03676	1.59259	1.68253	1.61167	2.15932	1.39162	1.34583	1.68647	1.01422	2.2778	2.23803	1.20391	1.68631	1.04129	1.92559	1.0285	1.68768	2.16922	1.5423	1.29735	1.84284	1.79762	1.11844
BEZ235	-2.597	-2.77968	-2.32372	-2.72328	-2.73571	-2.67307	-2.41149	-1.99015	-2.61162	-3.35462	-2.48279	-2.46284	-2.81339	-2.39264	-2.74826	-3.22999	-1.96321	-2.67481	-2.16079	-3.01101	-2.00592	-2.42719	-2.62592	-2.79685	-2.6694	-3.28144	-2.65592	-3.0152	-2.13878	-2.52854	-2.67596	-2.76348	-2.99052	-2.4462	-3.03965	-2.6681	-2.16368	-2.3071	-2.38798	-3.11715	-2.8746	-3.13308	-2.59539	-2.64845	-2.54582	-2.44611	-2.99491	-2.95995	-2.86477
AZD8055	-0.00266545	-0.224674	-0.0688355	-0.21439	-0.364032	-0.244041	-0.31357	0.801233	-0.0791666	-0.739768	-0.125622	-0.0354867	-0.143552	0.0438534	-0.384086	-0.762676	0.154823	-0.214441	0.321159	-0.830677	0.359475	-0.0460045	-0.40758	0.142958	-0.475673	-0.802543	-0.336195	-0.506432	0.644159	0.132574	-0.10047	-0.670027	-0.791739	-0.0636698	-0.772071	0.0398036	0.484849	0.0254654	0.239603	-0.783405	-0.119139	-0.974035	0.433942	-0.40834	0.883642	-0.247773	-0.355086	-0.538521	-0.754787
PD-0325901	-0.593695	-1.2653	-0.935953	-1.26807	-0.167775	-0.769753	-0.826724	-0.519103	-0.333178	-0.624465	-1.07554	-1.23241	-0.922495	-0.853105	-0.801389	-0.883977	-0.830486	-0.993262	-0.629738	-0.466614	-0.599372	-0.753601	-0.434377	-0.898391	-0.670647	-1.37956	-0.791946	-1.0428	-0.567115	-1.22095	-0.537468	0.0217262	-0.643703	-1.09687	-1.22222	-1.3053	-0.679981	-0.855434	-0.874808	-1.08251	-1.18969	-0.891896	-1.09995	-0.590027	-1.0148	-1.62429	-0.612094	-1.30574	-0.774908
SB590885	3.88797	3.69807	3.83659	3.62526	3.23155	3.66155	3.60137	4.39807	3.83598	3.64976	3.54951	3.68477	3.9986	3.60368	3.67006	3.48138	3.87268	3.79138	4.23679	2.43086	3.79512	3.66222	3.59146	4.08603	3.69236	3.56947	3.61224	3.44744	3.70065	4.01458	3.57677	3.2682	3.46103	3.65817	3.43437	3.69282	4.33546	3.56697	4.13461	3.36576	3.59887	3.20667	4.40207	4.03152	4.68349	3.72201	3.76777	3.61431	3.64191
CCT007093	4.06255	4.44417	4.59652	4.20256	4.219	3.80022	3.97867	4.33401	4.53678	3.66652	4.27375	4.19577	4.22715	4.30566	4.12041	3.97635	4.36965	4.17111	4.32335	3.48108	4.10492	3.91548	4.16261	4.27278	4.10757	4.0446	4.06382	4.03399	4.23313	4.14441	4.18487	3.70448	3.95472	4.22874	4.02276	4.56367	4.48859	4.2836	4.19308	3.8283	4.36989	3.54562	4.04162	3.87849	3.84804	3.99814	3.80437	3.61149	3.9473
EHT 1864	3.82815	3.90795	3.73591	3.72346	4.00032	3.30281	3.30241	3.9272	3.81591	3.34711	3.60946	3.64234	3.7371	3.60261	3.73043	3.83609	3.52459	3.64262	4.00599	3.52973	3.73731	3.38681	3.64556	3.83104	3.65407	3.71668	3.36781	3.83081	3.57769	3.80302	3.76388	3.2273	3.43573	3.59766	3.74139	4.18655	3.75837	3.67827	3.67928	3.81759	4.11049	4.07165	4.48498	3.93686	4.73912	4.08626	3.26583	4.03165	3.6474
Cetuximab	6.14359	6.09209	6.20242	5.83336	6.23017	6.04729	6.06304	6.21583	6.3484	6.04917	5.97778	6.009	5.99222	6.14978	5.95651	6.1438	6.19999	6.09519	6.19305	6.21655	6.20697	6.11832	5.94395	5.9548	6.24097	6.14245	6.25082	5.88943	5.82846	6.1018	5.85327	6.17495	6.11725	5.87784	5.98922	5.9853	6.20837	6.18835	6.02166	6.08366	5.9318	6.17182	6.08245	6.0455	5.74373	6.09245	6.3946	5.97347	6.27846
PF-4708671	3.85977	4.10326	3.97348	3.7934	3.90352	3.60011	3.64649	4.2925	3.83022	3.72776	3.86742	3.85829	4.08348	3.79614	3.81839	3.81548	4.02456	3.73445	4.30559	3.6148	3.83332	3.77354	3.80265	4.10897	3.82493	3.68263	3.7309	3.78227	3.82153	3.89677	3.79618	3.39373	3.58779	3.80252	3.79067	4.25935	4.1797	3.93133	3.93728	3.84387	4.09227	3.7804	4.55707	3.9625	4.60281	3.83143	3.62506	3.92889	3.76444
JNJ-26854165	3.01909	2.84969	2.47442	2.3262	2.88251	2.43297	2.33316	2.55443	3.11641	1.9316	2.91335	2.20863	2.59976	2.91689	2.29647	2.34596	2.82422	2.63331	2.80626	2.57207	2.5521	2.35644	2.54678	2.64733	2.54058	2.2989	2.43933	2.3446	2.77113	2.20194	2.51984	2.37585	2.4583	2.77349	2.30424	2.90741	2.90667	2.44979	2.42489	2.2871	2.64108	2.67913	3.03094	2.89898	2.82954	3.02333	2.50684	2.97249	2.93602
HG-5-113-01	1.2671	1.64664	1.79196	1.66774	1.75217	1.02162	1.83523	2.09352	1.96115	1.26011	1.14736	1.31708	1.55657	1.62333	1.38297	1.17279	2.03637	1.37295	1.82922	0.872332	1.57946	1.64084	1.46604	2.12891	1.56518	1.04479	1.45454	1.24159	1.86717	1.54589	1.79522	1.20833	1.37783	1.68137	1.12307	1.63682	1.94542	1.50169	1.58873	1.1906	1.65357	0.49892	1.37807	1.08253	1.31715	1.00511	1.25761	1.15423	1.13698
HG-5-88-01	3.10935	3.22736	3.4335	3.22364	3.72208	3.01175	3.76635	3.29525	3.51885	3.65318	2.89128	3.21764	3.31126	3.0163	3.09977	3.07376	3.62288	3.22778	3.27383	3.169	3.13136	3.45328	3.25438	3.62953	3.46483	2.87189	3.41805	3.11328	3.26116	3.13231	3.46024	3.38709	3.43374	3.34333	2.88184	2.94355	3.122	3.03775	3.25756	3.26474	3.15263	2.79762	3.51053	3.5886	2.86095	3.19256	3.67759	3.62797	3.32604
TW 37	-0.784772	-0.822811	-0.786266	-0.718794	-0.96317	-0.565962	-1.19068	0.326297	-0.520102	-0.899105	-0.839435	-0.660276	-0.979362	-0.34273	-0.468587	-0.661385	-0.401737	-0.493224	0.0042667	-1.21624	-0.266997	-0.665079	-0.652177	-0.334277	-0.751148	-0.87688	-0.907431	-0.663895	-0.4572	-0.443979	-0.842809	-1.21889	-0.870045	-0.587843	-0.708786	-0.480775	-0.194403	-0.575051	-0.363824	-0.9548	-0.621087	-0.733936	-0.640351	-0.869318	-0.402001	-0.333337	-1.17319	-0.841732	-0.604348
XMD11-85h	3.73795	4.058	4.02367	3.7597	4.00327	3.49936	4.02258	4.53411	4.06235	3.24579	3.90721	3.64163	4.04718	3.91576	3.765	3.49754	4.21243	3.78687	4.26532	3.57619	3.87362	3.76128	4.07797	4.21668	3.78747	3.29618	3.75535	3.49157	4.08791	3.82536	3.99456	3.52809	3.47632	3.78533	3.4185	4.41249	4.35087	3.99054	3.97346	3.26223	3.77087	2.66112	4.04486	3.44999	3.74843	3.45749	3.37634	2.93993	3.44346
ZG-10	0.717838	1.62727	1.75475	1.51118	1.3298	0.960416	1.4772	2.31329	1.66762	0.848144	0.875341	1.44386	1.51213	1.49115	1.50422	0.839224	1.64717	1.47952	2.04079	0.609644	1.48563	1.37158	1.22426	2.09562	1.20174	0.604115	1.54388	1.0486	1.85606	1.42337	1.53581	1.2938	1.24204	1.48293	1.06247	1.61303	1.76578	1.85286	1.55369	0.635545	1.32397	-0.0652561	0.795312	0.398859	1.03184	0.449946	0.651967	0.322611	0.65727
XMD8-92	2.65734	3.46147	3.46536	2.84232	3.22812	2.85874	3.02733	3.80922	3.2734	2.66496	2.66092	2.94778	3.39988	3.12195	2.8777	2.58384	3.5297	2.90397	3.4881	2.59997	3.20877	2.76609	3.00215	3.39168	2.94766	2.33053	2.88972	2.67279	3.26952	3.00988	3.24248	2.56594	2.65469	2.89834	2.49698	3.48044	3.66353	3.30516	3.09878	2.32435	2.93504	1.78533	2.94053	2.50073	2.79458	2.48916	2.64297	2.05527	2.56236
QL-VIII-58	-2.02291	-1.56079	-0.994002	-1.31267	-1.45758	-1.40942	-0.848728	-0.569714	-1.42408	-1.93724	-1.71901	-1.16786	-1.31424	-1.10187	-0.966202	-1.67888	-1.09883	-0.947126	-0.881058	-2.1233	-0.92806	-1.11084	-1.15941	-0.685742	-1.20258	-1.98143	-1.03918	-1.4967	-0.739806	-1.04983	-1.04374	-1.15576	-1.36419	-1.32364	-1.44791	-1.26385	-1.09636	-0.652983	-0.961039	-2.04203	-1.53161	-2.53488	-1.87662	-2.18704	-1.69408	-2.03955	-2.23706	-2.24519	-1.84848
CCT018159	2.97128	3.09252	3.46405	2.73067	2.88938	2.54402	2.58772	3.50533	3.30047	2.85253	3.01039	2.58828	2.83987	3.09007	2.5809	2.42587	2.94145	2.58624	3.22749	2.71258	2.91515	2.70484	2.72428	3.03049	2.60738	2.56522	2.44092	2.66508	2.84922	2.65933	2.80738	2.40831	2.67867	2.8984	2.52773	3.55624	3.40359	3.03368	2.77638	2.41627	3.3731	2.1478	2.77384	3.26057	2.75276	2.95118	2.91171	2.68012	2.74667
AG-014699	3.42727	3.74941	3.80415	3.12876	3.73704	2.84173	3.41857	3.59752	3.87558	3.03038	3.57709	3.19134	3.57383	3.62392	3.32368	3.0625	3.55628	3.30947	3.80896	2.83976	3.5841	3.12947	3.36273	3.65451	3.39594	2.76992	3.35251	3.07265	3.40459	3.10618	3.44017	3.02181	3.13365	3.5875	3.27658	3.96993	3.71312	3.10969	3.36703	2.94351	3.68932	2.69985	3.51539	3.30936	3.32779	2.98454	2.84406	3.09519	3.05201
SB 505124	4.04547	4.10095	4.16562	4.07326	4.01111	4.11549	3.99041	4.76505	4.49883	4.26737	3.88216	4.38926	4.19936	4.30927	4.37447	4.11301	4.6263	4.32631	4.80061	3.35599	4.45476	4.20281	4.27576	4.38963	4.27535	4.02436	4.03639	4.12553	4.26513	4.36801	4.14398	4.0717	4.18035	4.14106	4.01022	4.17202	4.5619	4.37844	4.44914	3.97887	4.09594	4.02685	4.56475	4.24559	4.71194	4.35562	4.04781	4.24899	4.34197
Tamoxifen	3.78003	3.85656	3.9648	3.73979	3.9606	3.55036	3.80229	4.41334	3.95273	3.41359	3.92504	3.7963	3.85883	4.05693	3.8362	3.59855	3.98961	3.80394	4.31094	3.5385	4.02406	3.72835	3.82464	4.07222	3.79623	3.48544	3.83977	3.59743	4.06788	3.84489	3.76716	3.54925	3.58107	3.97959	3.51773	4.12972	4.16779	4.06692	3.96354	3.39021	3.89348	2.9194	4.01802	3.40952	3.9803	3.62966	3.26644	3.30021	3.58378
QL-XII-61	3.6755	4.28536	4.36875	4.18766	4.2738	3.65528	4.02352	4.63296	4.52305	3.84317	3.73216	4.01291	4.55241	3.96547	3.95404	3.54791	4.23576	4.06177	4.39596	3.04239	4.15821	3.97855	4.00876	4.78165	3.87013	3.45936	4.02894	3.53569	4.32032	4.05656	4.20423	3.46538	3.73681	4.22048	3.54034	4.37829	4.40991	4.09747	4.20213	3.46028	4.24007	2.53861	4.38844	3.83913	4.33497	3.78298	3.62678	3.33471	3.85494
PFI-1	2.23928	2.69985	2.77301	2.03721	2.82068	2.41427	2.20682	2.989	2.46467	2.31902	2.32076	2.36473	2.89778	2.67163	2.37689	2.25235	2.77063	2.31017	2.92672	2.19921	2.73803	2.09887	2.57149	2.57643	2.58978	2.1202	2.41386	2.11932	2.70367	2.19966	2.47581	2.13611	2.38071	2.55236	2.30998	2.79109	3.12119	2.59998	2.59084	1.8556	2.40875	1.93217	2.72595	2.37584	2.45667	2.31321	2.21692	2.05794	2.29992
IOX2	0.018206	-0.0403319	-0.103122	-0.206239	-0.0956696	-0.0149056	-0.239438	0.153117	0.113448	-0.172196	-0.0606005	-0.192479	-0.0201529	0.0232307	-0.129243	-0.193701	-0.0493733	-0.0930116	0.219779	-0.321716	0.122878	-0.121625	-0.00307178	0.049845	-0.0469644	-0.165592	-0.221367	-0.198853	-0.188225	0.0110824	-0.0537217	-0.13093	-0.198846	-0.116163	-0.195279	0.0740788	0.0554782	0.083322	-0.0148123	-0.281932	0.0225837	-0.405079	0.271838	-0.102285	0.266353	0.058018	-0.101271	-0.393121	0.155009
YK 4-279	0.888433	1.13653	1.14815	0.990497	1.18467	1.28364	0.922836	2.09108	1.60086	1.17125	0.946611	0.989429	1.35599	1.32088	1.19396	0.951207	1.63607	1.20764	1.71349	0.311716	1.40007	1.03464	1.20743	1.72581	1.30901	0.816717	0.86609	1.0668	1.37391	1.44892	1.09574	0.802519	0.637749	1.0929	1.0085	1.1486	1.87588	1.06168	1.71147	0.843406	1.11392	0.623141	1.73567	1.16741	1.80302	1.45415	1.13479	0.901947	1.35621
(5Z)-7-Oxozeaenol	0.0892902	0.377971	0.807244	0.255158	1.33238	0.672578	0.946448	0.773149	1.47514	1.35461	0.165482	0.631228	1.13234	0.79402	0.694109	0.20253	1.02225	0.649671	1.05547	0.642413	0.833003	0.563019	1.13097	1.13817	1.1996	-0.246625	0.894338	0.197436	1.16855	0.35035	1.04148	1.47988	1.08969	0.806662	0.317859	0.337457	1.1464	0.855795	0.776319	0.358732	0.537518	-0.0277376	0.273776	0.449044	-0.594692	-0.226925	0.753136	0.358438	0.929111
piperlongumine	1.34285	1.19127	1.53928	1.34684	1.46542	1.37332	1.10396	1.80041	1.51421	1.49638	1.21847	1.50249	1.31054	1.5932	1.35302	1.18198	1.67128	1.27609	1.95013	1.13757	1.70832	1.50675	1.47054	1.66813	1.50058	1.17825	1.35712	1.26329	1.6292	1.47949	1.556	1.42527	1.43103	1.48954	1.23998	1.27295	1.73972	1.67862	1.56143	1.4884	1.42051	1.28496	1.55053	1.45711	1.63829	1.83685	1.26154	1.22049	1.63394
FK866	-3.00495	-2.90588	-2.27115	-1.89763	-3.22401	-3.06862	-4.56743	-0.281282	-1.74366	-3.4201	-2.70859	-2.75334	-2.81025	-2.15532	-3.92106	-3.3395	-2.00083	-3.6766	-1.49695	-4.32289	-1.23555	-2.84193	-3.7617	-1.99105	-2.41102	-4.12666	-3.12565	-3.85481	-1.99148	-2.53048	-2.17667	-4.03858	-2.9668	-2.00288	-3.82359	-1.41176	-1.90892	-2.4992	-2.81003	-3.7838	-1.70045	-6.1458	-2.01698	-3.76241	-2.47347	-3.38075	-4.16119	-5.07928	-3.48077
Talazoparib	2.33504	1.77009	1.88145	1.57775	2.66646	1.86321	1.99607	2.15023	3.17193	2.62517	1.68774	1.52012	2.08156	2.24443	1.47366	2.16808	2.08584	1.94385	2.18091	1.69934	2.30955	2.04111	2.51501	2.0052	2.71179	1.57455	2.1254	1.33372	1.82539	1.34813	1.68657	2.62408	2.46014	2.50957	2.04241	1.92019	2.21558	1.69903	1.93072	2.06602	2.42613	2.30648	2.83159	2.85272	2.29907	2.64972	2.86111	2.45191	2.89223
rTRAIL	0.151601	-0.37166	-0.442627	-0.52267	-0.358569	-0.208958	-0.352005	0.0714602	0.144568	-1.26214	-0.215001	-0.444391	-0.426385	-0.0214053	-0.257265	-0.538369	0.235779	-0.262248	-0.250981	-1.78561	-0.0116436	-0.492174	-0.0712009	-0.450289	-0.527541	-0.361942	-0.461674	-0.51387	-0.239696	-0.0408176	-0.900243	-0.904655	-0.901716	-0.266194	-0.495662	-0.5262	0.0589417	-0.312776	-0.0721128	-1.03569	-0.813822	-0.878488	0.42455	-0.39242	-0.153501	-0.0263089	-0.521535	-0.710921	-0.0760986
UNC1215	2.54778	2.48516	2.57247	2.40462	2.4646	2.31061	2.42815	2.65926	2.68129	2.20953	2.4875	2.34016	2.36496	2.50452	2.37274	2.35634	2.6536	2.42217	2.58142	2.14238	2.48275	2.32953	2.4651	2.56473	2.51714	2.35757	2.41895	2.19732	2.4286	2.46569	2.36202	2.20973	2.32724	2.45052	2.21994	2.49848	2.6526	2.48206	2.44213	2.23129	2.55072	1.98863	2.80633	2.47517	2.63997	2.5653	2.26124	2.11326	2.49566
SGC0946	2.03128	1.83945	1.81368	1.7287	1.82704	1.60829	1.74952	1.92186	2.02785	1.62115	1.90025	1.66353	1.71183	1.71683	1.62875	1.71527	1.92381	1.78254	1.86162	1.591	1.70386	1.64872	1.72038	1.90086	1.81845	1.79606	1.6454	1.60462	1.6349	1.80738	1.68229	1.66626	1.66667	1.79164	1.60539	1.88838	1.92913	1.76643	1.7744	1.68152	1.8859	1.58705	2.26938	1.95449	2.0656	2.20473	1.74321	1.67584	1.93503
XAV939	3.60498	3.35071	3.66434	3.28918	4.14661	3.53745	3.70808	3.59664	3.86152	3.39978	3.53565	3.33605	3.18783	3.67852	3.43095	3.6072	3.80376	3.30841	3.86294	3.65981	3.74813	3.71223	3.67629	3.47085	3.9538	3.29511	3.69733	3.29468	3.45826	3.35989	3.2619	3.80913	3.61527	3.64319	3.39366	3.56154	3.76541	3.99321	3.40525	3.61191	3.5177	3.70139	3.55163	3.5756	3.10748	3.62077	3.6282	3.32387	4.0088
Trametinib	-1.04035	-1.72718	-0.537819	-1.8835	0.59953	-0.944339	-0.549916	-1.64368	0.101669	0.407724	-1.58993	-1.43109	-0.53642	-0.458716	-0.785329	-0.492984	-0.532299	-1.18501	-1.26008	0.384897	-0.717451	-0.688079	-0.539797	-1.61987	0.459834	-1.37058	-0.296856	-0.867476	-1.29122	-1.81847	0.209568	1.00094	0.0404269	-1.14741	-0.710441	-2.16503	-0.381789	-1.40865	-1.08544	-0.474808	-1.2311	0.569169	-2.75263	0.462963	-3.86324	-2.69319	0.214319	0.578921	0.372533
Dabrafenib	3.62249	3.80194	3.91033	3.28551	4.0647	3.65181	3.97378	4.07866	4.06332	3.28641	3.47524	3.20074	3.82434	4.12216	3.39722	3.28789	4.35959	3.66594	4.29462	3.37084	3.8202	3.42752	3.76157	3.67913	3.89676	3.15783	3.84226	3.15379	3.92326	3.55164	4.00946	3.83006	3.2834	3.26493	3.31505	3.68082	4.54838	3.548	3.69321	3.35575	3.02566	3.0688	3.97361	3.80111	3.48021	3.03791	3.59244	3.42662	3.57042
Temozolomide	5.88234	5.55786	5.7865	5.60273	5.77502	5.38365	5.56753	6.01092	5.92843	5.32542	5.64553	5.50589	5.49781	5.77629	5.48951	5.3774	5.928	5.55872	5.9372	5.12136	5.84927	5.50068	5.65209	5.88505	5.69913	5.47703	5.4523	5.38312	5.74347	5.63683	5.50428	5.25756	5.50946	5.76055	5.37954	5.86517	5.9819	5.85392	5.80119	5.26969	5.8513	4.93681	6.20435	5.81609	5.84257	5.98182	5.38048	5.14749	5.86308
Bleomycin (50 uM)	2.91913	2.32793	2.62493	1.95161	3.3974	2.27721	2.54299	2.75794	3.90742	2.51751	2.01429	1.94282	2.35264	3.12987	1.76243	2.37568	3.18419	1.8567	2.70148	1.32117	3.21043	2.9215	2.87995	2.52162	3.31667	1.42218	1.86712	1.80934	2.53856	2.09549	2.22216	2.72031	2.9055	2.80171	2.22765	3.0016	3.35054	2.81703	2.5462	1.71357	2.61292	2.68181	2.38049	3.23588	1.6634	2.97666	3.31466	2.79597	3.504
SN-38	-4.39991	-4.38691	-3.85928	-4.33038	-3.64616	-5.03494	-4.74137	-4.72187	-3.46871	-4.23691	-4.47002	-4.76377	-4.30609	-3.92928	-4.92708	-4.83967	-3.95105	-4.58416	-4.23208	-4.68686	-4.10998	-4.81883	-4.03001	-4.00202	-3.58469	-4.82203	-4.19224	-5.09778	-4.16333	-4.93756	-4.13189	-4.08086	-3.8838	-3.81064	-4.49303	-4.29968	-3.63003	-4.70046	-4.25604	-4.29029	-3.95748	-4.98864	-4.15565	-3.62793	-5.1519	-3.78723	-4.24022	-4.43571	-3.6549
MLN4924	-0.015515	0.125193	-0.105571	0.243371	-0.151198	-0.082859	-0.0514437	1.87343	1.04598	-0.121043	-0.428314	0.0202259	-0.068381	0.915232	0.386721	-0.0822503	0.547929	0.292822	1.52356	-0.819789	0.668626	0.181277	0.6671	0.984305	0.459144	-0.197612	0.0876789	0.0875167	0.70658	0.721939	-0.0531928	-0.312341	-0.191238	0.502534	-0.075888	0.567893	1.1894	0.636987	0.733645	-0.430754	0.534596	-0.772982	0.0475141	-0.138372	0.858026	-0.700828	-0.33075	-1.01117	0.137981
[truncated: 188 more columns]

## Sheet: tcga_ips score
ID	MHC_IPS	EC_IPS	SC_IPS	CP_IPS	AZ_IPS	IPS_IPS
TCGA-DD-A4NG-01A	2.50615	0.235812	-0.446097	0.250287	2.54615	8
TCGA-G3-AAV4-01A	2.66747	0.143246	-0.164022	0.155815	2.80251	9
TCGA-2Y-A9H1-01A	2.74312	0.194027	-0.441118	0.248983	2.74501	9
TCGA-BC-A10Y-01A	2.74698	0.284253	-0.329451	0.118023	2.81981	9
TCGA-K7-AAU7-01A	2.34773	0.286187	-0.543141	0.243138	2.33392	8
TCGA-BC-A10W-01A	2.19447	0.391458	-0.597074	0.24681	2.23567	7
TCGA-DD-AACV-01A	1.62239	0.0225044	-0.121005	0.238069	1.76196	6
TCGA-DD-AAD3-01A	2.73625	0.297411	-0.475102	0.275148	2.8337	9
TCGA-DD-A1EI-01A	2.20846	0.267514	-0.486016	0.310937	2.3009	8
TCGA-DD-AAC9-01A	2.45355	0.276987	-0.598989	0.276843	2.40839	8
TCGA-DD-AACT-01A	3.05285	0.283929	-0.510902	0.262939	3.08882	10
TCGA-GJ-A6C0-01A	2.9587	0.302502	-0.835826	-0.119263	2.30611	8
TCGA-CC-5258-01A	2.01212	0.310397	-0.517392	0.0714217	1.87655	6
TCGA-DD-AADP-01A	1.91663	0.221939	-0.348338	0.296247	2.08647	7
TCGA-DD-AACW-01A	1.99877	0.219268	-0.157972	0.317633	2.3777	8
TCGA-ZS-A9CD-01A	2.78911	0.188062	-0.453226	0.315225	2.83917	9
TCGA-UB-A7MF-01A	3.88778	0.576463	-0.656995	-0.458633	3.34861	10
TCGA-WX-AA46-01A	2.04728	0.141695	-0.49534	0.239416	1.93305	6
TCGA-CC-A8HV-01A	1.84515	0.0190291	-0.155324	0.409067	2.11792	7
TCGA-DD-AADQ-01A	3.46631	0.192326	-0.217209	0.169056	3.61048	10
TCGA-DD-AADB-01A	2.36015	0.454394	-0.552388	-0.110997	2.15116	7
TCGA-DD-A1EA-01A	2.66967	0.331934	-0.471123	0.134722	2.66521	9
TCGA-5R-AA1C-01A	2.71245	0.205167	-0.231999	0.141024	2.82665	9
TCGA-DD-A113-01A	2.23964	0.262206	-0.431004	0.273871	2.34471	8
TCGA-2Y-A9H9-01A	2.57943	0.166205	-0.35407	0.272023	2.66359	9
TCGA-CC-A7IE-01A	2.24588	0.453952	-0.56049	-0.0484385	2.09091	7
TCGA-XR-A8TD-01A	3.25659	0.579131	-0.976326	-0.293626	2.56577	9
TCGA-DD-AAD2-01A	2.57093	0.365059	-0.651286	0.116422	2.40113	8
TCGA-DD-AACY-01A	2.46331	0.149814	-0.258476	0.365941	2.72059	9
TCGA-CC-A7IF-01A	2.17315	0.0499968	0.00328077	0.427466	2.65389	9
TCGA-DD-AACD-01A	3.50926	0.236665	-0.428748	0.273185	3.59036	10
TCGA-ED-A4XI-01A	2.68427	0.291993	-0.73137	0.218718	2.46361	8
TCGA-CC-A9FW-01A	1.90771	0.194293	-0.361289	0.242044	1.98276	7
TCGA-G3-A5SJ-01A	2.70745	0.423155	-0.646643	-0.0467006	2.43727	8
TCGA-DD-AAE2-01A	2.73069	0.295224	-0.558777	-0.0638706	2.40327	8
TCGA-G3-A7M9-01A	1.71776	0.182142	-0.297979	0.383181	1.9851	7
TCGA-EP-A2KC-01A	2.65057	0.149821	-0.231268	0.360294	2.92941	10
TCGA-2Y-A9GS-01A	2.37148	0.245623	-0.468869	0.291333	2.43956	8
TCGA-ED-A7PX-01A	2.76807	0.222673	-0.389095	0.233737	2.83538	9
TCGA-DD-AADC-01A	1.834	0.203289	-0.25832	0.29105	2.07002	7
TCGA-DD-AAVZ-01A	2.26179	0.191051	-0.214112	0.384594	2.62333	9
TCGA-CC-A3MA-01A	2.32418	0.217665	-0.335049	0.436284	2.64308	9
TCGA-2Y-A9GY-01A	2.62808	0.523403	-0.881543	-0.240157	2.02978	7
TCGA-ED-A627-01A	2.78374	0.572289	-0.937397	-0.00648183	2.41215	8
TCGA-2Y-A9GW-01A	2.9315	0.351153	-0.834247	0.0898486	2.53826	8
TCGA-DD-AADO-01A	2.70745	0.328974	-0.548554	-0.0776139	2.41025	8
TCGA-DD-AADK-01A	2.26309	0.235548	-0.437036	0.37286	2.43446	8
TCGA-DD-A1EH-01A	1.84148	0.252826	-0.252519	0.328926	2.17071	7
TCGA-G3-AAV7-01A	2.5778	0.354009	-0.626722	0.199312	2.5044	8
TCGA-DD-AACA-01A	2.19394	0.13346	-0.131271	0.401328	2.59746	9
TCGA-FV-A3R3-01A	2.42672	0.251955	-0.528962	0.203623	2.35334	8
TCGA-KR-A7K0-01A	2.5168	0.16892	-0.353972	0.359789	2.69154	9
TCGA-DD-AACC-01A	3.36937	0.721631	-1.02185	-0.474047	2.59511	9
TCGA-BC-A3KG-01A	2.05027	0.200205	-0.189456	0.372666	2.43369	8
TCGA-G3-AAV2-01A	2.30173	0.0053519	-0.155545	0.374584	2.52613	8
TCGA-CC-A7IK-01A	1.94741	0.0593874	-0.0386723	0.381955	2.35008	8
TCGA-G3-A25S-01A	2.23168	0.189173	-0.421844	0.17144	2.17044	7
TCGA-DD-AADR-01A	2.31288	0.292384	-0.247392	0.271283	2.62916	9
TCGA-UB-A7MD-01A	2.8267	0.289871	-0.598583	0.193313	2.7113	9
TCGA-DD-A4NS-01A	2.39908	0.422518	-0.753819	0.227798	2.29558	8
TCGA-CC-A9FU-01A	1.94657	0.169201	-0.157917	0.303711	2.26156	8
TCGA-DD-AAE3-01A	2.45753	0.0925508	-0.339619	0.235143	2.4456	8
TCGA-DD-AACP-01A	1.77442	0.212893	-0.186505	0.231729	2.03253	7
TCGA-2Y-A9H8-01A	2.66149	0.292758	-0.517763	0.0555192	2.49201	8
TCGA-FV-A3I1-01A	2.61728	0.303168	-0.634544	0.158332	2.44423	8
TCGA-2Y-A9H7-01A	2.00545	0.173618	-0.217673	0.397353	2.35875	8
TCGA-DD-AAVU-01A	2.15853	0.0127234	-0.154103	0.411891	2.42904	8
TCGA-BC-A110-01A	2.72865	0.393776	-0.961033	0.0370711	2.19846	7
TCGA-ZP-A9CZ-01A	2.54914	0.445223	-0.602484	0.0729567	2.46484	8
TCGA-DD-AAE1-01A	2.24905	0.182184	-0.192733	0.349585	2.58809	9
TCGA-GJ-A3OU-01A	3.02704	0.654472	-1.25358	-0.192152	2.23579	7
TCGA-RC-A7SB-01A	2.05168	0.102388	-0.381427	0.267965	2.0406	7
TCGA-DD-AAVS-01A	2.02626	0.265964	-0.266394	0.354096	2.37992	8
TCGA-CC-A8HS-01A	1.76683	0.149421	-0.100215	0.418074	2.23411	7
TCGA-FV-A3I0-01A	2.55066	0.207117	-0.440072	-0.0123024	2.30541	8
TCGA-2Y-A9GT-01A	3.23059	0.460163	-0.592188	-0.0965454	3.00202	10
TCGA-2Y-A9HA-01A	2.10842	0.116595	-0.30063	0.277334	2.20172	7
TCGA-FV-A2QQ-01A	2.43904	0.319071	-0.475305	0.245978	2.52879	8
TCGA-DD-AAEH-01A	2.96786	0.45036	-0.515726	-0.000338033	2.90216	10
TCGA-DD-AADM-01A	2.79885	0.187925	-0.371598	0.325912	2.94109	10
TCGA-G3-A3CK-01A	2.47369	0.267412	-0.405634	-0.0302282	2.30524	8
TCGA-EP-A26S-01A	1.9205	0.075873	-0.127594	0.344063	2.21284	7
TCGA-DD-A11A-01A	2.1231	0.100264	-0.242917	0.283298	2.26375	8
TCGA-DD-AAE6-01A	1.27246	-0.0774343	0.0571985	0.346553	1.59877	5
TCGA-XR-A8TE-01A	2.27935	0.144984	-0.2238	0.302771	2.50331	8
TCGA-DD-A73B-01A	2.2964	0.0708279	-0.218575	0.352894	2.50154	8
TCGA-EP-A3JL-01A	2.80169	0.393382	-0.635334	0.0618789	2.62162	9
TCGA-CC-A3MB-01A	2.19054	0.206285	-0.306384	0.386898	2.47734	8
TCGA-DD-AAD0-01A	2.02704	0.0705654	-0.161249	0.316359	2.25272	8
TCGA-MI-A75I-01A	2.68964	0.174754	-0.313572	0.305319	2.85614	10
TCGA-DD-AACZ-01A	2.66214	0.56573	-0.930835	-0.221413	2.07563	7
TCGA-CC-A8HU-01A	1.93467	0.0312594	-0.155491	0.31776	2.1282	7
TCGA-RC-A6M5-01A	2.41374	0.111795	-0.345776	0.339316	2.51907	8
TCGA-2Y-A9GZ-01A	1.77139	0.00687667	-0.147135	0.30703	1.93817	6
TCGA-DD-AACO-01A	2.32629	0.156619	-0.405046	0.340777	2.41864	8
TCGA-LG-A6GG-01A	2.21847	0.0597796	-0.218452	0.414507	2.47431	8
TCGA-BC-4073-01B	2.81733	0.565707	-0.998087	-0.322031	2.06291	7
TCGA-ED-A7PZ-01A	1.75681	-0.00424224	-0.0561473	0.409988	2.10641	7
TCGA-DD-A4NV-01A	2.12683	0.163073	-0.471907	0.336731	2.15472	7
TCGA-DD-A73G-01A	2.1537	0.0788834	-0.394521	0.233393	2.07145	7
TCGA-G3-AAV3-01A	2.84088	0.415344	-0.627863	-0.126852	2.50151	8
TCGA-G3-A25U-01A	1.65141	0.0875415	-0.158263	0.323827	1.90451	6
TCGA-BC-A5W4-01A	1.87589	-0.00770104	-0.00944817	0.381393	2.24013	7
TCGA-UB-AA0U-01A	2.52362	0.34007	-0.652772	0.244836	2.45575	8
TCGA-EP-A12J-01A	2.62034	0.126036	-0.221089	0.288233	2.81352	9
TCGA-G3-A5SI-01A	1.93117	0.0594315	-0.0441717	0.429507	2.37594	8
TCGA-DD-AACA-02B	1.67444	0.0168747	-0.0290081	0.461222	2.12353	7
TCGA-FV-A4ZQ-01A	3.09396	0.591743	-0.678264	-0.277478	2.72997	9
TCGA-DD-A4ND-01A	2.49872	0.425699	-0.731985	0.011748	2.20418	7
TCGA-ED-A8O5-01A	1.87727	0.139975	-0.146326	0.224922	2.09584	7
TCGA-UB-A7ME-01A	2.56686	0.373691	-0.54496	0.04219	2.43778	8
TCGA-CC-5264-01A	2.34896	0.236134	-0.262449	0.313386	2.63603	9
TCGA-DD-AADA-01A	2.68234	0.261122	-0.373746	0.236975	2.80669	9
TCGA-2Y-A9HB-01A	3.06442	0.342712	-0.483724	0.0543245	2.97773	10
TCGA-DD-AACS-01A	2.02888	0.0754349	-0.16333	0.44071	2.3817	8
TCGA-DD-AAE0-01A	2.13652	0.195924	-0.259148	0.33138	2.40468	8
TCGA-G3-A5SK-01A	2.80634	0.277352	-0.620186	0.143126	2.60663	9
TCGA-BC-A69I-01A	2.48568	0.146735	-0.390707	0.302254	2.54396	8
TCGA-BC-A10R-01A	1.93117	0.0421117	-0.317957	0.382693	2.03802	7
TCGA-BC-A10X-01A	2.44332	0.292544	-0.71317	0.21401	2.2367	7
TCGA-BC-A10S-01A	2.47396	0.294339	-0.634081	0.185134	2.31935	8
TCGA-DD-AAVX-01A	3.27503	0.300243	-0.461014	0.153967	3.26823	10
TCGA-DD-AAVQ-01A	2.94477	0.611193	-0.710347	-0.100381	2.74523	9
TCGA-RC-A7SH-01A	2.07477	0.0367307	0.00477936	0.309862	2.42614	8
TCGA-G3-A3CJ-01A	2.38127	0.0784728	-0.163838	0.271454	2.56736	9
TCGA-DD-A115-01A	2.49706	0.265108	-0.430956	0.207538	2.53875	8
TCGA-BC-A10Q-01A	2.62631	0.158053	-0.276403	0.318611	2.82657	9
TCGA-DD-A1EE-01A	2.44015	0.0920265	-0.202004	0.127596	2.45777	8
TCGA-ZP-A9CY-01A	2.56209	0.204248	-0.56147	0.247334	2.45221	8
TCGA-FV-A23B-01A	2.22153	0.347335	-0.387786	0.232578	2.41366	8
TCGA-HP-A5MZ-01A	3.03869	0.4376	-0.777849	0.14281	2.84125	9
TCGA-DD-AACK-01A	2.16166	0.169302	-0.271071	0.371713	2.4316	8
TCGA-CC-A1HT-01A	3.16617	0.666375	-1.03869	-0.421702	2.37215	8
TCGA-DD-A11B-01A	1.89277	0.0738548	-0.135673	0.304787	2.13574	7
TCGA-ZP-A9D4-01A	1.96552	0.0345351	-0.17073	0.423983	2.2533	8
TCGA-DD-AACA-02A	1.61644	0.00931774	-0.0375865	0.428594	2.01676	7
TCGA-HP-A5N0-01A	2.60811	0.162936	-0.443634	0.293658	2.62107	9
TCGA-EP-A2KB-01A	1.97466	0.164964	-0.186797	0.270684	2.22351	7
TCGA-DD-A4NN-01A	1.80116	0.0554538	-0.198107	0.358048	2.01656	7
TCGA-ES-A2HS-01A	1.85972	0.00321409	-0.151524	0.374627	2.08603	7
TCGA-G3-A3CG-01A	2.88779	0.226675	-0.347177	0.355139	3.12243	10
TCGA-DD-AAVR-01A	3.08407	0.410065	-0.733105	0.057043	2.81808	9
TCGA-DD-AAD1-01A	2.42639	0.445764	-0.678481	0.053789	2.24746	7
TCGA-DD-A73D-01A	1.93093	-0.0613188	0.0792877	0.32763	2.27652	8
TCGA-DD-AAVW-01A	2.36727	0.325524	-0.528472	0.271379	2.4357	8
TCGA-DD-A4NF-01A	1.95492	0.0265699	-0.0898265	0.403214	2.29487	8
TCGA-DD-AACN-01A	2.25031	0.233504	-0.419974	0.235332	2.29917	8
TCGA-DD-A3A2-01A	2.1021	0.0721184	-0.342114	0.316085	2.14819	7
TCGA-K7-A5RF-01A	2.8283	0.364083	-0.803062	0.0533657	2.44269	8
TCGA-DD-A116-01A	2.40269	0.153179	-0.291756	0.351452	2.61556	9
TCGA-DD-A4NI-01A	2.60195	0.310879	-0.561605	0.0769318	2.42816	8
TCGA-BC-A10T-01A	2.06129	0.194639	-0.406247	0.287433	2.13711	7
TCGA-DD-AADJ-01A	2.14586	0.174046	-0.256513	0.284791	2.34818	8
TCGA-DD-AACE-01A	2.36912	-0.004376	-0.207225	0.375187	2.53271	8
TCGA-FV-A3R2-01A	2.15894	0.144856	-0.237207	0.364849	2.43144	8
TCGA-DD-AAE7-01A	2.39255	0.275324	-0.524003	0.192767	2.33664	8
TCGA-DD-AADD-01A	2.14342	0.184615	-0.176204	0.251364	2.40319	8
TCGA-4R-AA8I-01A	2.70652	0.193943	-0.35556	0.172273	2.71717	9
TCGA-FV-A496-01A	2.19524	-0.096071	0.0267374	0.421966	2.54788	8
TCGA-DD-A39X-01A	2.60112	0.164437	-0.411535	0.360389	2.71441	9
TCGA-DD-AADS-01A	3.14343	0.24694	-0.444776	0.0115318	2.95713	10
TCGA-DD-AAE9-01A	2.72285	0.0440773	-0.0635048	0.39396	3.09738	10
TCGA-ZS-A9CF-02A	2.28412	0.245722	-0.200761	0.306234	2.63531	9
TCGA-G3-AAUZ-01A	2.50505	0.314167	-0.535441	0.176959	2.46074	8
TCGA-WX-AA47-01A	1.99892	-0.00960765	-0.0528012	0.394365	2.33087	8
TCGA-NI-A4U2-01A	2.64412	0.0694843	-0.285198	0.306588	2.735	9
TCGA-DD-AACI-01A	2.98177	0.516612	-0.721444	-0.155444	2.62149	9
TCGA-ZP-A9D1-01A	2.59375	0.303414	-0.470913	0.266431	2.69268	9
TCGA-UB-A7MB-01A	2.09696	0.088502	-0.143103	0.338197	2.38055	8
TCGA-DD-AAVP-01A	2.45572	0.130141	-0.266738	0.147485	2.46661	8
TCGA-DD-A4NR-01A	2.87093	0.644089	-0.995345	-0.362073	2.1576	7
TCGA-RG-A7D4-01A	3.08704	0.516578	-0.497729	-0.135566	2.97032	10
TCGA-5R-AAAM-01A	2.55114	0.323283	-0.772922	0.185235	2.28674	8
TCGA-DD-A3A4-01A	1.87285	-0.0344608	-0.0317312	0.374263	2.18092	7
TCGA-BC-A217-01A	2.6971	0.27678	-0.399719	0.162004	2.73617	9
TCGA-RC-A6M3-01A	2.04326	0.272768	-0.246848	0.100689	2.16987	7
TCGA-DD-A4NQ-01A	2.5538	0.245741	-0.513725	0.0703149	2.35614	8
TCGA-CC-A9FV-01A	2.87833	0.506055	-1.03471	-0.209319	2.14035	7
TCGA-UB-A7MC-01A	1.73559	0.0929466	-0.0457339	0.362601	2.1454	7
TCGA-MR-A8JO-01A	2.68989	0.407682	-0.74767	0.0411722	2.39107	8
TCGA-DD-AAEG-01A	2.45995	0.0751942	-0.139939	0.469833	2.86503	10
TCGA-DD-A39W-01A	2.02134	0.140585	-0.183189	0.200877	2.17962	7
TCGA-DD-A39Z-01A	2.21111	0.0451002	-0.0406484	0.401106	2.61667	9
TCGA-BC-A10Z-01A	1.71059	-0.0810658	-0.0986454	0.379386	1.91027	6
TCGA-WQ-AB4B-01A	2.68099	0.145072	-0.332368	0.287717	2.78141	9
TCGA-CC-A123-01A	1.99273	0.088465	-0.301865	0.349085	2.12842	7
TCGA-YA-A8S7-01A	2.66424	0.49283	-1.07933	0.0523819	2.13011	7
TCGA-2Y-A9H2-01A	2.81161	0.293116	-0.398607	0.194884	2.901	10
TCGA-5C-A9VG-01A	1.54937	0.14165	-0.176131	0.392089	1.90698	6
TCGA-CC-A3M9-01A	3.02208	0.858413	-1.4078	-0.623055	1.84964	6
TCGA-EP-A2KA-01A	3.41591	0.512201	-0.591365	-0.051592	3.28516	10
TCGA-DD-AADW-01A	1.6238	0.210917	-0.167201	0.486982	2.15449	7
TCGA-DD-AAED-01A	1.59936	0.0587375	-0.133992	0.212439	1.73655	6
TCGA-LG-A9QD-01A	3.10682	0.185106	-0.304549	0.318647	3.30602	10
TCGA-DD-AADV-01A	2.34685	0.18794	-0.4224	0.345814	2.45821	8
TCGA-G3-A3CH-01A	2.38725	0.291012	-0.416	0.191892	2.45415	8
TCGA-G3-AAV1-01A	2.06685	0.147485	-0.304183	0.366972	2.27713	8
TCGA-ZS-A9CG-01A	2.26616	0.0716344	-0.249517	0.171826	2.26011	8
TCGA-DD-AAW3-01A	2.11336	-0.031827	-0.0985098	0.454457	2.43748	8
TCGA-ED-A7PY-01A	1.60073	0.0941416	-0.0543701	0.405083	2.04559	7
TCGA-ZP-A9D2-01A	2.19358	0.235637	-0.383284	0.355086	2.40102	8
TCGA-G3-A25Y-01A	2.40934	0.385424	-0.479673	0.160223	2.47531	8
TCGA-G3-A3CI-01A	2.46197	0.207933	-0.543154	0.205923	2.33267	8
TCGA-K7-A5RG-01A	3.12637	0.714529	-0.872012	-0.506595	2.46229	8
TCGA-EP-A3RK-01A	2.85967	0.519688	-0.837236	-0.141639	2.40048	8
TCGA-CC-A7IJ-01A	2.78326	0.706885	-0.934841	-0.529088	2.02621	7
TCGA-MI-A75H-01A	2.90745	0.279405	-0.357858	0.1656	2.9946	10
TCGA-G3-AAV5-01A	2.06649	0.141941	-0.194798	0.380517	2.39416	8
TCGA-ED-A7XP-01A	2.49059	0.236217	-0.408088	0.312181	2.6309	9
TCGA-DD-A1ED-01A	2.75592	0.361498	-0.623627	0.233216	2.72701	9
TCGA-ED-A5KG-01A	2.98528	0.893524	-1.00668	-0.478447	2.39367	8
TCGA-ED-A459-01A	3.10894	0.212944	-0.459854	0.318967	3.181	10
TCGA-2Y-A9GX-01A	2.75414	0.530525	-0.957767	0.0247627	2.35166	8
TCGA-DD-A73E-01A	1.89702	-0.0305172	0.0716226	0.414089	2.35221	8
TCGA-QA-A7B7-01A	2.34313	0.220501	-0.130929	0.319445	2.75215	9
TCGA-DD-AACL-01A	2.59532	0.460653	-0.971374	-0.0844636	2.00013	7
TCGA-MR-A520-01A	2.20187	0.0909575	-0.309303	0.294518	2.27804	8
TCGA-DD-A1EF-01A	1.90791	0.281321	-0.425134	0.21347	1.97757	7
TCGA-G3-A25T-01A	2.34281	0.198	-0.428129	0.309157	2.42184	8
TCGA-FV-A4ZP-01A	2.53524	0.192975	-0.520604	0.00934839	2.21696	7
TCGA-WX-AA44-01A	2.50092	0.247338	-0.280136	0.247186	2.71531	9
TCGA-DD-A4NE-01A	1.90828	0.0879887	-0.149655	0.445413	2.29203	8
TCGA-CC-A7IG-01A	2.22032	0.161703	-0.485287	0.100965	1.9977	7
TCGA-ZP-A9D0-01A	1.95578	0.0220907	-0.189167	0.380454	2.16916	7
TCGA-G3-A25X-01A	2.81013	0.511793	-0.735092	-0.0785033	2.50833	8
TCGA-BC-4072-01B	2.91897	0.484361	-0.636674	-0.147906	2.61875	9
TCGA-XR-A8TC-01A	2.15084	0.07318	-0.13189	0.408852	2.50098	8
TCGA-BC-A3KF-01A	2.48425	0.0714104	-0.223905	0.402053	2.73381	9
TCGA-O8-A75V-01A	2.94491	0.294227	-0.652363	0.20972	2.79649	9
TCGA-DD-AADI-01A	2.53354	0.455896	-0.589923	0.177105	2.57662	9
TCGA-BC-A8YO-01A	2.8567	0.560401	-0.6279	-0.245902	2.5433	8
TCGA-DD-A39V-01A	2.79183	0.364404	-0.600776	-0.158576	2.39688	8
TCGA-DD-A1EC-01A	2.9858	0.758599	-0.882004	-0.454932	2.40746	8
TCGA-DD-AACQ-01A	1.80078	-0.0374399	0.0180294	0.33002	2.11139	7
TCGA-DD-A1EB-01A	2.76724	0.098708	-0.277109	0.147557	2.7364	9
TCGA-KR-A7K7-01A	2.68418	0.407064	-0.4455	0.00660975	2.65235	9
TCGA-DD-AAVV-01A	2.94051	0.428994	-0.707116	0.0569183	2.7193	9
TCGA-DD-AADN-01A	2.99381	0.486462	-0.608442	-0.269747	2.60208	9
TCGA-LG-A9QC-01A	2.52155	0.0663709	-0.078545	0.290336	2.79971	9
TCGA-RC-A7S9-01A	2.61784	0.192776	-0.176205	0.104688	2.7391	9
TCGA-BC-A112-01A	2.15085	0.276149	-0.41255	0.335601	2.35004	8
TCGA-2Y-A9H0-01A	3.07437	0.341346	-0.387751	-0.0325108	2.99546	10
TCGA-CC-A7IL-01A	2.76251	-0.0257392	-0.00319235	0.263926	2.99751	10
TCGA-KR-A7K2-01A	2.75625	0.224606	-0.349175	0.359389	2.99107	10
TCGA-DD-AADU-01A	2.33863	0.0521507	-0.116533	0.313482	2.58773	9
TCGA-ED-A66Y-01A	1.22241	-0.00217072	-0.0164971	0.211929	1.41567	5
TCGA-CC-A8HT-01A	2.3244	0.333363	-0.503605	0.230072	2.38423	8
TCGA-DD-AADY-01A	2.07571	0.0793949	-0.107516	0.400341	2.44793	8
TCGA-BC-A216-01A	2.60588	0.454484	-0.354225	-0.0825052	2.62363	9
TCGA-RC-A7SF-01A	1.97547	0.138011	-0.241978	0.257182	2.12868	7
TCGA-RC-A7SK-01A	2.29242	-0.0179147	-0.0272234	0.482869	2.73015	9
TCGA-DD-AAD8-01A	2.17307	0.145237	-0.210577	0.268286	2.37602	8
TCGA-DD-AAEE-01A	2.22354	0.120151	-0.0789883	0.430248	2.69495	9
TCGA-DD-A119-01A	2.58079	0.123104	-0.328739	0.360123	2.73528	9
TCGA-G3-AAV6-01A	1.52506	0.141994	-0.147659	0.367013	1.88641	6
TCGA-DD-A73F-01A	3.06353	0.562677	-0.675384	-0.15664	2.79418	9
TCGA-DD-A4NP-01A	2.53999	0.0453953	-0.216865	0.439893	2.80842	9
TCGA-DD-AAEK-01A	2.64734	0.479676	-0.664551	-0.0383332	2.42413	8
TCGA-DD-A11D-01A	2.49156	0.0940207	-0.304214	0.341242	2.62261	9
TCGA-DD-A1EG-01A	2.88997	0.380864	-0.70209	0.0770099	2.64576	9
TCGA-PD-A5DF-01A	2.4217	0.308948	-0.682707	0.22018	2.26812	8
TCGA-DD-A3A9-01A	2.68022	0.26669	-0.501882	0.342033	2.78706	9
TCGA-2Y-A9H4-01A	2.55967	0.196373	-0.332146	0.219973	2.64387	9
TCGA-DD-A118-01A	2.09007	0.108513	-0.240217	0.353972	2.31234	8
TCGA-DD-A4NL-01A	2.57486	0.145522	-0.390767	0.346805	2.67642	9
TCGA-5C-A9VH-01A	2.52506	0.148961	-0.238865	0.377495	2.81265	9
TCGA-3K-AAZ8-01A	3.07091	0.216908	-0.281859	0.289045	3.295	10
TCGA-MI-A75G-01A	2.05994	-0.00205093	-0.111189	0.40508	2.35178	8
TCGA-DD-A3A6-01A	2.59268	0.352755	-0.438088	0.123815	2.63116	9
TCGA-CC-A5UD-01A	2.35294	0.227555	-0.159352	0.26424	2.68539	9
TCGA-DD-A3A3-01A	2.37683	0.0906439	-0.224967	0.343765	2.58627	9
TCGA-CC-A7IH-01A	2.2922	0.00248425	-0.0361688	0.451588	2.7101	9
TCGA-DD-A4NH-01A	2.51755	0.244551	-0.671658	0.274769	2.36521	8
TCGA-K7-A6G5-01A	3.05299	0.227148	-0.506412	0.185037	2.95876	10
TCGA-DD-AACU-01A	2.47711	0.193193	-0.359814	0.316975	2.62747	9
TCGA-BW-A5NO-01A	2.4049	0.187196	-0.531981	0.240905	2.30102	8
TCGA-XR-A8TG-01A	2.4532	0.280023	-0.398935	0.348216	2.68251	9
TCGA-DD-A1EJ-01A	1.64354	0.178046	-0.400494	0.311429	1.73252	6
TCGA-CC-5259-01A	2.77613	0.162877	-0.181368	0.242214	2.99985	10
TCGA-2Y-A9H3-01A	2.76044	0.371752	-0.594245	0.0228189	2.56077	9
TCGA-UB-AA0V-01A	2.18239	0.237307	-0.573005	0.225134	2.07183	7
TCGA-GJ-A9DB-01A	2.28981	0.199781	-0.533924	0.29565	2.25132	8
TCGA-DD-A4NK-01A	2.04274	0.0274284	-0.257903	0.36197	2.17424	7
TCGA-2Y-A9H6-01A	2.39888	0.293553	-0.55842	0.259951	2.39397	8
TCGA-BD-A2L6-01A	2.43051	0.207625	-0.28405	0.374136	2.72822	9
TCGA-G3-A5SM-01A	3.01361	0.281875	-0.610216	0.218798	2.90407	10
TCGA-DD-AAD5-01A	2.48528	0.198727	-0.640849	0.27908	2.32224	8
TCGA-BD-A3EP-01A	2.62567	0.402888	-0.618766	0.21276	2.62255	9
TCGA-CC-5260-01A	2.41015	0.340047	-0.543653	0.160203	2.36675	8
TCGA-WQ-A9G7-01A	2.18918	0.0579123	-0.0844759	0.160547	2.32316	8
TCGA-FV-A2QR-01A	2.38848	0.162422	-0.310778	0.357218	2.59734	9
TCGA-DD-AAW2-01A	2.45121	0.0334442	-0.115984	0.414706	2.78338	9
TCGA-DD-AA3A-01A	2.38991	0.199748	-0.083512	0.339872	2.84602	9
TCGA-CC-5263-01A	2.05055	0.282608	-0.591161	0.242785	1.98478	7
TCGA-FV-A495-01A	2.73404	0.371746	-0.641698	0.227293	2.69138	9
TCGA-BC-A10U-01A	2.368	0.108756	-0.269488	0.43524	2.64251	9
TCGA-ZS-A9CE-01A	2.43383	-0.0676229	-0.208154	0.361492	2.51955	8
TCGA-G3-A7M8-01A	2.24872	0.050967	-0.349575	0.26689	2.217	7
TCGA-5R-AA1D-01A	2.52314	0.358766	-0.653385	0.199627	2.42815	8
TCGA-ED-A82E-01A	2.47885	0.109328	-0.374426	0.419135	2.63288	9
TCGA-DD-A3A1-01A	2.57678	0.225855	-0.557391	0.256993	2.50224	8
TCGA-MI-A75E-01A	2.61928	0.291155	-0.565451	0.295019	2.64	9
TCGA-DD-AAEA-01A	2.55829	0.324552	-0.259768	0.00504032	2.62811	9
TCGA-ZS-A9CF-01A	2.57986	0.280528	-0.325663	0.341753	2.87648	10
TCGA-G3-A25V-01A	2.73731	0.354162	-0.695665	0.164707	2.56051	9
TCGA-CC-A9FS-01A	2.17767	0.154286	-0.170411	0.366526	2.52807	8
TCGA-BC-A69H-01A	2.19666	0.230773	-0.602847	0.193654	2.01824	7
TCGA-DD-A3A7-01A	2.36583	0.131829	-0.313316	0.322266	2.50661	8
TCGA-CC-5261-01A	2.37957	0.4639	-0.605449	0.317763	2.55578	9
TCGA-G3-AAV0-01A	2.27266	0.102644	-0.206397	0.28244	2.45135	8
TCGA-DD-AAE4-01A	2.94622	0.455801	-0.67976	-0.00250701	2.71975	9
TCGA-CC-A7II-01A	1.49434	0.108721	-0.25023	0.183413	1.53624	5
TCGA-DD-A3A8-01A	2.29881	0.0246637	-0.09671	0.368	2.59477	9
TCGA-G3-A7M5-01A	2.62974	0.132759	-0.310573	0.280968	2.7329	9
TCGA-CC-A3MC-01A	2.37041	0.223313	-0.415867	0.343909	2.52177	8
TCGA-2V-A95S-01A	3.3033	0.713132	-0.742331	-0.482236	2.79186	9
TCGA-ED-A66X-01A	2.5609	0.332803	-0.66487	0.27059	2.49942	8
TCGA-G3-A6UC-01A	2.53583	-0.0299369	-0.0998507	0.436468	2.84251	9
TCGA-BD-A3ER-01A	2.56735	0.204545	-0.530977	0.26532	2.50624	8
TCGA-DD-A3A5-01A	2.31708	0.167539	-0.307188	0.418775	2.5962	9
TCGA-DD-AACH-01A	2.15566	0.305297	-0.358256	0.253448	2.35615	8
TCGA-CC-5262-01A	2.49808	0.397263	-0.698317	0.231234	2.42826	8
TCGA-DD-AADG-01A	2.02345	0.0115734	2.93401e-05	0.398354	2.43341	8
TCGA-DD-AAW0-01A	2.34183	0.317077	-0.695231	0.219651	2.18332	7
TCGA-DD-AACJ-01A	2.25449	0.0141892	-0.237872	0.330223	2.36103	8
TCGA-DD-AADL-01A	1.95129	0.0407792	-0.113961	0.44653	2.32464	8
TCGA-RC-A6M6-01A	2.14248	0.144908	-0.388104	0.14003	2.03932	7
TCGA-DD-A4NO-01A	2.4085	0.132194	-0.297575	0.329352	2.57247	9
TCGA-CC-A5UE-01A	1.98557	0.151587	-0.220048	0.385946	2.30306	8
TCGA-G3-A7M7-01A	2.12374	0.0257268	-0.184121	0.443413	2.40876	8
TCGA-ES-A2HT-01A	3.06829	0.142959	-0.495883	0.297588	3.01295	10
TCGA-DD-AACX-01A	2.65794	0.160265	-0.273478	0.286146	2.83087	9
TCGA-2Y-A9GV-01A	2.95276	0.267638	-0.607357	0.260667	2.87371	10
TCGA-DD-AACF-01A	2.5959	0.256432	-0.486572	0.203156	2.56892	9
TCGA-BW-A5NP-01A	1.69858	0.0782913	-0.0567693	0.415233	2.13533	7
TCGA-UB-A7MA-01A	2.19102	0.195402	-0.199977	0.458875	2.64532	9
TCGA-G3-A25Z-01A	2.73337	0.137072	-0.404609	0.336527	2.80236	9
TCGA-MI-A75C-01A	2.55604	0.19061	-0.33618	0.17333	2.5838	9
TCGA-DD-A4NA-01A	2.85119	0.287772	-0.65559	0.212598	2.69597	9
TCGA-ZP-A9CV-01A	2.93178	0.361753	-0.626397	0.204571	2.87171	10
TCGA-T1-A6J8-01A	2.44263	0.0383165	-0.359078	0.42626	2.54812	8
TCGA-DD-A1EK-01A	2.44846	0.175866	-0.787688	0.155302	1.99194	7
TCGA-5C-AAPD-01A	2.79098	0.452661	-0.741891	-0.1971	2.30465	8
TCGA-KR-A7K8-01A	3.07352	0.413443	-0.66493	-0.263869	2.55816	9
TCGA-DD-AAD6-01A	1.65317	0.0979952	-0.188293	0.374401	1.93727	6
TCGA-DD-A4NB-01A	2.42822	0.363652	-0.579445	0.183529	2.39595	8
TCGA-DD-A11C-01A	2.65194	0.262302	-0.383148	0.25447	2.78556	9
TCGA-WJ-A86L-01A	2.29124	0.062876	-0.234963	0.346887	2.46604	8
TCGA-ED-A8O6-01A	1.95679	0.144869	-0.269634	0.331986	2.16401	7
TCGA-DD-AAEB-01A	2.03825	0.0823083	-0.135717	0.333288	2.31813	8
TCGA-2Y-A9GU-01A	2.01606	0.103162	-0.0870438	0.316913	2.34909	8
TCGA-DD-A73A-01A	2.40842	0.276939	-0.391631	0.266031	2.55976	9
TCGA-RC-A6M4-01A	2.32347	-0.0131498	0.015206	0.451225	2.77675	9
TCGA-BW-A5NQ-01A	2.71619	0.57389	-0.584053	-0.147794	2.55823	9
TCGA-DD-AAVY-01A	2.2824	-0.0237283	-0.146708	0.302233	2.4142	8
TCGA-DD-A1EL-01A	2.139	0.203034	-0.337171	0.424731	2.4296	8
TCGA-DD-A4NJ-01A	2.58385	0.335074	-0.645631	0.270952	2.54425	8
TCGA-G3-A5SL-01A	2.51251	0.105502	-0.196037	0.371527	2.79351	9
TCGA-DD-AACG-01A	2.37045	0.17588	-0.374701	0.244248	2.41588	8
TCGA-DD-AAC8-01A	2.38389	0.133012	-0.373754	0.237758	2.3809	8
TCGA-ED-A7XO-01A	2.51647	0.302907	-0.707758	0.201107	2.31273	8
TCGA-DD-AACB-01A	3.37385	0.438712	-0.572702	-0.155512	3.08434	10
TCGA-G3-A7M6-01A	1.99486	0.202119	-0.380238	0.398847	2.21559	7
TCGA-ED-A97K-01A	2.36114	0.272517	-0.611646	0.265316	2.28733	8
TCGA-DD-A73C-01A	2.26463	0.180706	-0.396524	0.247026	2.29584	8
TCGA-DD-AAW1-01A	2.31331	0.0351682	-0.110755	0.389459	2.62718	9
TCGA-XR-A8TF-01A	1.96053	0.138822	-0.126348	0.265741	2.23874	7
TCGA-CC-A5UC-01A	2.12572	0.297608	-0.471073	0.289066	2.24132	7
TCGA-DD-A39Y-01A	2.09089	0.120428	-0.242675	0.337134	2.30578	8
TCGA-DD-A114-01A	2.97674	0.615451	-0.87819	-0.266418	2.44758	8
TCGA-NI-A8LF-01A	2.09635	0.0924335	-0.201162	0.25426	2.24188	7
TCGA-DD-AADF-01A	2.60795	0.157841	-0.268555	0.116392	2.61363	9
TCGA-DD-AAEI-01A	2.53318	0.240628	-0.4693	0.257249	2.56176	9
TCGA-2Y-A9H5-01A	2.32092	0.224745	-0.319028	0.351645	2.57829	9

## Sheet: icgc_ips_score
ID	MHC_IPS	EC_IPS	SC_IPS	CP_IPS	AZ_IPS	IPS_IPS
RK326	1.89357	0.325178	-0.372501	0.272494	2.11875	7
RK337	2.08839	0.261157	-0.131775	0.18128	2.39905	8
RK338	1.45198	-0.0949748	0.0995536	0.519922	1.97648	7
RK305	2.41558	0.279143	-0.499059	0.154889	2.35055	8
RK289	1.48547	-0.0392834	0.12762	0.317997	1.8918	6
RK297	2.25433	0.283945	-0.495899	-0.0559281	1.98645	7
RK285	2.10877	0.193493	-0.290261	0.339146	2.35114	8
RK284	1.85264	-0.112431	-0.112968	0.383738	2.01098	7
RK280	1.95966	0.0327497	-0.0311288	0.278966	2.24025	7
RK277	2.62123	0.528945	-0.922521	-0.350601	1.87705	6
RK267	1.65274	0.190492	-0.206578	0.293127	1.92978	6
RK268	2.23783	0.234712	-0.42847	0.143905	2.18798	7
RK270	1.66711	0.0791622	-0.167507	0.34497	1.92374	6
RK264	1.87865	0.155428	-0.0819996	0.259391	2.21147	7
RK265	2.7506	0.295897	-0.386993	-0.0706457	2.58886	9
RK266	2.5286	0.623193	-0.924468	-0.423829	1.8035	6
RK259	2.04951	-0.0731031	0.147693	0.411292	2.53539	8
RK260	2.21161	0.117882	-0.244222	0.377709	2.46298	8
RK261	2.02467	0.127591	-0.119116	0.229196	2.26234	8
RK262	1.81012	0.383486	-0.413633	-0.0380851	1.74189	6
RK263	2.04522	0.128141	-0.0797928	0.216957	2.31053	8
RK254	2.19069	0.352561	-0.47162	0.0211284	2.09276	7
RK256	2.00538	0.19158	-0.409905	0.20443	1.99149	7
RK257	2.29459	0.22663	-0.386129	0.316074	2.45116	8
RK258	1.98278	0.25929	-0.479154	0.329585	2.0925	7
RK237	2.4525	0.45115	-0.761368	-0.102499	2.03978	7
RK241	1.68312	0.00826715	-0.0992994	0.481134	2.07322	7
RK243	2.99915	0.596541	-0.93116	-0.275468	2.38907	8
RK244	1.78767	-0.0202358	-0.0892536	0.445685	2.12387	7
RK245	2.74968	0.367065	-0.772347	0.0531796	2.39758	8
RK235	1.80604	0.186562	-0.150114	0.4172	2.25969	8
RK236	2.15587	0.334277	-0.348839	-0.0735188	2.06779	7
RK232	1.85087	0.308776	-0.347044	0.156137	1.96874	7
RK233	1.6066	0.143326	-0.0402164	0.370464	2.08018	7
RK229	2.68914	0.543305	-0.738781	-0.269171	2.22449	7
RK230	2.02577	0.101614	-0.0987175	0.264225	2.29289	8
RK227	2.13375	0.00469178	-0.0426813	0.445081	2.54084	8
RK228	1.80534	0.128386	-0.126903	0.277129	2.08396	7
RK223	2.36085	0.201547	-0.444725	0.361214	2.47889	8
RK224	2.31074	0.610172	-1.02376	-0.204737	1.69241	6
RK222	2.06861	0.32439	-0.651238	0.0775646	1.81933	6
RK269	2.83328	0.802794	-1.00693	-0.691303	1.93784	6
RK272	1.64709	0.0515045	-0.223757	0.494829	1.96966	7
RK208	2.29555	0.385356	-0.400616	0.125569	2.40585	8
RK226	2.84872	0.352634	-1.03625	-0.158009	2.00709	7
RK194	1.91024	0.271354	-0.48128	0.30908	2.00939	7
RK182	2.39436	0.416995	-0.660818	0.159229	2.30976	8
RK184	2.91896	0.674712	-1.27658	-0.55712	1.75998	6
RK180	2.27789	0.334866	-0.544684	0.199709	2.26778	8
RK204	1.95282	0.182154	-0.40579	0.21941	1.94859	6
RK209	1.72026	0.154777	-0.376331	0.374622	1.87332	6
RK177	1.90166	0.214423	-0.28636	0.150641	1.98036	7
RK167	2.04711	0.351508	-0.474156	0.0355761	1.96004	7
RK170	1.9194	0.165439	-0.249535	0.420634	2.25593	8
RK165	2.51248	0.438408	-0.642382	0.00690554	2.31541	8
RK166	2.11497	0.324751	-0.503734	0.264134	2.20012	7
RK157	2.37618	0.264016	-0.526252	0.282641	2.39658	8
RK159	1.40808	0.0150647	-0.156035	0.425888	1.693	6
RK147	1.81075	0.280194	-0.202537	0.337114	2.22552	7
RK148	2.41918	0.309537	-0.290939	0.0222714	2.46005	8
RK146	2.22058	0.309598	-0.472422	0.0161512	2.0739	7
RK141	1.71867	0.192344	-0.193744	0.347518	2.06479	7
RK142	2.29537	0.41804	-0.577112	0.207843	2.34414	8
RK137	2.09598	0.242821	-0.318302	0.220864	2.24137	7
RK138	1.8542	0.153862	-0.0815847	0.564579	2.49106	8
RK133	2.25058	0.249155	-0.493753	0.167963	2.17394	7
RK130	1.77809	0.288535	-0.273038	0.0477308	1.84131	6
RK115	2.21038	0.346634	-0.557873	0.223495	2.22263	7
RK126	2.37449	0.379127	-0.182471	-0.160069	2.41108	8
RK109	2.0159	0.414459	-0.711769	0.168835	1.88743	6
RK112	2.07593	0.37553	-0.658206	0.201833	1.99509	7
RK108	2.26658	0.299801	-0.611944	0.169418	2.12385	7
RK106	2.40821	0.527597	-0.718905	-0.120161	2.09674	7
RK107	1.8426	0.00371631	-0.140444	0.426136	2.13201	7
RK100	1.98047	0.244912	-0.517989	0.141202	1.84859	6
RK103	2.18521	0.323444	-0.586043	0.195914	2.11853	7
RK098	1.54751	0.178341	-0.393503	0.233286	1.56563	5
RK099	1.70427	0.167468	-0.110172	0.415728	2.17729	7
RK092	1.77267	0.177412	-0.260885	0.37831	2.0675	7
RK096	1.88896	0.179572	-0.407014	0.276819	1.93834	6
RK091	2.54685	0.450942	-0.70082	-0.262993	2.03397	7
RK307	1.96279	0.15868	-0.617451	0.388301	1.89232	6
RK308	1.52074	0.167332	-0.28919	0.229258	1.62814	5
RK086	1.99667	0.194364	-0.483381	0.377258	2.08491	7
RK089	1.92994	0.263925	-0.31149	-0.0891565	1.79322	6
RK083	2.06443	0.318216	-0.362336	0.0334072	2.05371	7
RK084	1.69667	0.0745278	-0.356903	0.426955	1.84125	6
RK082	1.97882	0.279492	-0.587455	0.197556	1.86842	6
RK056	1.58761	0.0770527	-0.0668466	0.468516	2.06633	7
RK054	2.22482	0.294577	-0.526857	0.25276	2.2453	7
RK055	2.19163	0.10715	-0.360608	0.204962	2.14314	7
RK051	1.80898	0.312332	-0.471185	0.246365	1.8965	6
RK052	2.07394	0.0264493	-0.0138833	0.480955	2.56746	9
RK058	2.51512	0.11887	-0.137826	0.279584	2.77575	9
RK050	2.68755	0.489177	-0.620166	-0.103145	2.45341	8
RK048	2.09748	0.280042	-0.698166	0.330938	2.0103	7
RK049	2.29931	0.483219	-0.741185	0.047563	2.08891	7
RK047	2.17622	0.438306	-0.739969	0.00823984	1.88279	6
RK192	1.94321	0.30351	-0.39798	0.125206	1.97395	7
RK044	1.83804	0.0856523	-0.225245	0.223562	1.92201	6
RK037	2.30133	0.225782	-0.414953	0.220611	2.33277	8
RK041	2.17256	0.484426	-0.638616	-0.13065	1.88772	6
RK036	2.58915	0.642612	-0.935903	-0.213353	2.08251	7
RK189	1.52247	-0.0292604	0.130842	0.452863	2.07691	7
RK034	1.82559	0.118631	-0.297377	0.423797	2.07064	7
RK035	2.28708	0.252587	-0.310907	0.266799	2.49556	8
RK179	2.25184	0.513812	-0.934523	0.0733497	1.90448	6
RK240	1.86819	0.291448	-0.634628	0.261177	1.78619	6
RK032	1.81869	-0.0277801	0.0476691	0.510963	2.34955	8
RK033	2.2566	0.518371	-0.82499	0.00148628	1.95147	7
RK031	1.92783	0.173128	-0.473976	0.315195	1.94218	6
RK029	1.70357	0.0702297	-0.0517805	0.364854	2.08687	7
RK026	1.90176	-0.00132633	-0.144176	0.347764	2.10402	7
RK027	1.91785	0.520106	-0.606271	-0.24062	1.59107	5
RK024	1.81233	0.281185	-0.333433	0.246024	2.0061	7
RK025	1.78543	0.203694	-0.11191	0.310139	2.18735	7
RK023	2.16056	0.195456	-0.423838	0.229981	2.16216	7
RK021	2.61953	0.459504	-0.604835	-0.262443	2.21176	7
RK022	2.1077	0.374429	-0.431486	-0.0804823	1.97016	7
RK019	1.83663	0.078937	-0.241435	0.273155	1.94729	6
RK020	1.68494	0.1389	-0.32578	0.265091	1.76315	6
RK016	1.87906	0.0383225	-0.250607	0.24712	1.9139	6
RK018	2.47857	0.29467	-0.520195	0.199467	2.45251	8
RK014	2.28634	0.345471	-0.53645	0.206813	2.30217	8
RK015	1.68789	0.089699	0.0302288	0.150742	1.95856	7
RK012	1.87331	0.163986	-0.324061	0.109679	1.82291	6
RK080	2.45208	0.3149	-0.359142	-0.00272376	2.40511	8
RK073	1.79455	0.142791	-0.437478	0.243209	1.74307	6
RK079	1.80271	0.15786	-0.33103	0.274397	1.90394	6
RK068	1.40084	0.165765	-0.0902339	0.394827	1.8712	6
RK069	1.3862	-0.00384898	-0.123945	0.50231	1.76071	6
RK066	1.79259	0.164941	-0.260919	0.393597	2.09021	7
RK067	2.00721	0.214594	-0.284985	0.24202	2.17884	7
RK071	1.47339	-0.0173081	-0.103832	0.443684	1.79593	6
RK072	1.76956	0.118235	-0.0691443	0.389172	2.20782	7
RK063	1.90216	0.250643	-0.63859	0.291188	1.8054	6
RK064	1.88996	0.0539413	-0.155817	0.440529	2.22862	7
RK061	1.96858	0.104868	-0.213522	0.376508	2.23643	7
RK295	1.80469	0.0594227	0.0352305	0.334943	2.23428	7
RK062	1.68958	-0.00511402	0.0867219	0.459006	2.2302	7
RK065	2.59242	0.514031	-0.750203	-0.175902	2.18034	7
RK039	2.1179	0.237162	-0.274151	0.173445	2.25435	8
RK312	2.33515	0.212633	-0.406164	0.262924	2.40454	8
RK316	2.44627	0.520107	-1.15169	-0.159107	1.65558	6
RK309	2.41417	0.317524	-0.446199	0.0420879	2.32758	8
RK310	2.37264	0.157065	-0.51826	0.356808	2.36826	8
RK255	2.50296	0.357541	-0.653478	0.120701	2.32773	8
RK220	2.13932	0.365965	-0.544102	0.165051	2.12624	7
RK219	2.06014	0.192643	-0.610258	0.182284	1.82481	6
RK217	2.25048	0.212806	-0.39444	0.296012	2.36486	8
RK216	1.36725	0.0384983	0.0389518	0.48968	1.93438	6
RK214	1.22329	-0.0948085	0.2289	0.548809	1.90619	6
RK213	2.80919	0.677407	-1.21342	-0.338144	1.93503	6
RK212	1.88475	-0.0182939	-0.0177173	0.429209	2.27795	8
RK207	1.97504	0.176003	-0.231057	0.244742	2.16473	7
RK211	2.23342	0.32242	-0.544966	0.0671243	2.078	7
RK210	2.27624	0.247133	-0.536969	0.0636698	2.05007	7
RK205	2.13281	0.239238	-0.465527	0.132844	2.03936	7
RK201	2.62045	0.375005	-0.691444	0.0949176	2.39893	8
RK202	2.1589	0.378661	-0.431415	0.108397	2.21454	7
RK199	2.05669	0.368282	-0.618994	0.0552928	1.86127	6
RK200	2.38136	0.325639	-0.595131	0.143288	2.25516	8
RK197	1.57391	-0.0755715	-0.0133859	0.474888	1.95984	7
RK198	2.49566	0.634749	-0.794815	-0.29451	2.04109	7
RK195	2.42827	0.155054	-0.289792	0.323733	2.61727	9
RK196	2.22498	0.383491	-0.534992	0.199435	2.27291	8
RK193	1.70397	0.00221245	0.146611	0.426505	2.2793	8
RK191	2.17298	0.576557	-0.95827	-0.106735	1.68453	6
RK187	2.63931	0.317704	-0.458171	0.168938	2.66779	9
RK186	2.25393	0.307557	-0.257435	0.138514	2.44256	8
RK188	2.02346	0.30302	-0.26883	0.175777	2.23343	7
RK185	2.06994	0.282047	-0.4388	0.206776	2.11996	7
RK190	2.13617	0.154506	-0.16147	0.316785	2.44599	8
RK178	2.39372	0.261777	-0.354612	0.30762	2.60851	9
RK181	1.92037	0.0708239	0.0592328	0.361181	2.41161	8
RK175	2.10883	0.21009	-0.32167	0.314628	2.31188	8
RK171	2.32352	0.390676	-0.708241	0.135319	2.14128	7
RK081	2.22261	0.308821	-0.571298	0.132994	2.09312	7
RK070	1.77117	0.063291	-0.286705	0.319276	1.86703	6
RK077	1.65249	-0.0821797	0.0221385	0.503457	2.09591	7
RK059	2.41184	0.233636	-0.380639	0.330148	2.59498	9
RK163	2.26036	0.414121	-0.626864	-0.0898442	1.95778	7
RK149	2.63312	0.554424	-0.631382	-0.276786	2.27937	8
RK162	2.12779	-0.0159561	-0.0590015	0.591088	2.64392	9
RK119	1.57758	0.00684201	-0.013324	0.498324	2.06942	7
RK111	1.39073	0.0517144	0.00394068	0.51408	1.96047	7
RK010	2.06735	0.197599	-0.206935	0.321126	2.37914	8
RK005	2.57183	0.531689	-0.597339	0.0255489	2.53173	8
RK006	1.74754	0.143244	-0.164838	0.428324	2.15427	7
RK007	2.21377	-0.0380023	0.0156733	0.453549	2.64499	9
RK001	2.05614	0.252106	-0.343898	0.133669	2.09802	7
RK002	2.24125	0.189995	-0.417078	0.390761	2.40493	8
RK003	2.31275	0.336241	-0.238391	0.139229	2.54983	8
RK004	2.46156	0.253165	-0.43049	0.216909	2.50114	8
RK172	1.635	0.085712	-0.0607783	0.345583	2.00552	7
RK169	2.22354	0.36297	-0.810354	-0.0865157	1.68964	6
RK164	2.53685	0.375596	-0.631106	-0.0587092	2.22263	7
RK134	2.35006	0.202638	-0.0970781	0.295356	2.75098	9
RK131	1.9954	0.168638	-0.327185	0.252398	2.08925	7
RK128	1.80395	0.135289	-0.260513	0.28977	1.96849	7
RK125	2.48248	0.321041	-0.367469	0.0855234	2.52157	8
RK124	2.3413	0.328509	-0.772761	0.077246	1.97429	7
RK120	1.6241	-0.0397642	0.0970427	0.461005	2.14238	7
RK118	1.8335	-0.0259673	0.124025	0.577435	2.50899	8
RK117	1.64128	0.0672152	-0.280007	0.242501	1.67099	6
RK116	2.5014	0.421785	-0.736452	-0.00222488	2.18451	7
RK113	2.69396	0.714806	-1.03292	-0.344105	2.03174	7
RK156	2.9096	0.779266	-0.828537	-0.628353	2.23198	7
RK155	2.33566	0.353512	-0.347046	0.0414805	2.3836	8
RK153	2.37811	0.552353	-1.15518	-0.248751	1.52654	5
RK152	2.30826	0.442493	-0.594198	-0.16683	1.98973	7
RK151	1.8861	0.15116	-0.222501	0.388625	2.20338	7
RK150	2.08805	0.196127	-0.383112	-0.007794	1.89327	6
RK145	2.54584	0.511869	-0.643787	-0.267455	2.14647	7
RK143	2.4888	0.382112	-0.452085	-0.0780191	2.34081	8
RK140	2.09624	0.362036	-0.461555	0.054434	2.05116	7
RK135	1.91918	0.109626	-0.169948	0.313583	2.17244	7
RK075	1.82249	0.0968584	-0.220432	0.275548	1.97446	7
RK074	1.66573	-0.0412524	0.105734	0.549738	2.27995	8
RK060	1.95142	0.406226	-0.57534	0.13846	1.92076	6
RK057	2.71445	0.602862	-0.730269	-0.460915	2.12612	7
RK053	1.95644	0.0712332	0.0210476	0.361562	2.41029	8
RK043	2.12391	0.111404	-0.297709	0.26183	2.19943	7
RK040	1.7315	-0.025215	-0.079943	0.321637	1.94798	6
RK038	2.14176	0.254277	-0.472271	0.278447	2.20221	7
RK085	2.31012	0.341452	-0.742501	-0.000238474	1.90883	6
RK076	2.87788	0.296164	-0.410557	0.0175796	2.78106	9
RK105	1.52773	-0.0467277	0.03632	0.498336	2.01566	7
RK104	2.61598	0.358306	-0.566133	0.0671118	2.47527	8
RK102	1.83957	0.185178	-0.198688	0.159063	1.98512	7
RK101	2.3683	0.364084	-0.551294	-0.0290271	2.15207	7
RK095	2.13354	0.339094	-0.538082	0.15243	2.08698	7
RK093	2.79202	0.606193	-1.1863	-0.328873	1.88304	6
RK088	1.63615	0.19809	-0.15547	0.235779	1.91454	6
RK110	1.90318	0.0554985	0.0597962	0.494292	2.51277	8
RK030	1.92223	0.0306781	0.157666	0.478208	2.58878	9
RK028	1.85544	0.122902	-0.31182	0.300428	1.96694	7

## Sheet: tcga_ssGSEA
id	TCGA-DD-A4NG-01A	TCGA-G3-AAV4-01A	TCGA-2Y-A9H1-01A	TCGA-BC-A10Y-01A	TCGA-K7-AAU7-01A	TCGA-BC-A10W-01A	TCGA-DD-AACV-01A	TCGA-DD-AAD3-01A	TCGA-DD-A1EI-01A	TCGA-DD-AAC9-01A	TCGA-DD-AACT-01A	TCGA-GJ-A6C0-01A	TCGA-CC-5258-01A	TCGA-DD-AADP-01A	TCGA-DD-AACW-01A	TCGA-ZS-A9CD-01A	TCGA-UB-A7MF-01A	TCGA-WX-AA46-01A	TCGA-CC-A8HV-01A	TCGA-DD-AADQ-01A	TCGA-DD-AADB-01A	TCGA-DD-A1EA-01A	TCGA-5R-AA1C-01A	TCGA-DD-A113-01A	TCGA-2Y-A9H9-01A	TCGA-CC-A7IE-01A	TCGA-XR-A8TD-01A	TCGA-DD-AAD2-01A	TCGA-DD-AACY-01A	TCGA-CC-A7IF-01A	TCGA-DD-AACD-01A	TCGA-ED-A4XI-01A	TCGA-CC-A9FW-01A	TCGA-G3-A5SJ-01A	TCGA-DD-AAE2-01A	TCGA-G3-A7M9-01A	TCGA-EP-A2KC-01A	TCGA-2Y-A9GS-01A	TCGA-ED-A7PX-01A	TCGA-DD-AADC-01A	TCGA-DD-AAVZ-01A	TCGA-CC-A3MA-01A	TCGA-2Y-A9GY-01A	TCGA-ED-A627-01A	TCGA-2Y-A9GW-01A	TCGA-DD-AADO-01A	TCGA-DD-AADK-01A	TCGA-DD-A1EH-01A	TCGA-G3-AAV7-01A
aDCs	0.518708	0.604463	0.483733	0.572708	0.520407	0.649435	0.48008	0.58672	0.510846	0.559872	0.519793	0.635174	0.593592	0.556856	0.552042	0.472226	0.680885	0.504846	0.54707	0.517006	0.648163	0.549017	0.351824	0.603501	0.504714	0.639581	0.589931	0.619321	0.612583	0.451427	0.700898	0.590194	0.530252	0.601143	0.442995	0.577985	0.525208	0.512224	0.617172	0.543509	0.553356	0.525303	0.583479	0.607255	0.662722	0.672772	0.5596	0.557598	0.709977
APC_co_inhibition	0.488978	0.546078	0.546352	0.544013	0.543133	0.520233	0.427843	0.563654	0.501016	0.550709	0.538631	0.735546	0.516454	0.507567	0.440273	0.459218	0.72096	0.559732	0.415015	0.505239	0.581559	0.540515	0.505722	0.546452	0.532027	0.524948	0.629589	0.622528	0.439416	0.406213	0.529943	0.582031	0.405453	0.607387	0.674955	0.307878	0.512029	0.527724	0.59129	0.467713	0.444932	0.513504	0.652796	0.637691	0.651713	0.623458	0.483067	0.436783	0.576952
APC_co_stimulation	0.462841	0.440345	0.483582	0.417146	0.486221	0.486399	0.377328	0.463342	0.484473	0.518086	0.529234	0.461115	0.469942	0.473525	0.412065	0.437537	0.482202	0.404908	0.42953	0.509266	0.50505	0.483242	0.375931	0.464141	0.416096	0.563819	0.479927	0.5142	0.515537	0.451337	0.448556	0.467163	0.387317	0.520946	0.435843	0.435453	0.430436	0.438274	0.496777	0.416088	0.468924	0.416042	0.513742	0.488862	0.530626	0.535749	0.525025	0.458696	0.424934
B_cells	0.374788	0.365127	0.428647	0.324174	0.356301	0.358722	0.2926	0.420502	0.364091	0.503237	0.447305	0.414982	0.406244	0.439055	0.393264	0.374077	0.435162	0.384322	0.356345	0.362283	0.567305	0.468554	0.341229	0.365212	0.340553	0.517592	0.455326	0.390224	0.377666	0.349321	0.393912	0.385754	0.409004	0.480624	0.428162	0.303481	0.356582	0.379272	0.311992	0.326459	0.408761	0.355705	0.498996	0.490667	0.441343	0.461698	0.50858	0.383586	0.358497
CCR	0.570306	0.516473	0.568288	0.544047	0.607959	0.574173	0.498846	0.598537	0.586608	0.607827	0.593995	0.608181	0.589055	0.580433	0.546278	0.582321	0.605984	0.564125	0.518016	0.556647	0.605613	0.560689	0.520699	0.55837	0.544976	0.61186	0.611376	0.604581	0.564101	0.514742	0.566708	0.602897	0.557475	0.609288	0.572886	0.525614	0.54784	0.562139	0.567151	0.525444	0.547416	0.556951	0.612255	0.654369	0.625537	0.592567	0.598259	0.562186	0.578227
CD8+_T_cells	0.519472	0.289236	0.628642	0.58508	0.40133	0.442416	0.323136	0.596813	0.470835	0.541598	0.640091	0.458087	0.517361	0.456219	0.452809	0.480903	0.836548	0.468561	0.347293	0.618695	0.811499	0.710895	0.603024	0.618046	0.535143	0.746988	0.887947	0.560111	0.593768	0.280711	0.488373	0.662177	0.584755	0.703547	0.736066	0.476153	0.438802	0.399421	0.471119	0.432956	0.402426	0.480416	0.835533	0.874874	0.38578	0.761887	0.489997	0.492717	0.384359
Check-point	0.465437	0.435732	0.522565	0.455918	0.489667	0.467886	0.391164	0.479222	0.465894	0.519102	0.492503	0.497874	0.495346	0.455059	0.428156	0.460366	0.566803	0.409101	0.383333	0.49456	0.555099	0.50425	0.43099	0.478281	0.436539	0.569319	0.566763	0.514212	0.449568	0.399467	0.482023	0.484426	0.441157	0.542116	0.50193	0.390504	0.431383	0.456101	0.476741	0.419787	0.417116	0.416176	0.572608	0.556674	0.549053	0.57307	0.498421	0.443941	0.47324
Cytolytic_activity	0.603886	0.619384	0.795667	0.725042	0.512181	0.53586	0.43554	0.663403	0.623309	0.750719	0.810029	0.678556	0.618226	0.646881	0.637444	0.578635	0.886303	0.64323	0.500418	0.731503	0.812064	0.715547	0.686141	0.591795	0.680262	0.804376	0.901469	0.725872	0.687892	0.536957	0.744589	0.777064	0.62733	0.718732	0.786556	0.47487	0.536422	0.568157	0.565897	0.521787	0.597348	0.503747	0.897564	0.865486	0.60165	0.856964	0.671285	0.585211	0.470786
DCs	0.392929	0.281342	0.524207	0.419133	0.249221	0.383579	0.284549	0.460114	0.339717	0.526149	0.432443	0.535996	0.49066	0.408134	0.283146	0.460678	0.473486	0.320641	0.187002	0.379905	0.356074	0.417399	0.276208	0.402799	0.343123	0.373287	0.466978	0.473565	0.322895	0.36258	0.488891	0.459929	0.466973	0.524317	0.260352	0.190566	0.337902	0.48303	0.230084	0.263779	0.350929	0.307197	0.581063	0.432095	0.57325	0.560077	0.416113	0.392186	0.324467
HLA	0.780721	0.800838	0.846357	0.839522	0.785209	0.822624	0.698896	0.859994	0.798213	0.819506	0.868716	0.863051	0.785853	0.785939	0.780984	0.835975	0.958969	0.794454	0.691721	0.856744	0.825253	0.864834	0.851357	0.815366	0.810638	0.824586	0.899926	0.820123	0.818828	0.759267	0.8994	0.844138	0.723691	0.862241	0.849731	0.731261	0.78024	0.817892	0.82373	0.742112	0.794548	0.780769	0.870725	0.887886	0.878492	0.86926	0.79258	0.767854	0.821151
iDCs	0.290893	0.169742	0.28968	0.223838	0.450333	0.35184	0.100627	0.350832	0.269644	0.273849	0.283934	0.0973766	0.386989	0.285747	0.373027	0.260262	0.195622	0.154274	0.303761	0.146657	0.368359	0.251572	0.220434	0.184946	0.180887	0.307649	0.175921	0.187607	0.309743	0.14992	0.231651	0.289645	0.279987	0.53365	0.203164	0.249502	0.188734	0.272819	0.152552	0.139796	0.259169	0.300586	0.219274	0.328031	0.552587	0.349818	0.361457	0.202842	0.371883
Inflammation-promoting	0.591387	0.503407	0.688756	0.610309	0.530097	0.554958	0.442822	0.629522	0.520025	0.612719	0.662924	0.653421	0.598894	0.592576	0.533453	0.568783	0.757171	0.522563	0.430229	0.644436	0.735933	0.652001	0.609203	0.582926	0.568332	0.735314	0.78066	0.58264	0.55112	0.474888	0.65956	0.614907	0.596375	0.688307	0.707563	0.537786	0.562027	0.560064	0.516054	0.551673	0.48659	0.519911	0.777223	0.711316	0.604734	0.733253	0.65713	0.574631	0.524052
Macrophages	0.626792	0.530801	0.606773	0.559623	0.677775	0.625084	0.504565	0.626016	0.640136	0.680672	0.628335	0.680982	0.638892	0.584824	0.571314	0.616906	0.630284	0.549807	0.471934	0.568247	0.655253	0.601397	0.514268	0.632614	0.576941	0.61987	0.719603	0.710877	0.57832	0.502622	0.667385	0.615194	0.603151	0.673296	0.599218	0.588062	0.609561	0.633159	0.651296	0.582111	0.554793	0.594481	0.686079	0.620703	0.734781	0.682208	0.614311	0.583878	0.720964
Mast_cells	0.273242	0.198194	0.36973	0.115473	0.249262	0.0360652	0.136356	0.389353	0.353275	0.327285	0.175754	0.00324816	0.276008	0.19443	0.403412	0.361767	0.667537	0.240328	0.161996	0.19981	0.136233	0.171248	0.48356	0.471285	0.336579	0.145555	0.219091	0.288975	0.167573	0.159334	0.284659	0.161459	0.587615	0.266106	0.14472	0.351534	0.357302	0.274743	0.200068	0.111067	0.0781124	0.110608	0.24631	0.185194	0.271683	0.411705	0.222707	0.298946	0.289387
MHC_class_I	0.967449	0.978574	0.944739	0.977067	0.965769	0.973464	0.926127	0.969379	0.950992	0.948359	0.978724	0.982025	0.931068	0.936677	0.90889	0.967597	1	0.906445	0.929972	0.984847	0.979426	0.974051	0.978721	0.959614	0.965716	0.956932	0.992346	0.967249	0.945637	0.941111	0.981011	0.968827	0.945862	0.979379	0.985529	0.942028	0.977476	0.963727	0.993048	0.939821	0.943721	0.986805	0.974106	0.972082	0.970935	0.974087	0.952254	0.955942	0.981368
Neutrophils	0.702481	0.651636	0.713983	0.686147	0.748589	0.703678	0.593786	0.726676	0.738439	0.723753	0.750652	0.729407	0.754406	0.723446	0.736559	0.744499	0.757246	0.76791	0.632514	0.720271	0.772871	0.683195	0.665483	0.709743	0.668833	0.745462	0.701198	0.76098	0.719622	0.618236	0.702232	0.794137	0.680974	0.723775	0.729363	0.597536	0.693897	0.711451	0.645656	0.610079	0.742017	0.581572	0.71758	0.791024	0.810402	0.698909	0.724928	0.670149	0.674012
NK_cells	0.283526	0.22464	0.28556	0.288321	0.107545	0.205523	0.15661	0.226322	0.247094	0.250018	0.379414	0.194323	0.199506	0.197508	0.29723	0.23987	0.400815	0.335213	0.0721395	0.320741	0.292666	0.254775	0.334871	0.159608	0.271486	0.286074	0.317116	0.230568	0.286509	0.235338	0.328769	0.263772	0.179411	0.18078	0.270306	0.101893	0.17622	0.184732	0.153151	0.18276	0.235883	0.16989	0.347791	0.213305	0.25808	0.267424	0.283357	0.249969	0.136029
Parainflammation	0.72187	0.710394	0.726496	0.710712	0.777828	0.739851	0.632135	0.763385	0.732304	0.758781	0.746613	0.766147	0.712756	0.737509	0.708098	0.764365	0.758667	0.712336	0.685674	0.719107	0.766507	0.756161	0.700699	0.720928	0.727201	0.723527	0.755978	0.792986	0.733735	0.670687	0.749768	0.789346	0.710426	0.759141	0.752015	0.69715	0.744422	0.751705	0.750514	0.691785	0.731226	0.682981	0.726608	0.811221	0.7982	0.728713	0.773753	0.726464	0.785367
pDCs	0.460879	0.447227	0.578826	0.48462	0.491591	0.474214	0.392486	0.498479	0.487696	0.567104	0.515489	0.546346	0.493595	0.518741	0.464637	0.492445	0.598442	0.477873	0.427967	0.496661	0.578702	0.492583	0.42741	0.468089	0.519304	0.593754	0.585957	0.555475	0.52195	0.454151	0.534119	0.555753	0.456861	0.514686	0.526201	0.388679	0.463842	0.518201	0.502508	0.447117	0.467928	0.482467	0.577598	0.590688	0.551262	0.585778	0.53254	0.432373	0.480117
T_cell_co-inhibition	0.388249	0.357748	0.476199	0.389391	0.38742	0.413758	0.304008	0.391173	0.369703	0.447975	0.439269	0.446841	0.448802	0.365095	0.378735	0.357541	0.621377	0.408766	0.287428	0.437703	0.556115	0.47239	0.389844	0.402199	0.373357	0.539378	0.582762	0.447086	0.353442	0.276384	0.432848	0.44357	0.422406	0.492214	0.515208	0.32088	0.35068	0.387193	0.352178	0.348765	0.310791	0.31013	0.61219	0.524351	0.493937	0.580778	0.385897	0.343345	0.423576
T_cell_co-stimulation	0.463228	0.375267	0.583069	0.453615	0.448206	0.451346	0.328698	0.473563	0.466861	0.554503	0.50492	0.478541	0.468914	0.468281	0.420685	0.460903	0.550023	0.332758	0.414364	0.491579	0.582948	0.516398	0.361157	0.481413	0.440864	0.593604	0.565732	0.535596	0.451939	0.418891	0.444881	0.476986	0.455269	0.543751	0.463845	0.346972	0.419257	0.431759	0.414822	0.390531	0.430485	0.339766	0.565846	0.558773	0.562649	0.638929	0.557453	0.411887	0.408008
T_helper_cells	0.759654	0.759817	0.806059	0.907718	0.829525	0.846779	0.885308	0.86245	0.869839	0.884861	0.855143	0.897487	0.891966	0.960943	0.801837	0.791159	0.924648	0.92753	0.542816	0.707201	0.8726	0.836264	0.739477	0.822501	0.876985	0.867485	0.917462	0.880111	0.702775	0.824085	0.864359	0.907759	0.796071	0.857944	0.870692	0.680284	0.748612	0.85019	0.777234	0.744755	0.788967	0.720517	0.919086	0.946409	0.926921	0.862653	0.807886	0.753849	0.840649
Tfh	0.56275	0.258191	0.596361	0.417925	0.452585	0.39694	0.305722	0.681654	0.392944	0.603532	0.468038	0.68685	0.561929	0.347386	0.337004	0.385313	0.575918	0.234838	0.274812	0.502438	0.805422	0.470062	0.487245	0.523274	0.294122	0.729074	0.833026	0.403658	0.322875	0.191931	0.616147	0.251855	0.488239	0.705398	0.810708	0.442125	0.393958	0.203194	0.47238	0.420472	0.287083	0.215791	0.73749	0.634921	0.487047	0.723122	0.699746	0.380004	0.487308
Th1_cells	0.396971	0.339304	0.463874	0.330593	0.291108	0.380075	0.21033	0.354736	0.364879	0.427342	0.382341	0.330279	0.467116	0.371282	0.333126	0.347462	0.483783	0.29225	0.367149	0.436865	0.520775	0.471613	0.388385	0.35948	0.374289	0.476591	0.51155	0.39054	0.304164	0.257189	0.384731	0.376636	0.361867	0.453692	0.424681	0.291601	0.291487	0.349841	0.213528	0.277671	0.299801	0.25418	0.560516	0.492661	0.420216	0.545134	0.381327	0.295966	0.334407
Th2_cells	0.451329	0.381172	0.524281	0.384435	0.371937	0.496376	0.292133	0.468093	0.441676	0.478332	0.449185	0.460061	0.456046	0.426663	0.443521	0.381473	0.504366	0.368386	0.313609	0.48171	0.550942	0.469084	0.449322	0.439243	0.374956	0.508822	0.499666	0.457813	0.599468	0.385843	0.42351	0.468024	0.414568	0.445478	0.429978	0.372117	0.443516	0.39943	0.435862	0.417868	0.417778	0.35726	0.564421	0.522242	0.45527	0.551388	0.449001	0.407249	0.403554
TIL	0.550093	0.491891	0.599431	0.531909	0.526083	0.530566	0.399295	0.585317	0.555697	0.627043	0.595578	0.542449	0.581625	0.55033	0.526903	0.539441	0.676009	0.528102	0.413932	0.526525	0.668752	0.597055	0.514299	0.556706	0.521893	0.646607	0.676683	0.603922	0.530501	0.436211	0.571746	0.616419	0.537219	0.635091	0.597102	0.448073	0.485447	0.535024	0.497593	0.475903	0.521412	0.463489	0.689087	0.700641	0.632217	0.650107	0.608294	0.506355	0.519978
Treg	0.652994	0.62729	0.657069	0.620925	0.684486	0.683016	0.599194	0.671589	0.652439	0.660078	0.637883	0.659042	0.681118	0.655886	0.6357	0.650503	0.674981	0.630435	0.612827	0.640174	0.692876	0.684212	0.637658	0.662875	0.636927	0.692594	0.681052	0.667825	0.629164	0.606068	0.645405	0.651176	0.64864	0.670122	0.662588	0.611091	0.641214	0.650621	0.674562	0.630481	0.63299	0.641815	0.663094	0.686147	0.689031	0.666548	0.663259	0.641084	0.669684
Type_I_IFN_Reponse	0.658989	0.826063	0.770698	0.818454	0.705835	0.670663	0.710414	0.781891	0.723163	0.747665	0.739031	0.689836	0.702705	0.724879	0.726884	0.714617	0.836906	0.741929	0.703685	0.674795	0.766258	0.740075	0.684521	0.703369	0.778672	0.65468	0.718826	0.789534	0.758116	0.750419	0.808433	0.836371	0.613386	0.666834	0.777688	0.669003	0.809931	0.770441	0.743259	0.643078	0.757106	0.592637	0.726886	0.807472	0.75802	0.708893	0.761417	0.683992	0.689554
Type_II_IFN_Reponse	0.548364	0.604386	0.520708	0.477405	0.582974	0.535181	0.511638	0.662885	0.629187	0.670381	0.612156	0.485017	0.544653	0.643114	0.602473	0.582639	0.574333	0.818111	0.45996	0.554624	0.540354	0.589886	0.583016	0.639605	0.533022	0.538778	0.505995	0.616072	0.629811	0.463488	0.47977	0.714689	0.560961	0.549393	0.625393	0.395468	0.592243	0.597334	0.5911	0.532791	0.622578	0.408453	0.469987	0.727659	0.568936	0.463213	0.625987	0.570613	0.522422
[truncated: 325 more columns]

## Sheet: icgc_ssGSEA
id	RK326	RK337	RK338	RK338	RK305	RK289	RK297	RK285	RK284	RK280	RK277	RK267	RK268	RK270	RK264	RK265	RK266	RK259	RK260	RK261	RK261	RK261	RK262	RK263	RK254	RK256	RK257	RK258	RK237	RK241	RK243	RK244	RK245	RK235	RK236	RK232	RK233	RK233	RK229	RK230	RK227	RK228	RK223	RK224	RK222	RK269	RK272	RK208	RK226
aDCs	0.479018	0.468082	0.306653	0.306653	0.482239	0.29085	0.449662	0.341603	0.385467	0.347579	0.545659	0.432527	0.453822	0.266777	0.374876	0.513074	0.532388	0.343115	0.381661	0.391821	0.391821	0.391821	0.563807	0.333076	0.468441	0.387413	0.467997	0.289906	0.489515	0.307253	0.616898	0.307825	0.501823	0.39815	0.452586	0.394764	0.317929	0.317929	0.613398	0.445313	0.427455	0.455034	0.459409	0.600827	0.464258	0.697011	0.345339	0.530582	0.537403
APC_co_inhibition	0.465929	0.48672	0.426738	0.426738	0.528709	0.420552	0.495347	0.476632	0.496584	0.448265	0.695412	0.502831	0.534176	0.480877	0.413266	0.641336	0.690046	0.452243	0.468513	0.449634	0.449634	0.449634	0.5026	0.447117	0.510135	0.558445	0.49537	0.488443	0.66315	0.431813	0.678012	0.439094	0.580597	0.423372	0.504035	0.44321	0.459681	0.459681	0.643887	0.521792	0.500121	0.453622	0.5083	0.692022	0.604679	0.777635	0.57213	0.606635	0.624918
APC_co_stimulation	0.481733	0.508703	0.410429	0.410429	0.524454	0.408124	0.503461	0.433406	0.410667	0.420898	0.463941	0.419761	0.503121	0.431191	0.432068	0.422401	0.502838	0.402293	0.413582	0.362002	0.362002	0.362002	0.479409	0.442705	0.420745	0.451258	0.457899	0.397628	0.488222	0.381819	0.521576	0.38582	0.513734	0.458792	0.390018	0.462446	0.505023	0.505023	0.491803	0.443941	0.421201	0.409295	0.44336	0.507858	0.474415	0.550082	0.495872	0.440224	0.538651
B_cells	0.358234	0.377094	0.3499	0.3499	0.41507	0.260252	0.282541	0.305453	0.35336	0.27434	0.433534	0.333607	0.368305	0.344133	0.34323	0.419402	0.486254	0.310715	0.273308	0.424253	0.424253	0.424253	0.369925	0.338779	0.401128	0.30118	0.29729	0.287401	0.405897	0.301242	0.484744	0.334332	0.341677	0.311233	0.423526	0.342527	0.335196	0.335196	0.462596	0.318655	0.318333	0.2867	0.314763	0.467291	0.343175	0.555911	0.278804	0.338644	0.304406
CCR	0.46687	0.448987	0.397393	0.397393	0.478546	0.395681	0.483365	0.433718	0.409625	0.398811	0.488983	0.455185	0.459286	0.418732	0.439194	0.467234	0.524091	0.412833	0.445892	0.433677	0.433677	0.433677	0.478201	0.430017	0.477415	0.443704	0.47288	0.442178	0.512834	0.413105	0.527378	0.412557	0.512848	0.441373	0.464351	0.456408	0.426011	0.426011	0.500355	0.440164	0.422074	0.437394	0.474734	0.540673	0.494139	0.555937	0.457578	0.474582	0.522276
CD8+_T_cells	0.694656	0.45737	0.288338	0.288338	0.532791	0.207975	0.384338	0.375487	0.298763	0.200536	0.723272	0.446999	0.560484	0.437062	0.570366	0.622493	0.914458	0.352465	0.357786	0.442221	0.442221	0.442221	0.419469	0.492121	0.678312	0.373207	0.427723	0.381026	0.490601	0.313587	0.866132	0.362184	0.541696	0.434076	0.765788	0.517968	0.447108	0.447108	0.839797	0.409967	0.3567	0.459922	0.375542	0.692376	0.540882	0.96387	0.216772	0.528067	0.464646
Check-point	0.469239	0.421	0.34302	0.34302	0.471749	0.350125	0.50734	0.430444	0.41201	0.354189	0.540264	0.395973	0.47477	0.382776	0.408836	0.493322	0.581815	0.384278	0.403999	0.428824	0.428824	0.428824	0.480741	0.433075	0.481067	0.431643	0.439582	0.40958	0.542589	0.358994	0.572513	0.361625	0.536535	0.396943	0.470598	0.438906	0.414688	0.414688	0.549772	0.406507	0.400228	0.417239	0.437729	0.558656	0.443876	0.648773	0.414136	0.472285	0.542237
Cytolytic_activity	0.591175	0.606786	0.375579	0.375579	0.512359	0.352096	0.497229	0.488118	0.491815	0.429159	0.751261	0.533267	0.641325	0.4945	0.606855	0.740416	0.937914	0.444503	0.569345	0.59608	0.59608	0.59608	0.449204	0.504188	0.761455	0.575732	0.574475	0.509854	0.888911	0.400571	0.834771	0.490162	0.632807	0.530347	0.817404	0.659258	0.60382	0.60382	0.85066	0.487768	0.487645	0.503668	0.560062	0.745229	0.570596	0.953077	0.372205	0.61303	0.677191
DCs	0.377859	0.270717	0.267467	0.267467	0.312472	0.152748	0.360679	0.339648	0.257779	0.313198	0.424779	0.27273	0.455983	0.283867	0.238869	0.372072	0.337205	0.223867	0.270637	0.315126	0.315126	0.315126	0.363241	0.255838	0.35542	0.34349	0.363565	0.311772	0.321132	0.272786	0.369098	0.280733	0.426005	0.291683	0.279866	0.3242	0.24292	0.24292	0.347448	0.243262	0.286006	0.333726	0.396961	0.368947	0.441778	0.570349	0.267685	0.310797	0.50401
HLA	0.797994	0.755728	0.631399	0.631399	0.778084	0.638053	0.735393	0.729809	0.720871	0.627825	0.872204	0.69873	0.778701	0.659938	0.690333	0.840175	0.861469	0.638575	0.704523	0.753258	0.753258	0.753258	0.745891	0.717804	0.784113	0.748055	0.758849	0.754888	0.830852	0.68872	0.900506	0.706642	0.848881	0.682209	0.785863	0.751376	0.633581	0.633581	0.861505	0.711388	0.710053	0.695994	0.792685	0.834386	0.755814	0.879778	0.685928	0.800504	0.837957
iDCs	0.486297	0.19352	0.11831	0.11831	0.264949	0.16555	0.191644	0.207943	0.215216	0.111188	0.236181	0.259016	0.219456	0.176331	0.200975	0.223474	0.240958	0.165338	0.120135	0.176009	0.176009	0.176009	0.25289	0.170276	0.281061	0.191224	0.182074	0.300171	0.280274	0.169921	0.347979	0.232084	0.324348	0.215889	0.236732	0.230068	0.162283	0.162283	0.250026	0.183781	0.211405	0.267313	0.322575	0.317172	0.313076	0.387043	0.159604	0.302649	0.222221
Inflammation-promoting	0.473216	0.555093	0.388504	0.388504	0.574245	0.492371	0.546944	0.496552	0.409041	0.421019	0.667812	0.505531	0.545502	0.447072	0.573805	0.627282	0.741638	0.45921	0.515672	0.546361	0.546361	0.546361	0.607898	0.555794	0.657933	0.50819	0.545088	0.460376	0.65618	0.386854	0.713882	0.431833	0.566845	0.466232	0.686371	0.564603	0.537298	0.537298	0.680666	0.516093	0.486674	0.49675	0.499397	0.647915	0.578473	0.845757	0.355131	0.55373	0.606496
Macrophages	0.555856	0.626201	0.517862	0.517862	0.720694	0.444324	0.572839	0.59035	0.631884	0.554932	0.777413	0.58844	0.70359	0.58064	0.531367	0.669722	0.699687	0.515815	0.622748	0.648015	0.648015	0.648015	0.623845	0.542231	0.701584	0.637435	0.654911	0.647063	0.703572	0.573539	0.768948	0.605096	0.735848	0.55188	0.655534	0.601906	0.5251	0.5251	0.737282	0.574316	0.647453	0.627336	0.665053	0.79768	0.687566	0.76041	0.611859	0.623079	0.801094
Mast_cells	0.228494	0.143104	0.171957	0.171957	0.218742	0.110762	0.088316	0	0.37056	0.134086	0.276089	0.20004	0.378765	0.166287	0.167238	0.255094	0.186031	0.138365	0.099319	0.303951	0.303951	0.303951	0.237187	0.256545	0.266934	0.329406	0.284974	0.2699	0.257399	0.250941	0.175732	0.255753	0.26029	0.251091	0.208845	0.256476	0.18087	0.18087	0.346403	0.293991	0.182342	0.165253	0.457404	0.171854	0.131701	0.29634	0.248614	0.219163	0.292523
MHC_class_I	0.942452	0.951672	0.904746	0.904746	0.971273	0.889401	0.980283	0.962326	0.907472	0.943002	0.993875	0.91387	0.960925	0.940637	0.958231	0.983283	0.987388	0.960991	0.977041	0.944836	0.944836	0.944836	0.962586	0.969109	0.973983	0.942878	0.932535	0.956081	0.974757	0.933945	0.993579	0.910655	0.972836	0.94476	0.980368	0.955576	0.906783	0.906783	0.989749	0.939318	0.958603	0.966901	0.947205	0.97194	0.949848	0.999729	0.939315	0.98681	0.987729
Neutrophils	0.558084	0.60244	0.491601	0.491601	0.628881	0.569339	0.614639	0.550637	0.481344	0.466225	0.590936	0.588514	0.586017	0.509112	0.52711	0.62332	0.682116	0.490312	0.581532	0.499324	0.499324	0.499324	0.651328	0.501685	0.602793	0.591891	0.583961	0.558109	0.66954	0.513953	0.707624	0.560394	0.683557	0.605301	0.59869	0.561829	0.559978	0.559978	0.689154	0.577452	0.491448	0.565758	0.594144	0.700385	0.663418	0.666664	0.511324	0.56168	0.552854
NK_cells	0.270302	0.310899	0.247769	0.247769	0.318043	0.268083	0.331667	0.285629	0.263213	0.242708	0.22777	0.234109	0.233938	0.287855	0.288034	0.348697	0.348692	0.277672	0.30119	0.234119	0.234119	0.234119	0.267075	0.299764	0.357948	0.317081	0.31236	0.268394	0.576094	0.284783	0.381277	0.24302	0.290236	0.263229	0.288081	0.303136	0.353366	0.353366	0.402651	0.25431	0.249943	0.149797	0.218612	0.297077	0.275509	0.459676	0.219665	0.246495	0.405143
Parainflammation	0.602018	0.65722	0.585752	0.585752	0.704149	0.55846	0.696564	0.63466	0.616909	0.617021	0.755873	0.714109	0.710794	0.667412	0.638356	0.730617	0.731616	0.618158	0.720888	0.597681	0.597681	0.597681	0.621774	0.648181	0.667803	0.684399	0.669722	0.653279	0.756993	0.613595	0.780606	0.621208	0.751114	0.637913	0.685283	0.669113	0.657758	0.657758	0.776635	0.704708	0.669085	0.670521	0.722967	0.748139	0.734895	0.769805	0.614879	0.691889	0.738424
pDCs	0.347187	0.329728	0.270248	0.270248	0.392551	0.282169	0.360192	0.336083	0.353027	0.259145	0.429561	0.324478	0.362355	0.304082	0.281036	0.409355	0.505356	0.292168	0.360962	0.377593	0.377593	0.377593	0.375725	0.312165	0.414967	0.322473	0.312807	0.296195	0.46019	0.293798	0.479854	0.316738	0.423147	0.300071	0.392126	0.28857	0.328654	0.328654	0.483975	0.314293	0.306995	0.338084	0.330909	0.44356	0.335099	0.554181	0.329334	0.393449	0.415715
T_cell_co-inhibition	0.384815	0.39411	0.313109	0.313109	0.441764	0.315444	0.490486	0.400171	0.444259	0.305107	0.639102	0.362488	0.446661	0.368408	0.40947	0.513702	0.652179	0.388846	0.368477	0.435766	0.435766	0.435766	0.485809	0.422594	0.488869	0.423772	0.391275	0.410184	0.538069	0.329273	0.606049	0.353905	0.51266	0.345171	0.49674	0.426829	0.382997	0.382997	0.586633	0.362683	0.371757	0.421418	0.39488	0.594439	0.432927	0.740751	0.360978	0.442023	0.526582
T_cell_co-stimulation	0.523113	0.463574	0.340226	0.340226	0.484766	0.283197	0.541103	0.429173	0.369279	0.280968	0.472102	0.392339	0.496858	0.355387	0.425304	0.454838	0.582679	0.382147	0.373148	0.453662	0.453662	0.453662	0.53539	0.425814	0.481383	0.389109	0.391582	0.362243	0.510809	0.341901	0.558998	0.347218	0.569282	0.418058	0.497344	0.484808	0.413505	0.413505	0.536208	0.393511	0.378507	0.400929	0.433985	0.553054	0.413927	0.637147	0.353725	0.440716	0.484838
T_helper_cells	0.801408	0.783435	0.46204	0.46204	0.819435	0.840612	0.623742	0.703724	0.818566	0.482619	0.923254	0.882313	0.845933	0.719471	0.560104	0.87987	0.939978	0.456827	0.605606	0.653335	0.653335	0.653335	0.724575	0.597298	0.816123	0.876666	0.745751	0.80586	0.935852	0.651489	0.928359	0.615434	0.892847	0.542076	0.806946	0.638294	0.473931	0.473931	0.929119	0.889643	0.567434	0.630909	0.846367	0.945951	0.892413	0.946277	0.715344	0.76215	0.787833
Tfh	0.36678	0.345637	0.177084	0.177084	0.381416	0.40914	0.420018	0.347938	0.26945	0.336554	0.633146	0.339417	0.358394	0.291661	0.390315	0.44409	0.636011	0.280428	0.175645	0.44124	0.44124	0.44124	0.431672	0.38307	0.522667	0.234604	0.444007	0.359549	0.289583	0.240404	0.545683	0.174754	0.311012	0.244888	0.530831	0.421702	0.209978	0.209978	0.543948	0.47521	0.215134	0.365739	0.219239	0.591865	0.558375	0.73402	0.260944	0.302486	0.434395
Th1_cells	0.317572	0.379556	0.263491	0.263491	0.345977	0.284188	0.483105	0.330524	0.26771	0.218694	0.433355	0.301183	0.363573	0.305613	0.369067	0.424303	0.494393	0.273892	0.279288	0.326957	0.326957	0.326957	0.521745	0.379418	0.392922	0.338155	0.301528	0.281644	0.40303	0.231738	0.523566	0.302092	0.427361	0.330551	0.430562	0.365319	0.317932	0.317932	0.455275	0.282325	0.267628	0.371023	0.32778	0.465586	0.327379	0.625796	0.233362	0.346918	0.35257
Th2_cells	0.380287	0.358392	0.310986	0.310986	0.367001	0.359391	0.289052	0.347346	0.29265	0.293288	0.440369	0.308818	0.391751	0.340197	0.336576	0.3648	0.456165	0.322608	0.27948	0.330824	0.330824	0.330824	0.390457	0.337543	0.436297	0.353938	0.298957	0.349755	0.343106	0.306548	0.404454	0.307738	0.393675	0.332666	0.377779	0.329477	0.309186	0.309186	0.38811	0.281118	0.299133	0.371512	0.315523	0.390747	0.372406	0.498283	0.288158	0.342454	0.357058
TIL	0.567303	0.51927	0.370264	0.370264	0.548567	0.381713	0.553933	0.474451	0.431272	0.389444	0.629176	0.458962	0.550933	0.445147	0.494658	0.6005	0.72741	0.40032	0.454532	0.509175	0.509175	0.509175	0.559281	0.486983	0.586946	0.478572	0.504238	0.502424	0.642934	0.413478	0.707013	0.429961	0.604927	0.459033	0.592263	0.532092	0.458162	0.458162	0.69345	0.446589	0.434114	0.477421	0.518927	0.694683	0.546975	0.789813	0.395492	0.551274	0.54731
Treg	0.595465	0.597219	0.584347	0.584347	0.628358	0.568031	0.596881	0.57194	0.527855	0.551574	0.648164	0.575886	0.630786	0.586518	0.559379	0.605148	0.635751	0.551007	0.559008	0.562384	0.562384	0.562384	0.613475	0.5715	0.601207	0.589389	0.591551	0.578712	0.630582	0.580713	0.658738	0.567002	0.627988	0.573877	0.624029	0.591714	0.583644	0.583644	0.636863	0.589483	0.552226	0.57386	0.588216	0.64567	0.625855	0.701619	0.566368	0.629824	0.611724
Type_I_IFN_Reponse	0.467922	0.611425	0.551274	0.551274	0.615364	0.553463	0.674333	0.591724	0.631928	0.556862	0.622746	0.675042	0.610309	0.645641	0.609063	0.80824	0.624588	0.657182	0.779318	0.554107	0.554107	0.554107	0.489491	0.686678	0.594826	0.692937	0.654886	0.509614	0.67365	0.591794	0.748106	0.61859	0.707825	0.574017	0.626771	0.547721	0.60639	0.60639	0.796342	0.706191	0.699944	0.730833	0.664773	0.616231	0.631593	0.750772	0.576006	0.648709	0.707137
Type_II_IFN_Reponse	0.559365	0.586448	0.587469	0.587469	0.628487	0.687905	0.474389	0.53816	0.65628	0.493773	0.522524	0.532844	0.610617	0.565372	0.635239	0.642047	0.549812	0.585385	0.628091	0.590091	0.590091	0.590091	0.495398	0.661682	0.562645	0.613267	0.614701	0.566719	0.699161	0.589532	0.674027	0.687573	0.605323	0.623746	0.558626	0.593763	0.616252	0.616252	0.63562	0.62967	0.57878	0.502733	0.602265	0.609778	0.653051	0.568959	0.52011	0.570578	0.46155
[truncated: 194 more columns]

## Sheet: IMvigor210_risk_cut off
	fustat	futime	CDKN2A	DLAT	GLS	IDH1	IDH3B	IDH3G	LIPT1	OGDHL	risk
SAMf2ce197162ce	1	0.131417	4.0928	6.75317	5.47324	7.26467	8.1191	5.39629	3.10582	0.958917	high
SAM698d8d76b934	1	0.0355921	4.08504	6.87095	6.43363	5.43445	7.66755	5.35626	4.07125	1.87618	high
SAMc1b27bc16435	0	2.01506	1.40866	6.50704	4.80105	8.66339	7.91077	5.15481	2.8322	0.514173	low
SAM85e41e7f33f9	1	0.0520192	4.72825	6.38522	5.70852	7.15252	8.0095	5.23379	3.04553	2.23336	high
SAMf275eb859a39	0	2.0397	0.247978	6.57382	5.51266	8.14033	7.31897	5.10337	3.63636	0.0601174	low
SAM7f0d9cc7f001	1	0.386037	4.24647	6.13928	5.7904	7.77871	7.52996	5.23034	3.41436	0.772827	high
SAM4305ab968b90	1	0.117728	0.0263667	6.13273	6.02742	9.33485	7.77668	5.5749	3.24464	0.134409	low
SAMcf018fee2acd	1	1.3525	0.316167	6.62759	6.28769	8.23928	7.86025	5.30824	3.78811	3.10806	low
SAMb2f1d0e54ece	1	0.950034	0.458464	6.45857	5.7579	6.61386	7.19555	5.7025	2.53854	0.359422	low
SAMcc4675f394a1	1	0.260096	0.0745689	5.68819	5.83243	7.00223	7.11246	4.59444	3.2009	4.5393	low
SAM49f9b2e57aa5	1	0.621492	2.05526	7.02591	5.1761	7.01957	7.81026	5.11406	2.62531	2.60939	low
SAM2e7aa8fa0ab3	1	0.643395	0.954803	5.89462	4.86371	8.22239	7.95992	5.43198	2.52148	1.19243	low
SAMd0e47be700b0	1	0.073922	4.51701	6.54803	5.14765	7.07904	7.93858	5.43384	3.10703	4.15349	high
SAMdf3e42c8672a	1	0.610541	4.83373	6.7451	5.79334	4.8772	7.93688	5.3048	2.84444	3.1394	high
SAMd027124354ce	0	1.9603	0.0276552	5.94639	6.06312	5.37376	8.18582	5.51746	3.12438	2.99144	low
SAM36d87392593b	0	1.97399	0.332347	6.65165	5.48652	6.34546	8.68472	5.09533	3.39869	3.99007	low
SAM4edbe45817b3	1	0.0876112	0.678354	6.19002	5.56202	7.45921	7.62195	5.26917	2.8311	0.11443	low
SAM36a9225b0222	0	1.98494	4.14986	6.58632	6.4335	6.00682	7.13519	5.04164	2.89273	0.110507	high
SAMe7bf6c015192	1	0.260096	0.705423	6.27523	6.4498	7.45229	7.36166	5.14391	3.14473	2.02205	low
SAM6dd7ad1d797d	1	1.60712	0.856234	6.2728	6.29679	5.83954	7.86678	5.25376	3.24919	0.404288	low
SAMc0d625a50eb8	1	1.10609	0.608933	6.16112	6.14335	7.28779	6.9983	5.13361	3.4053	0.0270294	low
SAM18039827e1b9	1	0.123203	3.37082	7.15571	5.18541	9.00963	8.05346	5.59585	3.22054	1.40371	high
SAM681e4bf7cf85	0	1.94935	2.82064	6.8817	5.33786	8.46434	7.94888	5.22977	3.43822	0.548261	high
SAMc692536a795a	1	0.47091	3.3776	6.10861	6.57868	7.95459	7.91044	5.11723	3.33014	0.963548	high
SAM9a2cf3c06fb3	1	0.47091	1.34185	6.78086	6.15512	7.87228	7.79541	5.39067	2.94649	0.417522	low
SAM557dde1b9f3e	1	0.558522	0.862373	5.94859	5.7927	7.52049	7.75677	5.08209	3.04462	1.94588	low
SAMb8f13a0525a6	1	0.224504	5.51153	6.20056	6.15935	6.19782	7.81948	5.31198	3.08263	0.999279	high
SAM23aa15d4a0b0	1	0.476386	0.545287	6.6007	5.43422	7.96786	7.64922	5.53236	3.13712	2.89687	low
SAM468a9e1dc821	1	0.323066	0.889174	6.1922	4.71807	6.57429	7.65586	5.48812	2.20248	1.78787	low
SAM81b71522417a	1	0.17796	0.0797107	7.30349	5.81494	8.30664	8.79525	5.46903	3.72565	2.16807	high
SAM6cb230f208a8	0	1.93566	1.58429	5.98926	5.90885	8.33007	7.71728	4.949	2.98673	0.179626	low
SAM0684af734db1	0	1.9384	2.02906	6.34786	5.71046	8.32076	7.89237	4.36898	2.88464	0.810044	low
SAMb963dda93cfd	1	0.229979	4.99093	7.39949	5.73135	6.96116	7.77449	5.51686	2.87554	1.3909	high
SAMa9ca8536d2b1	0	1.82067	0.99208	6.38387	5.94693	7.44649	7.761	5.04106	3.33494	0.864252	low
SAM9fb814c22bdb	1	1.59343	0.755261	6.20385	7.30285	6.1249	6.99206	4.87033	3.17292	0.249982	low
SAMbcbc7957c264	1	0.347707	0.363386	6.66061	5.86765	7.70674	7.46056	5.36024	3.43213	0.0574415	low
SAM7fb6987514a4	0	1.90281	4.20348	6.68384	6.07576	5.58805	7.95609	5.30399	3.36927	0.250477	high
SAM63405b04ab2d	1	0.566735	1.04824	5.97791	6.1244	5.78018	6.98956	4.75508	3.19821	0.171472	low
SAM18bc1078bc15	1	0.574949	4.79124	6.80182	4.84885	6.44799	7.97011	6.01815	2.42474	0.162408	high
SAM7d2dfba6cd84	1	1.05955	0.828186	5.5559	7.35078	4.53398	7.03003	5.10263	2.85043	4.84383	low
SAMd1bd63734394	1	0.161533	0.0529181	5.85917	5.78006	7.19625	7.5575	5.05717	2.58574	1.67348	low
SAMe9ae8beb82fa	1	0.457221	0.458473	6.65358	7.77221	7.68042	7.5345	5.49907	3.40018	2.10773	low
SAMb0a83e5fbde9	0	1.94387	1.90481	6.57835	5.92383	7.62992	7.31254	5.24801	3.797	2.0216	low
SAMba7176afe070	0	0.287474	0.282635	6.0185	5.4241	7.86269	7.27668	5.32373	3.72571	0.926148	low
SAMae1690469964	1	1.76318	0.221301	6.82979	5.66448	8.10129	7.17054	5.26314	3.79819	0.798879	low
SAMbe83eae4026e	1	0.227242	0.104769	5.57476	5.78243	9.82695	8.26488	5.38694	3.54634	0.296148	low
SAMe5bc41772bc9	1	0.50924	0.129683	6.64379	5.76965	7.43797	7.24157	5.45281	2.61948	2.41272	low
SAM23095936e611	1	0.186174	0.522886	6.86942	5.50412	8.71342	8.11811	5.3198	3.10999	0.0468915	low
SAM7114d99032ec	1	0.903491	0.153048	6.37529	5.58479	7.65394	7.20823	5.03457	2.88315	0.117218	low
SAMd215b503f99a	0	0.142368	0.788144	6.24102	6.79724	6.83643	7.05992	5.09587	3.5342	0.669416	low
SAMdb3f50c9129c	1	1.31691	2.34919	5.80661	5.28084	8.15149	7.17775	4.9442	3.29086	2.47448	low
SAMbf1a3ae828e6	0	1.72758	3.52483	6.48912	5.78407	7.9625	7.5952	5.32458	2.98292	0.468084	high
SAM52e3fa3ad574	1	0.66256	1.86153	5.96269	6.15353	6.67516	8.00332	5.48154	3.58826	0.112776	low
SAMd4c0837b0997	1	0.449008	0.327794	6.334	5.72621	7.86549	7.92528	5.32658	3.35142	1.63442	low
SAM9cafb905b36a	1	0.635181	3.26987	6.17493	6.21006	5.99592	7.6883	5.67466	2.56021	2.00288	low
SAM3f2033c90438	1	0.0684463	3.62144	7.07073	5.66373	5.1492	7.78509	6.04173	2.88201	1.67847	high
SAM032c642382a7	1	0.208077	3.50473	7.39744	6.49536	5.52395	7.97861	5.33101	3.0948	2.94523	high
SAM5ffd7e4cd794	1	0.1013	1.76846	5.83767	4.32439	8.26509	6.67545	4.62118	3.47946	4.7648	low
SAMb419a8fcbfcd	0	1.89459	4.661	6.63043	4.80864	4.81041	7.95412	4.33387	3.52731	2.9411	high
SAM8884fe446d20	0	1.93018	0.354227	5.91416	5.5071	5.10987	7.03398	5.11131	2.34213	0.144357	low
SAM17c45bf16bb6	1	0.224504	0.0353324	5.35093	6.07804	7.9998	7.46575	5.26337	3.17842	0.954219	low
SAM2070b416069c	1	0.668036	0.218537	6.17983	5.28783	8.08282	7.85682	5.39825	3.79627	0.867599	low
SAM0ce9c983b20f	1	0.550308	0.421071	6.12806	6.26785	5.56553	7.44011	4.9016	2.76428	1.98101	low
SAMa1e62d323e1d	1	0.881588	4.22176	6.81368	5.04839	7.82173	8.35372	4.97462	3.95423	2.03644	high
SAM61baf919bb01	1	1.30048	0.572101	5.37149	5.79973	7.49019	7.35399	5.47461	2.94759	0.977186	low
SAM97a00e0929fb	0	1.05955	3.81343	7.20124	6.52965	7.42561	7.30592	4.78125	2.58922	2.90145	high
SAM2f228939632f	1	0.657084	1.69332	6.90283	6.02855	7.09871	7.63294	5.71217	3.19409	2.6685	low
SAM9539a4f19ebc	1	0.66256	0.405174	6.69769	5.31981	8.21687	8.34545	5.75625	3.16485	0.166861	low
SAM36851bc8b9ae	1	0.295688	0.443164	5.98084	5.38341	7.86395	8.11487	5.67451	2.99403	1.59092	low
SAM297c0301e861	1	0.673511	4.80754	6.51298	6.32253	5.63772	6.85737	5.12236	2.98186	0.240989	high
SAM1fa6bcb7fc48	0	1.89459	0.116093	6.82752	5.91148	9.83284	8.38037	5.15973	3.68908	0.270188	low
SAM075e037d95bc	0	1.77687	1.96195	5.70373	3.73026	6.89925	6.90196	5.53622	2.89253	0.0815374	low
SAM6d2ae0c39b96	0	1.84257	0.222878	6.37306	5.19411	8.6127	7.38873	5.48191	3.31846	1.33122	low
SAMcabb6d58ff55	0	1.68925	3.01458	6.40548	5.90061	4.46073	7.4627	5.6747	2.59712	2.91473	low
SAM716f54e468f4	0	1.76591	2.51372	6.34723	5.78463	8.10498	7.69662	5.34912	3.45367	1.67747	low
SAMeff2ce356ccb	1	0.673511	0.174879	7.23383	6.17892	7.45892	7.12077	4.91833	3.74796	0.233192	low
SAM110501d0eedb	1	0.355921	1.56546	5.89906	5.46342	8.42712	7.65125	5.08664	3.62143	0.0524895	low
SAM2e9ac0b1b250	0	1.84531	0.48518	6.3631	7.8532	5.58533	7.7468	5.65884	3.05463	1.30678	low
SAMc0ef41aa6c8b	1	0.796715	0.253776	6.32424	5.69682	8.96668	8.08995	5.91027	4.28354	3.13279	low
SAMd636e3461955	1	0.873374	1.2893	6.23982	6.00922	6.41157	7.1302	5.19043	2.59544	0.212306	low
SAMe712352fb82a	0	1.84257	5.29587	6.98866	5.45987	8.05569	7.0504	5.02111	3.59167	0.0537333	high
SAM30b5c6c54cf7	1	0.772074	3.34262	6.03069	4.65723	8.11089	7.52002	5.46923	3.87033	2.29624	low
SAMd98bac0a070f	1	0.172485	1.28442	6.85236	5.51667	6.80239	7.74982	5.31921	2.83326	2.14246	low
SAM8e8ef2368dfa	1	0.375086	2.96487	6.03378	6.56701	6.65904	7.2616	5.31569	2.66473	3.36835	low
SAM08cce2fa88f2	0	1.84257	0.09814	6.06088	5.97984	7.63966	7.65082	4.8031	3.09672	1.83	low
SAMb4c7a001537d	1	0.265572	0.494376	6.62203	5.49171	8.8535	7.67649	5.36742	2.66074	0.527648	low
SAMfd947610629d	1	0.752909	0.468313	6.19246	6.07022	7.0535	7.06914	5.27487	2.87919	0.17866	low
SAM943df5cf15df	1	0.17796	0.309734	5.87975	5.80665	7.31386	7.28514	5.04208	2.92916	0.260122	low
SAM31f41dd0d6ca	1	0.689938	0.692909	5.9209	6.02229	7.44135	8.0585	5.52373	2.997	0.712797	low
SAMb3c02294aba7	0	1.86721	5.48943	6.55547	5.33682	7.81559	7.14512	5.08515	2.91429	0.242855	high
SAM39eb94fa504d	1	1.49213	3.93049	6.53447	5.4791	5.45153	8.49424	5.42027	2.94793	3.5711	high
SAM62fb1388c871	0	1.87543	2.97928	7.37473	4.87467	7.9822	7.38103	5.87949	3.31365	1.33954	high
SAMc0da5d48686d	1	0.791239	2.75638	7.4288	6.45015	7.46262	8.22335	5.17608	2.84245	0.318315	high
SAMe7bcab05402e	1	0.659822	0.356595	6.05053	5.89826	8.29407	7.54655	5.37753	3.386	0.496589	low
SAM2570ff4aae6e	0	1.86448	0.485963	6.60657	6.2396	8.20556	6.66797	5.27243	2.78314	0	low
SAM2dc3f04e45e9	1	0.848734	0.208249	5.26551	5.90629	5.86353	6.32642	5.19852	2.60601	0.705972	low
SAM9448d858692c	1	0.169747	1.08408	6.91208	6.4667	7.53769	7.51458	4.45358	4.1932	0.12019	high
SAM4501e41e4751	1	0.0930869	0.214916	5.68819	7.23867	5.59289	7.93411	4.67821	2.97553	2.21084	low
SAM714285adf612	1	0.0520192	0.69922	6.13776	7.7306	5.58586	7.48528	5.07077	3.05709	1.85988	low
SAM5b57e47fdcb3	1	0.320329	0.15283	9.10025	5.55808	7.75647	7.60672	4.78987	3.84527	1.16773	high
SAMae4da274eded	1	0.416153	4.52165	6.67326	5.89814	8.21941	7.79566	5.56781	3.26936	2.97283	high
SAMd35318127278	0	1.79877	5.04584	8.26843	5.14657	8.69938	8.80925	5.50822	3.9758	0.58371	high
SAMa913c6139ec8	1	0.427105	2.69909	6.27531	5.93123	8.74672	7.64357	5.41035	2.53738	0.254904	low
SAM75142fcab9df	1	0.99384	0.377939	6.35769	6.50127	8.13489	7.64742	5.28425	3.67625	3.7045	low
SAMd697ba701077	1	1.76318	1.88122	6.08337	5.3809	8.14762	7.65212	5.21929	4.11159	0.0757215	low
SAM166a419a4e5a	1	0.449008	1.51751	6.38314	6.09736	7.45367	7.31689	5.08458	3.4523	0.103202	low
SAM025b45c27e05	1	0.731006	0.587106	5.89359	5.96096	6.85335	7.04108	4.74989	2.95743	0.439455	low
SAMe07c4560772d	0	0.175222	1.62695	6.82987	5.55868	6.61788	8.45958	5.4656	3.79188	1.11604	high
SAM2dc578e0165f	1	0.164271	0.431717	6.94645	7.41556	7.30178	8.06968	5.43264	3.17662	0.961521	low
SAM3785587846ce	1	0.588638	0.213118	6.4456	5.14332	8.1358	7.87382	5.40282	3.61761	0.164007	low
SAM560f23d6a3ad	0	1.78234	3.63144	6.65153	6.07893	7.8598	7.9381	5.45021	3.18747	1.4185	high
SAM52500cabdd36	0	1.70568	5.93055	6.78199	4.96518	9.38526	7.00509	4.61132	3.62433	0	high
SAM14df63a65411	0	1.78508	0.196705	7.00148	5.40058	8.21755	7.24802	5.13806	3.19209	2.10502	low
SAMf3a9bce50099	0	0.175222	2.04515	6.12063	5.82878	7.85675	7.29698	4.98673	2.66086	0.232892	low
SAMffa5c7cad0e5	1	1.295	3.40384	6.01502	5.96171	6.7437	7.03013	4.96399	2.48736	0.368301	low
SAMdab9ca8fb5de	0	0.0164271	1.23936	6.14711	5.81854	8.13128	7.73495	5.03321	3.08985	0.219936	low
SAM34430ef08e5b	0	1.51403	3.74889	6.39693	5.97816	6.39521	7.03914	4.94585	3.80445	1.17791	high
SAM4b0175e8db6e	1	0.172485	0.686981	6.25333	6.17982	7.86218	7.7192	5.84814	3.74377	3.18512	low
SAMf28c01545593	1	0.533881	1.36863	6.19304	5.36242	7.19439	6.99035	5.0889	4.16133	1.14879	low
SAMaec7380f9ab0	0	1.73854	4.7284	7.59443	4.94504	5.8543	7.55423	5.53463	3.60746	6.47593	high
SAMaf7578d55754	1	0.019165	4.36954	6.60052	5.78578	7.03065	7.83007	5.82757	5.46135	0.152816	high
SAMbd8ee73983b8	1	0.0711841	3.7865	6.02269	5.89993	7.27881	8.49098	5.2237	5.62378	0.442027	high
SAMe94c30c30616	1	1.28131	2.05717	6.27832	5.62509	7.42844	7.71149	5.11201	3.0626	1.48647	low
SAM54e58f1b0230	1	0.364134	0.0529854	6.00124	5.60562	9.07798	7.97435	5.25073	3.92714	0.390905	low
SAM5e3bae090b8c	1	0.561259	0.207456	6.79093	6.78407	7.53981	7.10725	4.82114	3.2802	0.256931	low
SAM3cb94b0d5297	1	0.421629	0.367045	6.41239	5.67322	7.49305	7.60478	5.37921	3.19941	2.68934	low
SAM61b9d4d84c64	0	1.78234	0.334854	6.73393	5.31853	9.57916	8.29397	5.21681	3.47629	1.32821	low
SAM8a42c0d59187	1	0.235455	1.38685	7.15455	4.87879	8.32709	8.03207	4.74541	3.26476	1.73802	low
SAMcb132b0cdd2c	1	0.210815	5.21027	6.05813	5.99872	8.54758	7.68592	5.40838	2.99919	0.322343	high
SAMe97af0feefdf	1	0.925394	0.256697	6.31685	5.48303	7.75726	7.80051	5.60831	3.15042	0.160693	low
SAMee3844cc0b9f	1	0.268309	0.937809	5.67381	6.11583	7.02593	7.04422	4.86881	3.08806	0.187127	low
SAM73b653ae20d1	1	0.150582	0.160595	6.77554	6.28796	5.51022	7.49795	6.36401	2.28279	0.10612	low
SAMdcae54fcd7fa	1	0.520192	3.07796	6.15795	5.89371	7.58678	8.13335	5.72962	3.38224	2.66704	low
SAMdad5c29dc105	1	0.202601	3.86654	7.01814	5.17697	8.01725	8.17942	5.20492	3.6251	0.0777786	high
SAMa424c75831b4	1	0.295688	5.2768	6.70566	4.65041	9.21433	7.25303	5.47248	2.79969	3.71619	high
SAM28687037e4ff	0	1.79877	0.583716	6.34765	5.71664	5.89732	7.16608	5.21028	2.95344	0.0644925	low
SAMe50d15fde368	0	1.57426	0.0741602	6.71407	5.34324	8.98757	7.98659	5.35772	3.45323	0.0378674	low
SAM45c8e6412c66	1	0.290212	5.19343	6.55393	5.51359	5.46754	7.96496	5.05094	3.28099	2.95096	high
SAM8533e5e261d6	1	1.06776	0.251959	5.85438	5.45549	8.49446	7.82104	5.53961	4.01358	0.194487	low
SAMaaf505c36f93	0	1.71389	1.52962	6.21347	5.31021	7.2069	7.97081	5.14677	2.86846	1.75645	low
SAM73663ee4a96e	0	1.77139	0.398964	5.64011	5.81303	9.6267	7.63521	5.19299	2.48513	0.919469	low
SAM0bdb3428bd13	1	0.186174	2.71692	6.22093	6.36855	7.48555	7.16522	5.6907	3.07695	0.294228	low
SAM3330c03fdf00	0	1.5989	2.06618	6.16025	6.51018	6.13869	7.48578	5.19466	3.83845	0.135407	high
SAM0a7c2091dd56	1	0.219028	0.184698	5.9096	6.21611	5.85653	7.43252	5.27498	2.05535	0.141816	low
SAM7bff231634e9	1	0.854209	0.21601	6.69838	6.04879	6.76802	8.31714	5.55362	3.64445	0.26123	low
SAM5d1dfd5207f5	1	0.908966	0.0668718	5.79998	5.69333	8.8599	7.76188	5.33207	3.47552	0.687035	low
SAMeb587a68006b	0	1.72485	3.95175	6.41786	6.1077	7.7305	7.77229	4.93502	3.35975	0.539608	high
SAM99a46b9eec27	1	0.301164	0.633527	6.5679	6.57431	6.60036	7.68526	5.332	3.3358	2.71452	low
SAM1ac4e3dee297	1	0.459959	0.639548	6.56584	5.60048	8.09923	7.82603	5.50381	2.58115	0.794436	low
SAM553c3c35b847	1	0.558522	1.23714	6.26734	7.0466	6.29455	7.19443	5.27886	3.34417	2.20267	low
SAM3e04eb914f3d	0	1.44011	0.405588	6.41148	5.77931	7.74888	7.83822	5.3842	3.18481	0.436082	low
SAMc2a1820d4e6b	0	1.72758	0.462593	6.23439	5.64011	8.90432	7.80121	5.27392	3.21357	1.46492	low
SAM822b226466a1	0	1.44011	2.19194	6.74533	4.98343	7.72793	7.70218	5.44369	3.91916	3.04346	high
SAMabc151b01ea3	1	0.0465435	3.15858	5.96625	4.46779	6.80481	7.5973	5.20257	2.94582	4.60239	low
SAMe1eb5d988760	0	1.75496	0.386949	6.41185	6.21117	8.21168	7.83514	5.41763	3.59141	0.713517	low
SAMe3210d3632b4	1	0.180698	4.59917	5.9909	5.44664	5.75483	8.22806	5.31375	2.05156	2.81084	low
SAMb15ad09d6e24	1	0.323066	4.27225	6.14158	5.99262	7.32412	7.50609	5.33926	2.91236	0.339021	high
SAM7893196e0e89	1	0.221766	0.211703	7.20543	5.36069	7.57673	8.02117	5.21751	3.31326	1.29923	low
SAM3f446449bf81	1	0.0629706	0.241958	6.10479	5.26166	7.27572	8.21145	5.24597	2.95671	0.924195	low
SAM961d04c42bd9	1	0.490075	0.212997	7.1029	5.91107	8.89097	8.76274	5.63099	3.58255	2.70222	low
SAMb0d11db9aa79	1	0.87885	0.573511	7.10956	5.83008	7.99885	7.38618	5.13838	4.02479	1.07555	high
SAM19fec8f3b3bd	1	0.824093	0.260291	6.03558	6.45277	5.48435	7.85427	5.40795	2.6457	3.20076	low
SAM6083aac8db99	0	1.71937	5.14003	6.89186	6.42215	7.94153	7.58075	5.41914	3.48771	0.055012	high
SAM7ee2b6e4d6b3	1	0.142368	2.21412	6.75193	5.5062	7.6228	7.21934	5.14155	4.07346	3.20155	high
SAMa90d73f8d891	1	0.0848734	1.02304	6.3673	5.49452	5.98365	7.98155	5.30167	2.92927	0	low
SAMaff272833538	1	0.17796	0.9236	6.5251	5.03328	6.52457	7.41869	5.14397	2.58427	1.69187	low
SAM415f36ad349e	1	1.4976	5.98888	6.34727	6.04251	6.32882	7.8475	6.45521	3.11024	1.6745	high
SAM7c67b05aa109	1	0.687201	0.848042	6.85434	5.85283	8.24826	8.26591	5.45867	2.9505	1.09828	low
SAMad83c9c53537	0	1.24846	0.247161	6.29654	5.65093	6.43979	7.93181	5.35042	2.79815	0.444847	low
SAM3e8baff50d7a	1	0.580424	4.90296	6.62865	4.93099	8.49071	7.32827	5.74271	3.453	4.9954	high
SAM3ee5dcd894f0	1	0.72553	0.448075	5.35023	4.59932	7.37356	7.35093	3.87378	1.94381	0.582978	low
SAM8a1b0e02ee42	0	1.71389	4.421	7.35248	5.9262	8.5419	8.60808	5.1609	4.04583	1.15907	high
SAMd7d57ee3a863	0	1.68925	5.37768	5.81492	5.90047	5.72759	6.99272	5.62973	3.19871	2.51316	high
SAMeb29625f76a5	1	0.260096	0.151805	6.47591	5.42229	7.55543	7.40383	6.06549	3.07245	0.728877	low
SAM563d6233dfa2	1	0.17796	0	4.48263	6.16647	4.41191	7.04838	5.4599	3.30818	0.232241	low
SAM4581bac493af	0	1.67009	4.56038	6.35517	5.43194	7.55414	7.24868	5.49324	2.87259	3.15114	high
SAMa1871f491b02	1	0.145106	0.110873	6.31268	5.49172	9.0908	7.57141	5.32344	3.43123	0.312264	low
SAM30cf07d4874f	1	0.971937	3.46976	6.85492	6.01762	7.59226	7.25933	5.07945	3.50595	0.556339	high
SAM31291c256373	1	0.0958248	5.58308	6.67295	5.41507	6.35348	7.62602	4.99028	3.02295	0.565887	high
SAMd135d5867fe3	1	0.301164	5.32573	6.75508	7.48837	6.64764	7.7435	5.28955	2.81339	0.0808129	high
SAM9e11ec6bea80	1	1.28405	6.70588	6.45084	5.46489	6.60187	7.83648	5.35586	2.89216	0.0223256	high
SAM065890737112	0	1.67283	2.87917	6.66528	4.87661	8.24588	7.94024	5.3766	3.59532	2.25161	high
SAMb470eb8f04be	0	1.67283	3.11426	6.98413	5.59277	7.39523	7.72881	5.03719	3.29121	3.10134	high
SAM675a12a09c15	1	0.240931	0.324729	6.16762	5.7283	9.65488	8.24282	4.91452	3.24048	2.16482	low
SAM1e9c4d1d39ae	1	1.03491	5.43652	6.90158	6.68418	6.82414	7.47539	5.20595	3.8194	1.31742	high
SAM5a2347c0498a	1	0.40794	4.23933	6.92451	4.93943	9.23323	8.07636	5.49809	3.60546	0.689453	high
SAM0571f17f4045	1	0.377823	1.04969	6.45147	6.62269	6.08941	7.66166	5.19006	3.98071	0.241341	low
SAM4b7ea015fd9e	1	1.10609	0.0752173	6.01651	5.10566	6.4279	6.60039	4.69961	4.33001	0.028906	low
SAM9306c5c92444	0	1.28679	4.35922	6.50222	5.82075	10.0172	8.30627	5.18716	3.86843	2.12557	high
SAMb15ac6e4c4ef	0	1.66735	2.56271	6.69112	6.24374	8.98822	7.41217	5.83496	3.6021	0.43672	high
SAM28e6031ac18b	1	0.769336	1.70893	7.14143	5.72785	8.66994	7.65568	5.15598	3.75411	3.39989	high
SAMd86389d0d768	1	0.183436	1.27042	6.2549	5.49697	10.0902	7.89794	5.57534	3.26588	3.30205	low
SAM63b2189c36d7	1	0.33128	0.275639	6.12203	5.35948	8.17454	7.35445	4.17553	3.76758	0.122284	low
SAM18be5b395318	1	0.750171	4.39538	6.92499	6.84915	8.15862	6.77526	4.38891	3.43788	0.027841	high
SAM0d855cff64e6	1	0.238193	2.04883	7.54232	6.08605	6.23119	7.79234	5.24144	3.22009	1.47275	high
SAM6cbc10abddb0	1	0.495551	0.578938	7.30751	6.24135	6.73459	7.29402	4.6538	3.68386	0.183694	high
SAMdee1011782cd	1	0.325804	0.40034	5.83589	6.23627	6.78329	7.35608	5.47419	3.25705	0.362726	low
SAMe9475f77504b	0	1.5551	2.8936	6.59818	5.72584	6.45444	7.20192	5.44941	3.25782	0	high
SAMa535fcdf18a0	0	1.44011	3.00068	6.26497	5.07744	8.02408	7.78793	4.45572	2.74154	0.92752	low
SAM7746b76437e6	1	0.235455	0.0226698	6.65409	5.68037	7.3482	8.16045	6.0211	3.43795	0.323697	low
SAM548551ef782c	0	1.44011	3.34089	6.65167	5.27518	8.81089	7.78237	5.74478	2.9606	1.00457	high
SAM203dcf14f927	0	1.61259	5.78495	7.11261	5.64588	8.43002	7.39146	5.18388	3.46727	0.0467923	high
SAMe41b1e773582	1	0.0711841	0.363278	5.95857	5.60005	6.53678	7.99909	5.94243	3.18368	0.0809976	low
SAM978a587b207e	1	0.175222	5.33922	6.27589	5.66813	8.23009	7.34083	5.15821	2.53838	0.0270957	high
SAM5234688806a7	1	0.490075	0.416464	5.94709	4.96037	8.35402	7.52417	5.12122	3.30735	0.139126	low
SAM2c9586161ce6	1	0.939083	0.360369	6.78836	4.42985	8.25906	7.08105	5.15324	4.18049	0.419246	low
SAM76a431ba6ce1	1	1.17728	0.576075	6.3194	6.94575	7.07319	7.1949	5.28446	2.88933	1.77089	low
SAM7a9093b9c7e9	1	0.150582	0.987725	6.69278	6.65191	7.31198	7.34797	4.57701	3.29847	3.93541	low
SAM8f2275c36e8c	0	1.72758	0.397845	6.64286	6.98068	8.42858	8.2983	5.35458	3.62448	3.74409	low
SAMab8052a03398	1	1.10883	0.595371	5.90762	5.61245	5.6027	7.11462	5.24462	2.32973	0.107382	low
SAMd3bd67996035	0	1.7358	3.15395	5.98164	6.15072	8.20172	8.09898	5.21124	3.7512	2.01899	high
SAMfddc359e862b	1	0.161533	2.11809	6.04096	5.27151	8.56658	7.91209	6.25052	4.05961	1.99451	low
SAM753d4bb52dbe	1	0.947296	0.187774	6.06747	5.36647	8.56548	7.71132	5.49422	3.20966	0.94101	low
SAMd3601288319e	0	1.92745	4.84711	6.95765	5.68676	8.43301	7.2271	4.91567	3.39541	0.690861	high
SAM59f392864f5d	1	1.48118	4.97449	6.6063	5.68311	7.67331	7.03403	5.11047	3.25247	0	high
SAM26104d5adc89	1	0.449008	0.465921	6.51171	6.26517	6.46728	7.18714	5.18383	2.54283	0.182106	low
SAMba1a34b5a060	1	1.0705	0.729966	6.62401	5.85304	6.81733	8.14053	5.23753	2.93279	4.09147	low
SAM18a4dabbc557	1	1.37166	1.80937	6.6123	5.64899	7.67305	7.8329	5.32719	3.02152	0.0192544	low
SAMfb7aec7cb0e2	0	1.87817	5.30777	6.57796	6.46454	6.97094	6.90375	5.96484	3.58363	0.0576414	high
SAMfed609955db9	0	1.71389	0.625865	7.13445	6.56821	8.36503	7.04996	4.91407	3.81064	0.0308577	high
SAMb8070b7937e7	1	1.75222	0.473477	6.82391	6.17411	9.01551	7.6008	5.13774	3.49582	1.04097	low
SAMf2aae1443f67	1	0.862423	0.562671	5.95746	5.94311	7.71476	7.67789	4.93592	3.6044	0.670506	low
SAM2bba8cb35e48	1	0.873374	3.26643	6.23053	5.38485	6.76078	7.25615	4.37811	2.8144	0.471055	low
SAMcee0fa8c05b4	1	0.13963	5.90467	6.74997	5.69806	9.0585	7.39807	5.76878	3.84351	0.0228552	high
SAM5c139c5c1c4f	1	0.602327	0.732989	6.38312	5.27207	8.06561	7.45215	5.02612	3.24907	0.867676	low
SAMc1251c7bfee2	0	1.80151	2.94614	7.01972	5.22005	7.8382	7.89562	4.70252	3.94992	0.445042	high
SAM6780ed436b55	1	0.520192	4.83787	6.46953	5.39117	5.94732	8.12889	6.06897	2.3835	2.33389	high
SAM85f0a3ac1c45	1	0.487337	1.52957	6.91327	6.01681	7.99112	8.3363	5.325	3.04512	2.54226	low
SAM9d2494119c05	1	0.120465	0.0544969	5.8891	4.67512	8.28767	8.09954	4.78124	2.63888	4.42507	low
SAM9410b866974a	1	0.561259	1.46477	6.19509	5.93348	5.80459	7.285	5.34198	3.09678	1.8728	low
SAM5d989c86255e	1	0.287474	1.98363	6.79244	5.26882	7.64284	7.51754	4.21382	3.25556	0.524659	low
SAM27299aed7681	0	1.57153	0.221526	5.98321	5.77058	8.86896	7.93759	4.89487	3.45218	0.0800487	low
SAM49d48750e294	1	0.821355	0.671536	6.06934	6.5363	7.09508	7.55408	5.10362	3.04128	0.842498	low
SAMd43f8933066b	0	1.66735	0.689016	5.72605	5.7651	8.83167	7.83617	5.16518	2.93449	1.35915	low
SAM7aa01fc49a80	1	0.17796	2.69779	6.58079	6.10768	7.22842	7.16215	4.8659	3.93515	1.60875	high
SAM0257bbbbd388	1	1.30322	4.32592	7.36887	5.21206	9.50985	8.64946	5.4119	3.73764	0.177616	high
SAMc919aebc7fdd	0	1.72758	0.604841	5.6696	5.56405	8.34744	6.89026	4.87799	3.45536	0.240977	low
SAMa321770ac31c	0	0.588638	3.33679	5.80365	5.11332	6.82581	7.59104	4.93115	3.14204	0.413381	low
SAM3894ac3956a5	0	0.175222	0.44922	6.42875	6.22122	8.23759	7.85025	5.25652	3.41024	1.4804	low
SAM3779e979db6b	1	0.109514	2.24367	6.45276	5.95785	7.81628	7.65633	5.2643	3.30583	3.10478	low
SAM1c0ecfb3eb63	1	0.487337	0.387502	5.69448	6.16664	7.16732	7.20998	5.21717	2.87207	0.148932	low
SAMbf91f27e7f9b	1	0.0492813	1.26857	7.14344	6.35102	8.36857	7.51416	4.83721	3.64065	1.0108	high
SAMbcb07ba81cee	1	0.210815	0	6.95991	5.40696	6.70072	7.60727	4.71567	3.94218	0.0861403	low
SAM9aa6a095a9d6	1	0.736482	0.379218	5.84583	6.1045	8.03512	7.78703	5.17713	3.14861	3.40599	low
SAM957378bd907f	1	0.186174	0.946809	6.24634	6.46953	6.0378	7.6796	5.21669	3.79726	0.346603	low
SAMf82bbdc267c8	1	0.260096	0.916507	6.56968	5.14168	6.77114	8.25568	5.16138	1.87183	2.69805	low
SAM2624229effe8	1	0.213552	0.73803	5.93284	6.01327	7.78676	7.61311	5.093	3.10636	0.138847	low
SAMd2492b2a31bb	1	0.654346	4.48381	5.98447	6.60935	5.98774	7.77478	5.4399	2.45433	0.287164	high
SAM670649e105b5	0	1.83984	0.736477	6.56295	5.14082	7.38688	7.99406	5.32894	2.76613	0.411484	low
SAM91c47b054ffb	1	1.41821	4.0118	6.83209	5.22025	8.02473	7.53699	5.20667	3.32254	2.12507	high
SAM491e341d5a82	1	0.156057	5.68726	6.24415	5.08324	9.23655	7.01562	4.52993	2.04426	0	high
SAM5fe7a81a39dd	1	1.42368	2.95149	7.03629	5.9356	8.16967	7.41091	4.73688	4.18541	0.216254	high
SAM29da928587ad	1	0.21629	0.295064	5.7323	6.10288	5.58064	7.17764	5.08082	2.4283	2.60007	low
SAM0a0f2bac4b20	1	0.0985626	0.39465	6.10707	6.40502	5.80336	7.08796	4.84842	2.85986	0.609743	low
SAM8e469834acc1	1	0.309377	1.14947	6.35341	7.65837	7.8856	7.71545	5.0082	3.03367	0.497426	low
SAM8e43e9caf307	1	0.0410678	3.72347	6.81206	5.68086	9.27352	7.83464	5.16929	3.09925	1.01393	high
SAM99b1f6a9534e	1	0.0410678	3.78833	6.61584	5.50889	8.24704	7.98829	5.29115	2.93351	1.08741	high
SAM12502d970c10	1	0.616016	0.309385	6.47484	6.25593	7.54281	7.4208	5.04765	3.27916	0.164261	low
SAM9681450bbc90	1	0.413415	0.887666	6.98941	6.31595	7.09215	6.98375	4.82121	3.55484	0.716317	low
SAM7d7c54623618	0	1.76865	5.49613	6.97519	5.56608	6.72553	7.9174	5.23712	3.481	1.60073	high
SAM181b638b8248	1	0.906229	0.665668	6.35795	6.25668	5.64097	6.90007	4.56953	2.69413	1.81784	low
SAMbfdffb97c446	1	0.558522	3.50829	6.96756	6.25357	7.4968	7.58955	5.07373	3.814	2.80149	high
SAM3b15b4c6311d	0	1.78782	4.54119	6.29523	5.69363	5.57627	8.36541	7.55225	2.85067	2.69769	high
SAM00b9e5c52da9	1	0.158795	0.758418	5.94535	6.11688	6.32903	7.25285	4.95715	3.92259	1.22674	low
SAM59b825252c0d	1	0.0438056	0.15291	7.19868	6.09758	5.22563	8.08342	5.72066	4.52774	0.508735	high
SAM1c8b086175ca	1	1.73032	0.546726	6.03704	6.46274	6.84931	7.13329	4.9163	2.64418	0.402359	low
SAMeaa477a5384b	0	1.79877	0.739608	6.76518	5.57518	8.06063	7.86972	5.58616	3.90628	0.0301302	high
SAM1dda30f1c5be	0	1.77139	0.875549	6.19476	6.32184	7.93276	7.64855	4.91776	3.01742	1.42407	low
SAM9eebdef2858a	1	0.0684463	1.66536	6.67108	6.24716	7.38296	7.69369	4.52529	4.1682	0.288204	high
SAM9daccafc18db	0	1.37166	2.08315	5.91862	6.05433	6.10168	7.118	4.99089	3.4334	2.04353	low
SAM2eb07dedf07f	0	1.70842	2.69234	6.35549	6.31173	7.1389	7.04455	4.82921	2.8305	0.226276	low
SAM25510f300d79	0	1.72485	4.6529	5.65968	4.92359	5.72871	7.76491	5.76116	3.11072	0.503717	high
SAMbda79f955628	0	1.71937	2.20972	6.46067	5.0969	6.32795	7.50999	4.46943	2.77142	0	low
SAM9b9d48b0b02c	1	0.240931	5.47437	6.58927	5.05218	8.22798	7.47847	5.052	3.8941	1.87213	high
SAMff41c4e8c08f	1	0.205339	0.238767	6.66675	5.77635	8.05557	7.87383	4.96707	4.02421	0.562102	low
SAMc97f35a29d16	0	0.0684463	2.54929	5.51519	5.36467	6.30744	8.17386	5.2742	3.01418	2.80007	low
SAM187e056d6a2a	1	0.19165	0.308097	6.52294	6.44748	7.64866	7.12166	6.40247	2.68408	0.182742	low
SAMbc8dc3a7b54e	1	1.2293	4.67578	6.67431	4.72903	9.44653	8.31705	5.92601	3.53565	4.03153	high
SAM7b40007f4aa4	0	1.80424	4.78714	6.77425	5.28171	7.11948	8.50463	6.49868	3.98395	3.68679	high
SAM568ce160abd9	1	1.0705	0	6.19626	6.1376	7.28954	7.39779	5.28097	4.00482	1.07553	low
SAM14938611a2d3	0	1.78508	4.6022	6.74913	5.28771	8.51162	7.52182	5.3031	3.55898	1.98137	high
SAM1a87df750b9d	1	0.449008	0.338811	7.93547	6.95694	6.22994	8.04113	4.93386	3.42692	3.1808	high
SAMae02629a97f7	1	0.271047	4.38097	6.75232	4.92524	8.76174	7.50269	5.58557	3.0116	0.792249	high
SAM47fc46c3d6be	0	1.56057	4.18933	6.60418	6.27259	6.85151	7.40523	5.19978	3.08904	1.07758	high
SAM7829a341b9f3	1	0.323066	5.44843	6.59902	4.55704	7.98896	8.42195	6.01281	3.30915	1.60022	high
SAM0f956e757453	1	0.867899	0.784744	6.50282	6.44215	7.98494	6.67028	5.62195	2.80686	0.119437	low
SAMaf42c1541269	0	0.459959	4.26673	6.14639	5.73047	7.31866	7.08935	5.40314	3.09207	1.35109	high
SAM09c84ec0cf34	1	0.542094	0.0952299	6.4039	6.84737	8.79246	8.06127	5.45761	3.30431	0.389165	low
SAM7538ad9ff524	0	1.59343	0.0960333	5.66428	4.71133	6.85322	7.32163	5.49462	3.67435	1.44246	low
SAM95c70496ffb5	1	0.0301164	0.37763	6.39966	5.84937	6.5673	7.66952	5.7842	3.54891	1.68937	low
SAM7edacb3deb65	0	1.50034	3.14548	6.79427	6.23888	9.39932	6.25306	4.44075	4.23823	2.56046	high
SAMb2e4a082541a	1	0.364134	0.750923	5.98365	6.50134	4.93071	7.62692	5.80905	4.38965	0.0804979	low
SAM771445e92421	0	1.61807	0.76426	6.35303	6.66666	7.62317	6.96101	4.7027	4.31521	0.178959	low
SAM59fda9035d1d	1	0.312115	3.00983	5.41943	6.47909	5.84894	6.63063	5.17137	2.93149	0	low
SAM727c0e92a2a7	0	1.56057	3.73421	6.80741	6.25664	7.10418	7.46158	6.23333	3.51551	0.572859	high
SAM6f2a102a99df	0	1.60712	3.91743	6.00786	6.30602	7.09666	6.86307	6.03302	3.75867	0.319813	high
SAMe56c96c51190	1	0.813142	0.406998	6.20802	7.40637	6.01141	7.29501	5.45253	3.06476	3.61644	low
SAM2b672f4336c7	1	1.27584	1.0351	6.73101	6.00383	8.09405	7.37955	5.40282	3.46577	1.69972	low
SAM1ab1b28d9f2b	1	0.175222	5.64461	6.88449	5.16923	8.37008	6.7498	4.49065	3.45833	3.09931	high
SAM1bcc62d8290c	0	1.55236	5.78173	7.06274	6.00297	6.01128	7.89128	5.79313	3.22473	4.90609	high
SAM6662f5181f87	0	1.60712	0.603074	5.78122	5.35778	8.70612	7.96961	5.56946	3.47656	0.335313	low
SAMe0c49ea0df5d	1	0.344969	0.796988	6.35089	5.65218	8.39339	7.42652	5.76284	3.12641	0.093464	low
SAM59289ca42c99	1	0.142368	0.746611	5.89251	6.22942	6.76132	7.28401	5.35909	2.64371	3.23259	low
SAM18b9351e265a	1	1.32238	0.48556	7.5595	5.91018	7.4947	8.09539	5.82199	3.60258	0.381409	high
SAM7fb7a13c096b	1	0.13963	4.04787	6.23029	6.04634	7.12557	7.51099	6.02752	3.60048	2.73019	high
SAM87a8e18eb45b	1	0.229979	0.521894	6.97305	5.03677	8.68173	7.60859	5.68045	3.79249	0.0548885	low
SAM1f3c93814cb9	1	0.120465	4.61158	6.50754	5.34059	7.23939	7.68455	5.42807	3.04345	0.0916053	high
SAM5fc9ae0aed1f	1	0.0520192	4.6841	6.31647	5.31307	7.21268	7.60934	5.35734	3.27729	0.24296	high
SAM9725303dce0c	0	0.741958	4.12115	6.58281	5.5415	9.24473	7.7814	6.27894	4.08106	2.22646	high
SAM6ff654a20f98	0	1.54689	1.93983	5.84714	5.79143	8.23835	8.13308	5.44062	3.07017	1.20964	low
SAM65afda25b920	1	0.673511	0.0915596	5.83468	5.40959	6.37939	7.07242	4.53181	3.26118	1.47711	low
SAMef0e3d2415fd	1	0.843258	1.07139	5.84806	6.15313	6.24633	7.1863	5.58044	3.82683	0.195188	low
SAM07a93a28f801	0	1.0705	2.34865	7.34691	5.79016	8.16602	8.69446	5.49954	3.88472	2.81608	high
SAM94859b440b1d	1	1.11157	0.0731949	6.28014	6.00468	8.06613	7.60642	5.6028	2.91162	1.38613	low
SAM58e7832f4e7d	0	1.37166	1.15239	5.92487	5.04256	8.08508	6.86083	5.68085	2.76197	0.249429	low
SAMc57eadb2d82b	1	0.668036	0.129924	5.44678	4.93409	9.10924	7.58671	5.34833	3.25285	1.29228	low
SAMd5ab7fbfab4e	0	1.50856	5.26176	6.54873	6.06698	8.26803	7.40005	5.48347	3.28654	0.125862	high
SAM5767dd75d142	0	1.51403	5.1037	6.35806	5.0065	6.68628	7.55691	5.89288	2.7651	0.68344	high
SAMaabf4afe4213	1	0.219028	3.66588	6.58832	5.21902	8.95978	8.57767	5.1099	3.44615	0.874794	high
SAMcc7a42d87e9c	0	1.43463	0.914099	6.31928	4.79705	7.40206	8.17603	5.86115	3.70481	3.96121	low
SAMce39dd79b441	1	0.52293	5.62751	7.07449	5.83251	5.67864	7.67738	5.33585	3.24223	1.48474	high
SAM75f12d1a55fc	0	1.2293	4.26823	6.58273	6.3616	6.71527	7.02442	5.52617	3.86293	0.274768	high
SAM6964a6d7b967	1	1.35524	3.77821	5.99269	4.0279	8.25087	7.28133	6.6503	2.84202	2.39163	low
SAM3b1066e5801b	0	1.30322	2.90085	6.20005	6.59095	5.29162	7.18294	5.09897	4.17756	0	high
SAMf20b827dca51	1	0.364134	2.52458	6.637	6.33042	8.37082	7.7514	5.75702	3.53507	0.878168	high
SAM6792d6e98068	1	0.501027	0.122304	6.40796	5.04044	7.94666	7.19775	5.48669	3.03285	0.263912	low
SAM31d9176e11fb	0	1.42642	0.0474531	5.56726	5.8334	7.5847	7.47949	5.43106	3.16023	0.971589	low
SAM04c589eb3fb3	0	0.0574949	0.654659	6.43757	4.98802	7.4737	7.00751	5.26154	3.19863	0.195051	low
SAM5cc2d9036053	1	0.473648	0.477808	5.59719	5.64484	7.07798	7.47535	5.28553	2.72104	0.455411	low
SAMb8101c538753	1	1.11704	4.86651	6.36515	5.17153	6.19872	7.61513	5.8062	3.16618	0.967795	high
SAM80c6183220e6	0	1.2293	0.712652	6.21751	6.17808	6.4528	7.56626	5.30096	3.18422	1.68452	low
SAM572f19794c96	0	1.40178	1.28659	6.43212	6.43969	8.64819	7.48027	5.83912	3.12885	0.10804	low
SAM1abf01dd4544	0	1.40452	0.388943	6.66553	6.43181	8.7484	7.0854	4.83426	3.88876	0.553893	low
SAM1f83ebd6be9b	1	0.29295	4.86152	6.94495	5.43476	8.39467	7.20749	4.82727	3.61937	1.65249	high
SAM1f66db567eb5	0	1.38261	0.499572	5.1428	5.865	6.05357	7.10737	5.50439	2.3763	1.43036	low
SAM4918c524b83a	0	0.0520192	0.120245	6.11548	4.0803	7.76996	7.38774	4.94586	3.14894	1.35375	low
SAMa0ca029b7afd	1	0.0301164	0.578492	6.54908	5.18954	8.91642	7.75377	5.21798	3.83535	0	low
SAM6157c8f38b72	0	1.38261	2.37009	5.77144	5.60513	7.76483	7.63364	5.01627	3.24661	1.03645	low
SAMe7e4f7c076a7	1	0.164271	5.15799	5.78849	5.41844	5.40996	7.23048	5.27235	1.86404	0.463754	low
SAMbe25e2c88f3e	1	0.243669	3.71547	6.53057	5.20776	4.7272	7.28924	5.42933	3.54157	0.546099	high
SAM4caabd64e7fd	0	1.30869	1.91275	6.99993	5.75346	7.49383	8.14052	5.55458	3.85244	5.38478	high
SAMc6eff056c89a	1	0.150582	0.223111	6.51209	5.69727	5.97044	7.06745	5.33449	3.71427	1.35615	low
SAM5cfa1699bdb7	0	1.31964	2.81874	6.47786	6.16194	7.84473	7.30271	5.48845	3.39825	1.60322	high
SAMda4d892fddc8	0	1.17728	1.50008	6.24615	5.34537	6.8678	6.90834	5.23687	2.7772	1.71885	low
SAM3a1c9632ff7b	0	1.33607	2.79101	5.89053	5.40911	7.33902	7.55944	6.10422	3.50785	0.230904	low
SAM8b4b8b0f9e73	0	1.30595	1.41413	6.67042	6.57254	7.51698	7.64354	5.49789	3.55497	0.44337	high
SAMe3d4266775a9	0	1.16632	3.19509	6.19001	5.52869	7.85917	7.82788	5.68893	3.75774	0.0723353	high
SAM2de7cffb5f72	1	0.15332	4.22401	6.96939	5.34128	8.86107	8.60195	5.9218	3.51164	0.0702711	high
